# Supplementary material for: Study on the performance and mechanism of a p–n type In2O3/BiOCl heterojunction prepared using a sacrificial MOF framework for the degradation of PFOA
Source: RSC Adv. 2025 May 8;15(19):15029–51. doi: 10.1039/d5ra01317h (PMC12060136; doi:10.1039/d5ra01317h)
Supplement: RA-015-D5RA01317H-s001 [file RA-015-D5RA01317H-s001.zip]

Archive with 65 entries (59 files):
- Supplementary Information/
- Supplementary Information/Free radical detection/
- Supplementary Information/Free radical detection/1-OH-0MIN
- Supplementary Information/Free radical detection/1-OH-10MIN
- Supplementary Information/Free radical detection/1-OO-0MIN
- Supplementary Information/Free radical detection/1-OO-10MIN
- Supplementary Information/LC-MS/
- Supplementary Information/LC-MS/20221123-10-6.txt
- Supplementary Information/LC-MS/20221123-10min-1.pdf
- Supplementary Information/LC-MS/20221123-10min-1.txt
- Supplementary Information/LC-MS/20221123-10min-2.pdf
- Supplementary Information/LC-MS/20221123-10min-2.txt
- Supplementary Information/LC-MS/20221123-10min-3.txt
- Supplementary Information/LC-MS/20221123-10min-4.txt
- Supplementary Information/LC-MS/20221123-10min-5.txt
- Supplementary Information/LC-MS/20221123-10min-7.txt
- Supplementary Information/LC-MS/20221123-10min-8.txt
- Supplementary Information/LC-MS/20221123-2h-1.pdf
- Supplementary Information/LC-MS/20221123-2h-1.txt
- Supplementary Information/LC-MS/20221123-2h-2.pdf
- Supplementary Information/LC-MS/20221123-2h-2.txt
- Supplementary Information/LC-MS/20221123-2h-3.txt
- Supplementary Information/LC-MS/20221123-2h-4.txt
- Supplementary Information/LC-MS/20221123-2h-5.txt
- Supplementary Information/LC-MS/20221123-2h-6.txt
- Supplementary Information/LC-MS/20221123-2h-7.txt
- Supplementary Information/LC-MS/20221123-2h-8.txt
- Supplementary Information/PL.zip
- Supplementary Information/TEM1669928992799_20221130-4840.tmp
- Supplementary Information/Testing of catalyst surface charge at different pH values/
- Supplementary Information/Testing of catalyst surface charge at different pH values/A1 PH1 1.png
- Supplementary Information/Testing of catalyst surface charge at different pH values/A1 PH1 2.png
- Supplementary Information/Testing of catalyst surface charge at different pH values/A1 PH1 3.png
- Supplementary Information/Testing of catalyst surface charge at different pH values/A1 PH11 1.xls
- Supplementary Information/Testing of catalyst surface charge at different pH values/A1 PH11 2.xls
- Supplementary Information/Testing of catalyst surface charge at different pH values/A1 PH11 3.xls
- Supplementary Information/Testing of catalyst surface charge at different pH values/A1 PH3 1.xls
- Supplementary Information/Testing of catalyst surface charge at different pH values/A1 PH3 2.xls
- Supplementary Information/Testing of catalyst surface charge at different pH values/A1 PH3 3.xls
- Supplementary Information/Testing of catalyst surface charge at different pH values/A1 PH5 1.xls
- Supplementary Information/Testing of catalyst surface charge at different pH values/A1 PH5 2.xls
- Supplementary Information/Testing of catalyst surface charge at different pH values/A1 PH5 3.xls
- Supplementary Information/Testing of catalyst surface charge at different pH values/A1 PH7 1.xls
- Supplementary Information/Testing of catalyst surface charge at different pH values/A1 PH7 2.xls
- Supplementary Information/Testing of catalyst surface charge at different pH values/A1 PH7 3.xls
- Supplementary Information/Testing of catalyst surface charge at different pH values/A1 PH9 1.xls
- Supplementary Information/Testing of catalyst surface charge at different pH values/A1 PH9 2.xls
- Supplementary Information/Testing of catalyst surface charge at different pH values/A1 PH9 3.xls
- Supplementary Information/XPS-data/
- Supplementary Information/XPS-data/A1.DATA/
- Supplementary Information/XPS-data/A1.DATA/Bi4f Scan.VGD
- Supplementary Information/XPS-data/A1.DATA/Bi4f Scan_0.VGD
- Supplementary Information/XPS-data/A1.DATA/C1s Scan.VGD
- Supplementary Information/XPS-data/A1.DATA/C1s Scan_0.VGD
- Supplementary Information/XPS-data/A1.DATA/Cl2p Scan.VGD
- Supplementary Information/XPS-data/A1.DATA/Cl2p Scan_0.VGD
- Supplementary Information/XPS-data/A1.DATA/In3d Scan.VGD
- Supplementary Information/XPS-data/A1.DATA/In3d Scan_0.VGD
- Supplementary Information/XPS-data/A1.DATA/O1s Scan.VGD
- Supplementary Information/XPS-data/A1.DATA/O1s Scan_0.VGD
- Supplementary Information/XPS-data/A1.DATA/Survey.VGD
- Supplementary Information/XPS-data/A1.DATA/Survey_0.VGD
- Supplementary Information/XPS-data/A1.vgp
- Supplementary Information/XPS-data/A1.xls
- Supplementary Information/XPS-data/QQ screenshot.jpg
