# Supplementary material for: Study on the performance and mechanism of a p–n type In2O3/BiOCl heterojunction prepared using a sacrificial MOF framework for the degradation of PFOA
Source: RSC Adv. 2025 May 8;15(19):15029–51. doi: 10.1039/d5ra01317h (PMC12060136; doi:10.1039/d5ra01317h)
Supplement: RA-015-D5RA01317H-s001 [file RA-015-D5RA01317H-s001.zip › Supplementary Information/Free radical detection/1-OH-0MIN]

     index            Field [G]         Intensity []

         1                 3455   0.0050020661232948
         2               3455.1  -0.0057904159220593
         3               3455.2  0.00179327302635271
         4               3455.3  -0.0032652003019094
         5               3455.4  0.00265377643831464
         6               3455.5 -0.00124663622338191
         7               3455.6  0.00166459961895654
         8               3455.7  0.00796959658136909
         9               3455.8 -0.00775268538485097
        10               3455.9 -0.00074802676972173
        11                 3456 -0.00194629787609861
        12               3456.1  0.00277440775774855
        13               3456.2   0.0212712100709486
        14               3456.3  0.00155201038748488
        15               3456.4 -0.00743904395432279
        16               3456.5   -0.017403190939564
        17               3456.6  -0.0151916167499423
        18               3456.7 -0.00623273075998366
        19               3456.8  0.00870946867389708
        20               3456.9  0.00207474610503185
        21                 3457  0.00392442633635186
        22               3457.1 -0.00337778953338104
        23               3457.2  0.00624054766948298
        24               3457.3  -0.0103502797966612
        25               3457.4   0.0072458086647656
        26               3457.5 -0.000587185010476499
        27               3457.6    0.012714428479103
        28               3457.7  -0.0137118725648863
        29               3457.8  -0.0128915795927357
        30               3457.9 -6.44492929295568e-05
        31                 3458 -0.00305610601489061
        32               3458.1 -0.00229210765847582
        33               3458.2   0.0110336320949905
        34               3458.3  0.00101319049401342
        35               3458.4  0.00288699698922021
        36               3458.5 -0.00220364469089095
        37               3458.6  -0.0172343070923566
        38               3458.7 -0.00396486195462608
        39               3458.8  0.00318455424382386
        40               3458.9  0.00793742822952004
        41                 3459   0.0112507684699715
        42               3459.1  0.00054674939220227
        43               3459.2 -0.00620056240813461
        44               3459.3  0.00127857939676802
        45               3459.4 -0.00328128447783391
        46               3459.5 -0.000876700177117898
        47               3459.6  0.00486535062793637
        48               3459.7  0.00665873624352055
        49               3459.8 -0.000225291052174767
        50               3459.9 -0.00212322381126834
        51                 3460  0.00216320907261672
        52               3460.1 -0.00748729648209636
        53               3460.2  0.00213104072076768
        54               3460.3   0.0136151423308762
        55               3460.4  0.00209887236891863
        56               3460.5 -0.00374772557964505
        57               3460.6 -9.66176447785849e-05
        58               3460.7   0.0138805312336308
        59               3460.8  -0.0112831620002835
        60               3460.9 -0.00244490732975879
        61                 3461 -0.00855689418107706
        62               3461.1  0.00811435416468977
        63               3461.2 -0.00249315985753234
        64               3461.3   0.0111381792384999
        65               3461.4  0.00357861655397463
        66               3461.5 -0.00587083680168191
        67               3461.6 -0.00303197975100383
        68               3461.7 -0.00283896963990956
        69               3461.8  0.00961822461363257
        70               3461.9  0.00672307294721865
        71                 3462  -0.0117013505743211
        72               3462.1 -0.00851668374126575
        73               3462.2   0.0114679048449526
        74               3462.3 -0.000257459404023816
        75               3462.4 -0.00324911612598486
        76               3462.5  -0.0146608389444331
        77               3462.6 -0.000989289408589548
        78               3462.7  0.00522724458623812
        79               3462.8  -0.0108810576021705
        80               3462.9 -0.00755163318579444
        81                 3463   0.0135025530994046
        82               3463.1  0.00242859797537133
        83               3463.2 -0.00389248316296574
        84               3463.3 -0.00260574908900399
        85               3463.4  0.00837974306744439
        86               3463.5 -0.00210713963534383
        87               3463.6  0.00767203932676543
        88               3463.7 -0.00988383869485011
        89               3463.8  -0.0181993576478279
        90               3463.9 0.000538707304240021
        91                 3464  0.00787309152582195
        92               3464.1   0.0079856807572936
        93               3464.2 0.000128560818164709
        94               3464.3  -0.0208130362355627
        95               3464.4  0.00489751897978542
        96               3464.5  0.00899898384053849
        97               3464.6   0.0112427263820093
        98               3464.7  0.00435065699835167
        99               3464.8  0.00717342987310525
       100               3464.9  0.00290308116514471
       101                 3465 -0.00516313306100296
       102               3465.1  0.00302371248457863
       103               3465.2 -0.00118229951968382
       104               3465.3 -0.00650616175070053
       105               3465.4   0.0110014637431414
       106               3465.5   0.0156256643214414
       107               3465.6 4.81399385420939e-05
       108               3465.7    -0.01425873454632
       109               3465.8  -0.0111223202410383
       110               3465.9 -0.00850059956534122
       111                 3466   0.0043667411742762
       112               3466.1  0.00066738071163619
       113               3466.2  0.00236426127167323
       114               3466.3   0.0180704590619688
       115               3466.4  0.00502619238718159
       116               3466.5 -0.00524355394062557
       117               3466.6 0.000217023785749587
       118               3466.7 -0.00701281329232296
       119               3466.8 0.000981022142164362
       120               3466.9  0.00564543316027569
       121                 3467    0.016228820918611
       122               3467.1 -0.00494599668602191
       123               3467.2 -0.000168996436438945
       124               3467.3 -0.00492187042213513
       125               3467.4  0.00769616559065221
       126               3467.5  0.00750315547955795
       127               3467.6  0.00184152555412628
       128               3467.7 -0.00845234703756768
       129               3467.8  -0.0161405831294891
       130               3467.9 -0.00561348998688956
       131                 3468  0.00379575292895568
       132               3468.1   0.0070608406416336
       133               3468.2 -0.00311240063062643
       134               3468.3  0.00123836895695673
       135               3468.4 -0.00858906253292611
       136               3468.5  0.00754336591936925
       137               3468.6 -0.000313754019759652
       138               3468.7 0.000659338623673927
       139               3468.8  -0.0039809461305506
       140               3468.9    0.008460163947067
       141                 3469 -0.00629706746368174
       142               3469.1   0.0133095429883103
       143               3469.2  -0.0113877091437929
       144               3469.3 -0.00276659084824921
       145               3469.4 -0.000426343251231281
       146               3469.5   0.0118780513310279
       147               3469.6  0.00616816887782264
       148               3469.7  0.00281461819755985
       149               3469.8   -0.022180191189147
       150               3469.9  0.00704475646570908
       151                 3470  0.00604753755838872
       152               3470.1  0.00469646678072889
       153               3470.2 4.81399385421077e-05
       154               3470.3   0.0148375397011399
       155               3470.4    0.012006724738424
       156               3470.5 -0.00351450502873947
       157               3470.6  -0.0189955243560917
       158               3470.7 -0.00596734185722905
       159               3470.8 -0.00443130305643722
       160               3470.9  0.00518703414642681
       161                 3471  0.00833953262763308
       162               3471.1 -0.000844531825268863
       163               3471.2 -0.00233231809828712
       164               3471.3  -0.0100285962781708
       165               3471.4  0.00961018252567031
       166               3471.5 8.03082903911428e-05
       167               3471.6  -0.0069645607645494
       168               3471.7  0.00339364853084263
       169               3471.8 -0.00119034160764608
       170               3471.9   0.0132210800207254
       171                 3472  0.00520311832235133
       172               3472.1 -0.00488165998232384
       173               3472.2 -0.00314456898247547
       174               3472.3  -0.0187381775412993
       175               3472.4 -0.00427850338515425
       176               3472.5  0.00338560644288037
       177               3472.6  0.00439086743816298
       178               3472.7  0.00365099534563498
       179               3472.8  0.00140725280416419
       180               3472.9 -0.00396486195462609
       181                 3473 -0.00131097292707999
       182               3473.1  0.00193803060967341
       183               3473.2  0.00526745502604942
       184               3473.3 -0.00821108439869984
       185               3473.4  0.00870142658593482
       186               3473.5  -0.0128031166251508
       187               3473.6  -0.0126101065140565
       188               3473.7 -0.00165678270945721
       189               3473.8 -0.00471277613511634
       190               3473.9 -0.00874990429217131
       191                 3474 -0.000965163144702762
       192               3474.1  0.00188977808189986
       193               3474.2  -0.0122401704677925
       194               3474.3   0.0197030029183077
       195               3474.4  -0.0112429515604722
       196               3474.5  -0.0101331434216802
       197               3474.6 -0.00179349820481566
       198               3474.7 -0.00319282151024904
       199               3474.8  0.00117403225325863
       200               3474.9  -0.0114681300234155
       201                 3475 -0.00455997646383339
       202               3475.1  0.00903115219238752
       203               3475.2  0.00433457282242715
       204               3475.3 -0.00910375616251078
       205               3475.4  -0.0146367126805463
       206               3475.5  0.00435869908631393
       207               3475.6 -0.00308023227877738
       208               3475.7   0.0134140901318197
       209               3475.8  0.00529962337789847
       210               3475.9  -0.0050505438295313
       211                 3476 0.000611086095900361
       212               3476.1  -0.0123608017872265
       213               3476.2  -0.0074390439543228
       214               3476.3  0.00433457282242715
       215               3476.4   0.0104304754978209
       216               3476.5  -0.0108328050743969
       217               3476.6 -0.000337880283646418
       218               3476.7 -0.00664287724605896
       219               3476.8  0.00172893632265463
       220               3476.9 -0.00688413988492679
       221                 3477  0.00435065699835167
       222               3477.1 -0.00513096470915392
       223               3477.2   0.0098594872525004
       224               3477.3 -0.00327324238987164
       225               3477.4 -0.00423829294534295
       226               3477.5  -0.0150227329027348
       227               3477.6  0.00713321943329394
       228               3477.7 0.000466328512579668
       229               3477.8   0.0131406591411028
       230               3477.9 -0.00718169713953044
       231                 3478 -7.2491380891819e-05
       232               3478.1 -0.00517921723692747
       233               3478.2  0.00616816887782265
       234               3478.3 -0.00341799997319234
       235               3478.4   0.0155050330020075
       236               3478.5  0.00519507623438907
       237               3478.6 -0.000362006547533204
       238               3478.7 -0.00423829294534295
       239               3478.8  0.00315238589197481
       240               3478.9   0.0052111604103136
       241                 3479 -0.00596734185722903
       242               3479.1  0.00543633887325691
       243               3479.2  0.00972277175714196
       244               3479.3  0.00479297183627603
       245               3479.4  0.00669090459536959
       246               3479.5 -0.00646595131088922
       247               3479.6 -0.00496208086194645
       248               3479.7  0.00628880019725656
       249               3479.8  0.00784092317397291
       250               3479.9  0.00671503085925638
       251                 3480 1.59715866930588e-05
       252               3480.1  0.00858883735446317
       253               3480.2 -0.00643378295904019
       254               3480.3 -0.00188196117240051
       255               3480.4   0.0307528317784542
       256               3480.5  0.00951367747012317
       257               3480.6   -0.015521342356395
       258               3480.7   -0.008154789782964
       259               3480.8 -0.00808241099130367
       260               3480.9   0.0126420496874427
       261                 3481  0.00238838753556002
       262               3481.1  -0.0150790275184706
       263               3481.2  0.00137508445231516
       264               3481.3 -0.00944956594488803
       265               3481.4 -0.00784919044039809
       266               3481.5  0.00772833394250126
       267               3481.6  0.00106144302178697
       268               3481.7  0.00494577150755899
       269               3481.8 -0.00842822077368088
       270               3481.9 -0.00118229951968381
       271                 3482 -0.00410961953794679
       272               3482.1  0.00522724458623811
       273               3482.2  -0.0141943978426219
       274               3482.3  0.00658635745186021
       275               3482.4 -0.00683588735715322
       276               3482.5   0.0116769991319714
       277               3482.6  0.00256531347072976
       278               3482.7 -0.000225291052174767
       279               3482.8  -0.0179178845691487
       280               3482.9  -0.0170091286294133
       281                 3483  -0.0036110100842866
       282               3483.1   0.0256541480103808
       283               3483.2 -0.000892784353042429
       284               3483.3 -0.000233333140137029
       285               3483.4  0.00425415194280455
       286               3483.5 -0.00460822899160696
       287               3483.6  0.00287895490125793
       288               3483.7  0.00146354741990002
       289               3483.8 -0.000209206876250249
       290               3483.9   0.0214803043579674
       291                 3484   0.0140011625530647
       292               3484.1 -0.00481732327862573
       293               3484.2  -0.0084443049496054
       294               3484.3 -0.00539635361190852
       295               3484.4 -0.00922438748194471
       296               3484.5 -0.00973103902356715
       297               3484.6  0.00152788412359811
       298               3484.7  0.00498598194737028
       299               3484.8  0.00812239625265204
       300               3484.9 -0.00171307732519303
       301                 3485  0.00797763866933135
       302               3485.1 -0.00818695813481305
       303               3485.2 -0.00782506417651131
       304               3485.3 -0.00512292262119166
       305               3485.4  0.00271811314201273
       306               3485.5 -0.00332953700560747
       307               3485.6  -0.0084845153894167
       308               3485.7 0.000603044007938106
       309               3485.8  0.00821890130819918
       310               3485.9  0.00622446349355847
       311                 3486 -0.00215539216311738
       312               3486.1 -0.00238057062606069
       313               3486.2   0.0036268690817482
       314               3486.3  0.00735839789623725
       315               3486.4  -0.0025012019454946
       316               3486.5  -0.0137440409167353
       317               3486.6  -0.0019060874362873
       318               3486.7  0.00193803060967341
       319               3486.8  0.00838778515540665
       320               3486.9  0.00854862691465186
       321                 3487  0.00679545173887899
       322               3487.1   0.0165424623491392
       323               3487.2  -0.0104387427642461
       324               3487.3 -0.000555016658627464
       325               3487.4  0.00164047335506975
       326               3487.5   0.0127868072707634
       327               3487.6 -0.000394174899382253
       328               3487.7  0.00685174635461481
       329               3487.8   0.0101972549469154
       330               3487.9   0.0104465596737454
       331                 3488  -0.0130202530001319
       332               3488.1 -0.00715757087564365
       333               3488.2 -0.000707816329910418
       334               3488.3  0.00452758293352143
       335               3488.4 -0.00778485373670001
       336               3488.5  0.00715734569718073
       337               3488.6 -0.00618447823221008
       338               3488.7  0.00526745502604943
       339               3488.8 -0.00238057062606069
       340               3488.9 -0.00705302373213427
       341                 3489 -0.00814674769500175
       342               3489.1  0.00824302757208595
       343               3489.2  0.00472863513257794
       344               3489.3   0.0116528728680846
       345               3489.4 -0.00654637219051183
       346               3489.5 -0.00498620712583322
       347               3489.6 0.000217023785749587
       348               3489.7 -0.00390856733889025
       349               3489.8 -0.00254945447326817
       350               3489.9   0.0101972549469153
       351                 3490 -0.00735862307470018
       352               3490.1  -0.0132373893751129
       353               3490.2  0.00499402403533256
       354               3490.3 -0.00149594095021199
       355               3490.4  -0.0104628690281329
       356               3490.5 -0.00435892426477687
       357               3490.6  0.00107752719771149
       358               3490.7  0.00772833394250126
       359               3490.8    0.011202515942198
       360               3490.9  0.00146354741990002
       361                 3491  -0.0136636200371127
       362               3491.1 -0.00666700350994574
       363               3491.2  0.00455170919740819
       364               3491.3 0.000788012031070109
       365               3491.4  0.00242055588740906
       366               3491.5 0.000763885767183316
       367               3491.6  0.00821890130819917
       368               3491.7 -0.00353863129262626
       369               3491.8  0.00726189284069012
       370               3491.9  0.00721364031291656
       371                 3492 -0.00095712105674052
       372               3492.1 -0.00435088217681461
       373               3492.2  -0.0175479485228847
       374               3492.3  0.00283874446144664
       375               3492.4 -0.00280680128806051
       376               3492.5 -0.00322498986209807
       377               3492.6   0.0171456189463088
       378               3492.7  0.00606362173431325
       379               3492.8  0.00719755613699204
       380               3492.9  0.00294329160495602
       381                 3493   0.0102937600024625
       382               3493.1   0.0127385547429898
       383               3493.2 -0.000555016658627464
       384               3493.3 0.000120518730202447
       385               3493.4  0.00899094175257621
       386               3493.5  0.00271007105405045
       387               3493.6   0.0145801928863475
       388               3493.7  0.00367512160952177
       389               3493.8   0.0234184475568723
       390               3493.9  0.00364295325767273
       391                 3494  0.00862100570631222
       392               3494.1  0.00899898384053847
       393               3494.2  0.00131878983657932
       394               3494.3 -0.00455193437587113
       395               3494.4  -0.0094334817689635
       396               3494.5  0.00799372284525586
       397               3494.6   0.0177568176314406
       398               3494.7  0.00803393328506717
       399               3494.8  0.00818673295635013
       400               3494.9 -0.00723799175526627
       401                 3495 -0.00868556758847323
       402               3495.1 0.000426118072768364
       403               3495.2 -0.00175328776500434
       404               3495.3 -0.00447955558421078
       405               3495.4   0.0134864689234801
       406               3495.5 -0.00193021370017409
       407               3495.6 -0.00928068209768054
       408               3495.7  0.00644964195650177
       409               3495.8  0.00168872588284331
       410               3495.9 -0.00248511776957008
       411                 3496  -0.0172825596201301
       412               3496.1   0.0103822229700474
       413               3496.2   0.0100283710997079
       414               3496.3  0.00862904779427448
       415               3496.4 0.000506538952390979
       416               3496.5 -0.00814674769500174
       417               3496.6 -0.00710127625990784
       418               3496.7  0.00856471109057639
       419               3496.8 -0.00727016010711532
       420               3496.9  0.00026527631352314
       421                 3497 -0.00698868702843617
       422               3497.1  -0.0102376905651896
       423               3497.2 -0.00794569549594523
       424               3497.3 -0.000474595779004855
       425               3497.4   0.0183197637887988
       426               3497.5  0.00671503085925639
       427               3497.6 -0.00139943589466486
       428               3497.7  -0.0134384415741694
       429               3497.8 -0.00858102044496383
       430               3497.9  0.00177718885042819
       431                 3498   0.0237079627235137
       432               3498.1   0.0210862420478166
       433               3498.2 -0.00458410272772018
       434               3498.3  0.00968256131733065
       435               3498.4  0.00229188248001289
       436               3498.5  -0.0082191264866621
       437               3498.6  0.00101319049401341
       438               3498.7   0.0130441540855557
       439               3498.8   0.0176522704879312
       440               3498.9  -0.0103985323244348
       441                 3499   0.0123203661689522
       442               3499.1  0.00117403225325861
       443               3499.2  0.00425415194280455
       444               3499.3  0.00832344845170856
       445               3499.4  0.00533983381770978
       446               3499.5  -0.0106719633151517
       447               3499.6   0.0107602011042736
       448               3499.7  0.00528353920197394
       449               3499.8  0.00327301721140872
       450               3499.9 -0.00206692919553252
       451                 3500  0.00509052909087968
       452               3500.1 -0.00619252032017235
       453               3500.2 -0.00410961953794679
       454               3500.3 -0.00345821041300364
       455               3500.4 -0.00697260285251166
       456               3500.5  0.00872555284982161
       457               3500.6 -0.00273442249640017
       458               3500.7 -0.00279875920009825
       459               3500.8  0.00193803060967341
       460               3500.9  -0.0129720004723583
       461                 3501  -0.0019462978760986
       462               3501.1 0.000611086095900361
       463               3501.2 -0.00599146812111582
       464               3501.3  -0.0172423491803188
       465               3501.4 -0.00665091933402121
       466               3501.5  -0.0169045814859039
       467               3501.6 -0.00646595131088922
       468               3501.7  0.00574193821582282
       469               3501.8 -0.00117425743172155
       470               3501.9  0.00509857117884194
       471                 3502 -1.61967651559902e-05
       472               3502.1  -0.0168241606062813
       473               3502.2 -0.00784919044039809
       474               3502.3  0.00466429842887986
       475               3502.4  0.00515486579457777
       476               3502.5  -0.0186255883098277
       477               3502.6 0.000812138294956889
       478               3502.7  -0.0107363000188498
       479               3502.8  0.00544438096121916
       480               3502.9   0.0108486640718585
       481                 3503  -0.0134786520139807
       482               3503.1   0.0081706487804256
       483               3503.2 -0.00117425743172155
       484               3503.3 0.000506538952390979
       485               3503.4  0.00879793164148196
       486               3503.5  -0.0168643710460926
       487               3503.6 -0.00702085538028522
       488               3503.7  0.00577410656767186
       489               3503.8 -0.00411766162590905
       490               3503.9  -0.0199847011754498
       491                 3504  -0.0128031166251508
       492               3504.1  0.00321672259567289
       493               3504.2  0.00674719921110542
       494               3504.3   0.0172340819138936
       495               3504.4   0.0180704590619688
       496               3504.5   0.0217296090847975
       497               3504.6   0.0140413729928761
       498               3504.7  0.00702867228978456
       499               3504.8 -0.00416591415368261
       500               3504.9 -0.00583866844983288
       501                 3505  -0.0106639212271894
       502               3505.1 -0.00504250174156904
       503               3505.2  0.00599928503061516
       504               3505.3 -0.00713344461175689
       505               3505.4 -0.00123055204745738
       506               3505.5  0.00380379501691794
       507               3505.6   -0.021810255142883
       508               3505.7  -0.0113233724400948
       509               3505.8  0.00694020932219969
       510               3505.9  0.00143942115601324
       511                 3506  -0.0233060835038635
       512               3506.1  0.00151179994767359
       513               3506.2  -0.0143311133379804
       514               3506.3  -0.0138968405880183
       515               3506.4 -0.00653833010254957
       516               3506.5 -0.00619252032017236
       517               3506.6 0.000763885767183323
       518               3506.7 -0.00393269360277704
       519               3506.8  -0.0139853035556032
       520               3506.9 0.000570875656089057
       521                 3507  0.00345798523454072
       522               3507.1   0.0112105580301602
       523               3507.2 -0.00151202512613652
       524               3507.3   0.0049216452436722
       525               3507.4  0.00094885379031532
       526               3507.5  0.00509857117884194
       527               3507.6  0.00199432522540924
       528               3507.7  -0.0186497145737145
       529               3507.8 -0.00184175073258921
       530               3507.9  0.00956192999789674
       531                 3508  0.00528353920197394
       532               3508.1  -0.0136394937732259
       533               3508.2   0.0137679420021592
       534               3508.3 -0.00691630823677584
       535               3508.4 -0.00830758945424697
       536               3508.5  -0.0152720376295649
       537               3508.6 0.000868432910692718
       538               3508.7 -0.00752750692190766
       539               3508.8 -0.00130293083911773
       540               3508.9  -0.0174434013793753
       541                 3509   -0.010776510458661
       542               3509.1 -0.00230819183440033
       543               3509.2   -0.021810255142883
       544               3509.3 -0.00206692919553252
       545               3509.4 -0.00837996824590732
       546               3509.5 -0.00307219019081513
       547               3509.6   0.0108164957200094
       548               3509.7  -0.0164220562081682
       549               3509.8   0.0081304383406143
       550               3509.9 -0.00903941945881271
       551                 3510   0.0121353981458202
       552               3510.1  -0.0146125864166595
       553               3510.2 0.000466328512579668
       554               3510.3  -0.0126824853057169
       555               3510.4  -0.0134223573982449
       556               3510.5  0.00611991635004908
       557               3510.6 -0.00129488875115547
       558               3510.7   0.0150144656363096
       559               3510.8  -0.0127709482733018
       560               3510.9 -0.00119034160764608
       561                 3511  -0.0130604634399432
       562               3511.1  -0.0128192008010753
       563               3511.2 -0.00162461435760816
       564               3511.3  0.00110969554956054
       565               3511.4   0.0087255528498216
       566               3511.5 -0.00878207264402036
       567               3511.6  0.00431044655854036
       568               3511.7  -0.0104869952920197
       569               3511.8  0.00602341129450194
       570               3511.9  0.00289503907718247
       571                 3512  0.00505031865106837
       572               3512.1 -0.000587185010476499
       573               3512.2 -0.00724603384322853
       574               3512.3  0.00607970591023777
       575               3512.4 -0.00908767198658627
       576               3512.5  0.00821085922023691
       577               3512.6  0.00360274281786142
       578               3512.7 -0.00525159602858783
       579               3512.8  -0.0012064257835706
       580               3512.9  0.00522724458623811
       581                 3513 -0.00497012294990869
       582               3513.1 -7.2491380891819e-05
       583               3513.2  0.00291916534106924
       584               3513.3 -0.00240469688994747
       585               3513.4  -0.0132856419028865
       586               3513.5  0.00077996994310784
       587               3513.6 -0.00957019726432192
       588               3513.7 -0.00504250174156904
       589               3513.8 -0.00191412952424957
       590               3513.9  0.00956192999789673
       591                 3514  0.00415764688725743
       592               3514.1 -0.00384423063519217
       593               3514.2  -0.0201777112865441
       594               3514.3   0.0072458086647656
       595               3514.4 -0.00879815681994488
       596               3514.5  -0.0125457698103585
       597               3514.6  -0.0167759080785077
       598               3514.7 -0.00502641756564452
       599               3514.8 -0.00624881493590817
       600               3514.9  0.00290308116514472
       601                 3515  -0.0104146165003593
       602               3515.1    -0.01148421419934
       603               3515.2  0.00346602732250298
       604               3515.3  0.00406918391967255
       605               3515.4  0.00232405083186192
       606               3515.5  0.00386813172061604
       607               3515.6   0.0013027056606548
       608               3515.7 -0.000989289408589555
       609               3515.8  -0.0187623038051861
       610               3515.9 -0.00885445143568071
       611                 3516   0.0128511439744614
       612               3516.1  -0.0113233724400948
       613               3516.2  0.00394855260023864
       614               3516.3 -0.00344212623707912
       615               3516.4 -0.00525963811655009
       616               3516.5  0.00244468215129585
       617               3516.6 0.000723675327372025
       618               3516.7 -0.00401311448239965
       619               3516.8  0.00969060340529292
       620               3516.9 -0.00156831974187234
       621                 3517  0.00426219403076681
       622               3517.1   0.0105913172570661
       623               3517.2  0.00772833394250125
       624               3517.3 0.000321570929258969
       625               3517.4   0.0086853424100103
       626               3517.5  0.00713321943329395
       627               3517.6  -0.0277614002349561
       628               3517.7  0.00654614701204891
       629               3517.8 -0.000675647978061383
       630               3517.9 -0.00300785348711703
       631                 3518 -0.00957019726432192
       632               3518.1 -0.00324911612598486
       633               3518.2 -0.00664287724605896
       634               3518.3  -0.0123045071714906
       635               3518.4 -0.00249315985753235
       636               3518.5 -0.00578237383409704
       637               3518.6 -0.00686805570900226
       638               3518.7 -0.00176132985296659
       639               3518.8  0.00250901885499395
       640               3518.9   0.0103661387941228
       641                 3519 -0.00243686524179652
       642               3519.1  0.00077996994310784
       643               3519.2 -0.000337880283646418
       644               3519.3   0.0142987198076684
       645               3519.4   0.0132130379327632
       646               3519.5 -0.000394174899382246
       647               3519.6 -0.00771247494503966
       648               3519.7   0.0014876736837868
       649               3519.8  -0.0174353592914131
       650               3519.9  0.00524332876216264
       651                 3520  -0.0106800054031139
       652               3520.1 -0.00660266680624767
       653               3520.2 -0.00731841263488888
       654               3520.3  0.00638530525280369
       655               3520.4  0.00537200216955881
       656               3520.5 -0.000659563802136852
       657               3520.6 -0.00319282151024904
       658               3520.7  -0.0112831620002835
       659               3520.8  0.00634509481299238
       660               3520.9  0.00786504943785969
       661                 3521   0.0171375768583465
       662               3521.1 -0.00164069853353269
       663               3521.2   0.0137196894743856
       664               3521.3  0.00439086743816298
       665               3521.4   0.0124007870485748
       666               3521.5   -0.018448662374658
       667               3521.6 -0.00858906253292611
       668               3521.7  0.00917590977570822
       669               3521.8  0.00208278819299411
       670               3521.9 -0.00187391908443826
       671                 3522 -0.00496208086194643
       672               3522.1  0.00160026291525846
       673               3522.2  0.00187369390597532
       674               3522.3  0.00688391470646386
       675               3522.4 -0.00597538394519131
       676               3522.5   0.0202739911636282
       677               3522.6  0.00573389612786055
       678               3522.7  0.00963430878955708
       679               3522.8   0.0124249133124616
       680               3522.9  -0.0107925946345856
       681                 3523  -0.0128754954168112
       682               3523.1  -0.0103583218846235
       683               3523.2 -0.00773660120892645
       684               3523.3  -0.0192689553468086
       685               3523.4  -0.0116852663983965
       686               3523.5  -0.0127146536575659
       687               3523.6  0.00138312654027742
       688               3523.7  0.00832344845170856
       689               3523.8 6.42241144666184e-05
       690               3523.9   0.0120871456180466
       691                 3524   -0.013116758055679
       692               3524.1   0.0016324312671075
       693               3524.2  0.00197019896152245
       694               3524.3  -0.0123045071714906
       695               3524.4   0.0110336320949905
       696               3524.5 0.000329613017221238
       697               3524.6 -0.00590300515353096
       698               3524.7 -0.00731037054692662
       699               3524.8   0.0145480245344985
       700               3524.9  0.00950563538216091
       701                 3525 -0.00800199011168105
       702               3525.1  0.00141529489212645
       703               3525.2   0.0046562563409176
       704               3525.3 -0.00897508275511463
       705               3525.4 -0.000353964459570942
       706               3525.5 -0.00672329812568157
       707               3525.6  -0.0110097310095666
       708               3525.7  -0.0105432899077555
       709               3525.8  0.00203453566522055
       710               3525.9 -0.00656245636643635
       711                 3526  0.00842799559521795
       712               3526.1   0.0296832340794735
       713               3526.2   0.0074307766878976
       714               3526.3   0.0104706859376322
       715               3526.4 -0.00167286688538173
       716               3526.5  0.00778462855823708
       717               3526.6 -0.00420612459349392
       718               3526.7 -8.05334688540812e-05
       719               3526.8 -0.000249417316061554
       720               3526.9 -0.00422220876941843
       721                 3527 -0.00578237383409704
       722               3527.1 -0.00176132985296659
       723               3527.2 -0.00238057062606069
       724               3527.3  0.00599928503061516
       725               3527.4 -0.00779289582466227
       726               3527.5   0.0120228089143486
       727               3527.6 -0.00626489911183271
       728               3527.7  0.00856471109057639
       729               3527.8  0.00126249522084349
       730               3527.9  0.00978710846084005
       731                 3528  0.00140725280416419
       732               3528.1  -0.0129157058566224
       733               3528.2 -0.00238057062606069
       734               3528.3   0.0178050701592142
       735               3528.4  0.00735839789623725
       736               3528.5 -0.00723799175526627
       737               3528.6   0.0108888745116698
       738               3528.7  0.00605557964635099
       739               3528.8 -0.00255749656123043
       740               3528.9   0.0052915812899362
       741                 3529  -0.0121838758520567
       742               3529.1  -0.0148377648796028
       743               3529.2 -0.00387639898704122
       744               3529.3  0.00191390434578663
       745               3529.4   0.0174673024647992
       746               3529.5  0.00412547853540837
       747               3529.6  -0.0167115713748096
       748               3529.7  0.00439086743816298
       749               3529.8 -0.00357884173243757
       750               3529.9  -0.0110177730975289
       751                 3530  -0.0065946247182854
       752               3530.1 -0.00603167856092713
       753               3530.2  0.00522724458623811
       754               3530.3 -0.000731942593797205
       755               3530.4 -0.00220364469089095
       756               3530.5  0.00237230335963549
       757               3530.6   0.0164781256454411
       758               3530.7   0.0103500546181983
       759               3530.8   0.0191400567609495
       760               3530.9  0.00501010821125707
       761                 3531  0.00119011642918315
       762               3531.1 -0.00119034160764608
       763               3531.2   0.0014474632439755
       764               3531.3 -0.00326520030190938
       765               3531.4  -0.0138807564120938
       766               3531.5 -0.00484144954251251
       767               3531.6  0.00246076632722037
       768               3531.7   0.0119343459467637
       769               3531.8  0.00269398687812594
       770               3531.9   0.0104224334098587
       771                 3532   0.0107441169283491
       772               3532.1  0.00110165346159827
       773               3532.2  -0.0112590357363967
       774               3532.3   0.0108245378079717
       775               3532.4 0.000225065873711836
       776               3532.5  0.00888639460906682
       777               3532.6 -0.00447151349624852
       778               3532.7 -0.00805828472741688
       779               3532.8  -0.0017211194131553
       780               3532.9  0.00484122436404959
       781                 3533  -0.0117093926622833
       782               3533.1  -0.0186175462218654
       783               3533.2 -0.00209105545941929
       784               3533.3 -0.00528376438043688
       785               3533.4   0.0112186001181225
       786               3533.5 -0.00839605242183184
       787               3533.6   -0.006305109551644
       788               3533.7  0.00300762830865411
       789               3533.8 0.000514581040353235
       790               3533.9 -0.00923242956990696
       791                 3534 -0.00405332492221096
       792               3534.1 -0.00679567691734192
       793               3534.2  -0.0039809461305506
       794               3534.3  0.00168872588284333
       795               3534.4  0.00571781195193603
       796               3534.5   0.0017771888504282
       797               3534.6  0.00874163702574612
       798               3534.7 -0.000305711931797376
       799               3534.8 -0.00891878813937879
       800               3534.9  -0.0159395309304326
       801                 3535  0.00410939435948385
       802               3535.1   0.0125696708957823
       803               3535.2  0.00094885379031532
       804               3535.3  0.00552480184084177
       805               3535.4 -0.00598342603315357
       806               3535.5  -0.0210784251383173
       807               3535.6  0.00592690623895482
       808               3535.7  0.00508248700291743
       809               3535.8  -0.0121999600279812
       810               3535.9 -0.00107775237617443
       811                 3536   0.0113472735255187
       812               3536.1 -0.00308023227877738
       813               3536.2 -0.00199455040387216
       814               3536.3  0.00677132547499221
       815               3536.4 -0.000764110945646254
       816               3536.5  0.00625663184540751
       817               3536.6  0.00689195679442612
       818               3536.7 -0.00279875920009826
       819               3536.8 -0.00398898821851287
       820               3536.9   0.0161323158630639
       821                 3537 -0.00139139380670261
       822               3537.1 -0.00632923581553078
       823               3537.2   -0.015368542685112
       824               3537.3  0.00599124294265289
       825               3537.4  0.00546046513714368
       826               3537.5 -0.00343408414911686
       827               3537.6 -0.00254945447326817
       828               3537.7   0.0133175850762726
       829               3537.8  0.00792134405359552
       830               3537.9   0.0125214183680087
       831                 3538 -0.00272638040843791
       832               3538.1  0.00498598194737029
       833               3538.2  0.00657831536389794
       834               3538.3 -0.000973205232665024
       835               3538.4 -0.00373164140372052
       836               3538.5  0.00525137085012491
       837               3538.6 -0.00365122052409791
       838               3538.7  0.00677132547499221
       839               3538.8   0.0101650865950663
       840               3538.9  -0.0054446061396821
       841                 3539  0.00537200216955881
       842               3539.1  0.00780071273416161
       843               3539.2 -0.00620056240813461
       844               3539.3   0.0126742180392917
       845               3539.4   0.0183197637887989
       846               3539.5 -0.00426241920922974
       847               3539.6  -0.0198962382078649
       848               3539.7  -0.0024609915056833
       849               3539.8   0.0044069516140875
       850               3539.9  0.00263769226239011
       851                 3540   0.0121032297939712
       852               3540.1  0.00221950368835254
       853               3540.2 -0.00916809286620888
       854               3540.3    0.008275195923935
       855               3540.4 -0.00467256569530503
       856               3540.5 -0.00340191579726783
       857               3540.6  -0.0176685798423186
       858               3540.7   0.0025974818225788
       859               3540.8 -0.00911179825047306
       860               3540.9  0.00121424269306994
       861                 3541 -0.00382010437130539
       862               3541.1  0.00205866192910734
       863               3541.2   0.0114920311088394
       864               3541.3 -0.00969082858375584
       865               3541.4 -0.00813066351907722
       866               3541.5  -0.0106478370512649
       867               3541.6   -0.009449565944888
       868               3541.7  0.00147158950786228
       869               3541.8 0.000771927855145585
       870               3541.9  0.00205866192910732
       871                 3542  0.00119011642918315
       872               3542.1 -0.00818695813481305
       873               3542.2 -0.00205084501960799
       874               3542.3 -0.00445542932032401
       875               3542.4 -0.00210713963534381
       876               3542.5   0.0115000731968016
       877               3542.6 -0.00876598846809584
       878               3542.7  0.00157613665137167
       879               3542.8  0.00341777479472941
       880               3542.9 -0.00769639076911514
       881                 3543  -0.0024609915056833
       882               3543.1  0.00659439953982247
       883               3543.2 -0.00302393766304156
       884               3543.3   0.0011177376375228
       885               3543.4  0.00186565181801307
       886               3543.5 -0.00706106582009653
       887               3543.6  0.00482514018812508
       888               3543.7 -0.00580650009798383
       889               3543.8  0.00350623776231429
       890               3543.9  0.00508248700291742
       891                 3544    0.011081884622764
       892               3544.1   0.0111623055023867
       893               3544.2  -0.0240942081241651
       894               3544.3   0.0124731658402352
       895               3544.4 0.000490454776466455
       896               3544.5  -0.0108810576021705
       897               3544.6  -0.0056697846026254
       898               3544.7 -0.00525963811655008
       899               3544.8  0.00188173599393758
       900               3544.9   0.0048412243640496
       901                 3545  0.00546046513714368
       902               3545.1 -0.00752750692190766
       903               3545.2 -0.00727016010711531
       904               3545.3  0.00213104072076768
       905               3545.4  0.00209083028095637
       906               3545.5 -0.000273543579948327
       907               3545.6 -0.00373164140372051
       908               3545.7  0.00147158950786228
       909               3545.8   0.0122962399050654
       910               3545.9   0.0104867701135567
       911                 3546  0.00285482863737116
       912               3546.1  -0.0108086788105101
       913               3546.2 -0.00960236561617097
       914               3546.3 -0.00184979282055147
       915               3546.4  0.00425415194280455
       916               3546.5   0.0232495637096648
       917               3546.6  0.00893464713684039
       918               3546.7  0.00306392292438994
       919               3546.8  0.00159222082729619
       920               3546.9   0.0067311150351809
       921                 3547  0.00341777479472941
       922               3547.1   0.0124409974883861
       923               3547.2  0.00438282535020072
       924               3547.3   0.0107199906644623
       925               3547.4  0.00605557964635099
       926               3547.5 -0.00732645472285113
       927               3547.6 -0.00148789886224973
       928               3547.7  -0.0169447919257152
       929               3547.8 -0.00398898821851287
       930               3547.9 -0.00700477120436071
       931                 3548   0.0139368258493667
       932               3548.1  -0.0112027411206609
       933               3548.2 -0.00910375616251079
       934               3548.3 -0.00902333528288819
       935               3548.4  0.00425415194280455
       936               3548.5  0.00907136263219883
       937               3548.6  0.00047437060054193
       938               3548.7   0.0109612533033301
       939               3548.8  0.00266181852627688
       940               3548.9  0.00402897347986124
       941                 3549   0.0179578698304971
       942               3549.1  0.00359470072989916
       943               3549.2   0.0087898895535197
       944               3549.3   0.0178211543351387
       945               3549.4  0.00861296361834996
       946               3549.5 -0.00615230988036105
       947               3549.6  0.00139921071620193
       948               3549.7  0.00767203932676543
       949               3549.8 -0.00862123088477514
       950               3549.9 0.000281360489447664
       951                 3550  0.00716538778514299
       952               3550.1 -0.00123055204745739
       953               3550.2 1.59715866930588e-05
       954               3550.3  0.00110969554956054
       955               3550.4  0.00592690623895482
       956               3550.5  0.00888639460906682
       957               3550.6   0.0060957900861623
       958               3550.7  0.00495381359552124
       959               3550.8   0.0138966154095554
       960               3550.9  0.00554088601676629
       961                 3551  -0.0014718146863252
       962               3551.1  0.00439086743816298
       963               3551.2   0.0106395697848397
       964               3551.3 -0.00778485373670001
       965               3551.4 -0.00883032517179392
       966               3551.5 0.000217023785749573
       967               3551.6  0.00398072095208768
       968               3551.7  0.00574193821582281
       969               3551.8  0.00598320085469063
       970               3551.9   0.0037716266650689
       971                 3552  -0.0242470077954481
       972               3552.1  -0.0030963164547019
       973               3552.2   -0.001126004903948
       974               3552.3   0.0014474632439755
       975               3552.4   -0.002050845019608
       976               3552.5 -0.00423025085738069
       977               3552.6 -0.00558132163504053
       978               3552.7 -0.00586279471371965
       979               3552.8   0.0117493779236317
       980               3552.9   0.0115000731968016
       981                 3553    0.005870611623219
       982               3553.1 -0.00559740581096504
       983               3553.2  0.00388421589654054
       984               3553.3   0.0109692953912924
       985               3553.4  0.00553284392880403
       986               3553.5  0.00256531347072975
       987               3553.6  -0.0114761721113778
       988               3553.7  0.00899898384053847
       989               3553.8 -0.000144870172552158
       990               3553.9  -0.0012064257835706
       991                 3554   -0.005380269435984
       992               3554.1  0.00711713525736943
       993               3554.2  0.00280657610959759
       994               3554.3   0.0068758726185016
       995               3554.4   0.0134462584836687
       996               3554.5   0.0120710614421221
       997               3554.6  0.00750315547955795
       998               3554.7  0.00350623776231428
       999               3554.8 -0.00476102866288992
      1000               3554.9  -0.0116048455187739
