# Supplementary material for: Study on the performance and mechanism of a p–n type In2O3/BiOCl heterojunction prepared using a sacrificial MOF framework for the degradation of PFOA
Source: RSC Adv. 2025 May 8;15(19):15029–51. doi: 10.1039/d5ra01317h (PMC12060136; doi:10.1039/d5ra01317h)
Supplement: RA-015-D5RA01317H-s001 [file RA-015-D5RA01317H-s001.zip › Supplementary Information/Free radical detection/1-OH-10MIN]

     index            Field [G]         Intensity []

         1                 3455  0.00573109900603707
         2               3455.1 -0.000297637028945717
         3               3455.2  0.00318429318551788
         4               3455.3  0.00140585916684027
         5               3455.4  -0.0125320701535936
         6               3455.5 -0.00162909390998039
         7               3455.6  0.00211922442152173
         8               3455.7  0.00270132824575228
         9               3455.8 -0.00221280108748018
        10               3455.9 -0.000500780532631279
        11                 3456 0.000931888556296036
        12               3456.1 -0.00849890818888303
        13               3456.2  -0.0112118002900471
        14               3456.3 -0.000627081490996398
        15               3456.4  0.00890822441206488
        16               3456.5   0.0065478339661769
        17               3456.6 -0.00212222350370196
        18               3456.7 -0.00338602197361515
        19               3456.8   0.0117760432248058
        20               3456.9 -0.00828573970519918
        21                 3457  0.00446018499832961
        22               3457.1  0.00786156416522892
        23               3457.2  0.00975095357244598
        24               3457.3    0.013483524333448
        25               3457.4 -0.00547030573010831
        26               3457.5  -0.0154818946666551
        27               3457.6   0.0111303472751157
        28               3457.7  0.00659466240204557
        29               3457.8 -0.00285348353555887
        30               3457.9 -0.00247358518116923
        31                 3458   0.0115624639865543
        32               3458.1 6.58493111608607e-05
        33               3458.2 0.000724680050862445
        34               3458.3 -0.00911922349256594
        35               3458.4 0.000995592985248143
        36               3458.5  0.00497292905285857
        37               3458.6  -0.0035457746965704
        38               3458.7 -0.00923704055455597
        39               3458.8  -0.0152217700562215
        40               3458.9  -0.0139123080088407
        41                 3459 -0.00460818128836863
        42               3459.1 -0.00125056984715355
        43               3459.2 -0.00925358893601871
        44               3459.3   -0.015253181645642
        45               3459.4   0.0035631239282884
        46               3459.5   0.0150820328612257
        47               3459.6  0.00526360701587921
        48               3459.7 -0.00030595436676481
        49               3459.8   0.0108067664393934
        50               3459.9  0.00739029323268866
        51                 3460  0.00793058825035111
        52               3460.1  0.00865492873545658
        53               3460.2 -0.00502868112459186
        54               3460.3  -0.0193738839054963
        55               3460.4 -0.00369344302522745
        56               3460.5    0.004036628867846
        57               3460.6 -0.000914339540169451
        58               3460.7   0.0047092614871249
        59               3460.8  0.00679306601376031
        60               3460.9   0.0145228334640402
        61                 3461 -0.00569463891851597
        62               3461.1 -0.00431245708411125
        63               3461.2  0.00188199482288441
        64               3461.3  -0.0119178951591533
        65               3461.4  -0.0108615523867248
        66               3461.5 -0.00255821021787915
        67               3461.6 -0.00312700975623925
        68               3461.7  0.00571055456512534
        69               3461.8   0.0133507439961676
        70               3461.9 -0.00199963359582972
        71                 3462 -0.00745644542007522
        72               3462.1  0.00929696279285871
        73               3462.2  0.00453199593127285
        74               3462.3 -0.000525425983257548
        75               3462.4 -0.00725917910158921
        76               3462.5   0.0188875669051103
        77               3462.6  0.00814384546006767
        78               3462.7 -0.00456081569096527
        79               3462.8  0.00900863162657526
        80               3462.9 -0.00588166697210008
        81                 3463  -0.0085148092840925
        82               3463.1  0.00650810328801447
        83               3463.2   0.0134588897571128
        84               3463.3 0.000970364035433012
        85               3463.4 -0.00545980432158457
        86               3463.5  -0.0119806773307031
        87               3463.6  0.00958447266393254
        88               3463.7 0.000283639547514362
        89               3463.8 -0.00854785760854478
        90               3463.9  0.00380839608830299
        91                 3464  -0.0120786652463159
        92               3464.1 -0.00563948258163612
        93               3464.2   0.0037821427517312
        94               3464.3 -0.00457088893430842
        95               3464.4  0.00185404263718432
        96               3464.5  0.00652940033492008
        97               3464.6    0.001307239663822
        98               3464.7 -0.00176386150965709
        99               3464.8   0.0155404074223336
       100               3464.9 -0.00581249969195617
       101                 3465  -0.0117763874880151
       102               3465.1 -0.000936216798704315
       103               3465.2 -0.00596884351168596
       104               3465.3  -0.0168812645236682
       105               3465.4  -0.0129527528110425
       106               3465.5  -0.0140059190683088
       107               3465.6  -0.0110552575611899
       108               3465.7 -0.00260851118848822
       109               3465.8  0.00314354599921079
       110               3465.9   -0.011377422903351
       111                 3466  -0.0103310473347933
       112               3466.1  -0.0048654510814971
       113               3466.2  0.00994257390705518
       114               3466.3  0.00913503035674679
       115               3466.4 -0.00307547027748598
       116               3466.5  0.00424119807802821
       117               3466.6  0.00827425003477246
       118               3466.7 -0.00416261291361821
       119               3466.8 -0.00447701603471123
       120               3466.9  -0.0023609607070266
       121                 3467 -0.00463855065256836
       122               3467.1  0.00126709241450174
       123               3467.2  0.00359649274427835
       124               3467.3 -0.000682662044141628
       125               3467.4  0.00532117197171226
       126               3467.5 -0.00286305082035588
       127               3467.6 -0.00424160447491294
       128               3467.7  0.00257523841309566
       129               3467.8   0.0106623750043301
       130               3467.9   0.0120515042425391
       131                 3468 -0.00386850953161917
       132               3468.1  0.00156861997908712
       133               3468.2 -0.00570873275200409
       134               3468.3  0.00404159015683689
       135               3468.4  0.00249297591076806
       136               3468.5 -0.000561019682896617
       137               3468.6 -0.00317690818157051
       138               3468.7   0.0114038952443782
       139               3468.8   0.0081886461512734
       140               3468.9  0.00336331546379908
       141                 3469  0.00224600478487292
       142               3469.1  0.00467924076339624
       143               3469.2 -0.00316278271724266
       144               3469.3 -0.00228451485159648
       145               3469.4 0.000162080154087946
       146               3469.5  0.00621723941055535
       147               3469.6   0.0187778424963598
       148               3469.7 -0.00349029841275626
       149               3469.8 -0.00110360049198531
       150               3469.9   0.0148023652805328
       151                 3470 0.000395914817003712
       152               3470.1 -0.00572109318743965
       153               3470.2  0.00387955693366064
       154               3470.3  0.00701049185241879
       155               3470.4 -0.00053638041833564
       156               3470.5  -0.0176689062698896
       157               3470.6  -0.0153205834690425
       158               3470.7 0.000859635218366628
       159               3470.8 -0.00274683376569937
       160               3470.9  0.00579133302064664
       161                 3471   0.0124388935818373
       162               3471.1 -0.00287255447363795
       163               3471.2 -0.00259098117848287
       164               3471.3 -0.00388665624744759
       165               3471.4 -0.000510246738483433
       166               3471.5 -0.00260153633626389
       167               3471.6 -0.00114674622064122
       168               3471.7 -0.00728079004569487
       169               3471.8  -0.0120152938565209
       170               3471.9 -0.000258675063897339
       171                 3472 -0.00726470365860526
       172               3472.1  -0.0108746633661324
       173               3472.2  0.00238433059126755
       174               3472.3   0.0102262110324342
       175               3472.4 -0.00272255335454488
       176               3472.5 -0.00778800872630272
       177               3472.6  -0.0100780678701297
       178               3472.7  0.00793089730341549
       179               3472.8   0.0044937778959197
       180               3472.9  0.00270290469520481
       181                 3473  0.00138597767187196
       182               3473.1   0.0036584048902648
       183               3473.2  -0.0113995461671964
       184               3473.3  0.00251441778686596
       185               3473.4  0.00935441367505797
       186               3473.5 -0.00133591093728744
       187               3473.6  -0.0091616483436015
       188               3473.7 -0.00150053137942563
       189               3473.8 -0.00606737786811166
       190               3473.9  0.00541412580429338
       191                 3474 -0.00483409106255989
       192               3474.1 -0.000762632004795469
       193               3474.2 -0.00451350954265722
       194               3474.3  0.00750395329855677
       195               3474.4  0.00305970932337799
       196               3474.5    0.014413174573698
       197               3474.6 -0.000275433676208525
       198               3474.7  0.00355148872802115
       199               3474.8  0.00395302697277606
       200               3474.9  -0.0154102390677201
       201                 3475  0.00736571232765576
       202               3475.1  0.00263760831265951
       203               3475.2  0.00839382588121338
       204               3475.3  -0.0109818013728262
       205               3475.4 0.000454615295924256
       206               3475.5   0.0173129452110281
       207               3475.6 -0.000528503559451568
       208               3475.7 -0.000349945065263563
       209               3475.8 -0.000767510656645543
       210               3475.9 -0.00138567953176096
       211                 3476   0.0059759065650534
       212               3476.1 -0.00599982397904411
       213               3476.2    0.013108262963567
       214               3476.3   0.0166408137065201
       215               3476.4  0.00789420774605055
       216               3476.5 -0.00241644202932315
       217               3476.6  -0.0144044371823193
       218               3476.7 -0.00677534108220507
       219               3476.8  0.00493725711242392
       220               3476.9  0.00706042498222378
       221                 3477 -0.00175377610810894
       222               3477.1  0.00852322556137511
       223               3477.2 -0.00701480871472991
       224               3477.3   0.0100207441731403
       225               3477.4 -0.00167992037014644
       226               3477.5 -0.00461916155727506
       227               3477.6  -0.0137001211732783
       228               3477.7 -0.00301215518519721
       229               3477.8  -0.0054444796250598
       230               3477.9  0.00589703014738082
       231                 3478  0.00555432207607313
       232               3478.1  0.00720939457525878
       233               3478.2  0.00659342169554855
       234               3478.3 -0.00628822741398344
       235               3478.4 -0.00324007525428074
       236               3478.5 0.000228876437836929
       237               3478.6 -0.00138326190583131
       238               3478.7  -0.0001277335803807
       239               3478.8 -0.00223488739012292
       240               3478.9  -0.0152434177668227
       241                 3479 -0.00788088608822948
       242               3479.1 -0.00940057076085134
       243               3479.2 -0.00522665600694379
       244               3479.3  0.00297547630791151
       245               3479.4  0.00903138480485822
       246               3479.5  0.00773878065901338
       247               3479.6 -0.00079078681503373
       248               3479.7  0.00596941759576098
       249               3479.8  0.00757257394354112
       250               3479.9   0.0025135908697733
       251                 3480  -0.0144580074597907
       252               3480.1   -0.012122174905658
       253               3480.2  0.00603962556448888
       254               3480.3  0.00841429696426247
       255               3480.4  -0.0103397196354798
       256               3480.5  -0.0101073963510382
       257               3480.6 -0.00403792439309332
       258               3480.7  -0.0102500592318242
       259               3480.8 -0.00418706034997712
       260               3480.9 -0.00591336413465896
       261                 3481  -0.0080266559388991
       262               3481.1  0.00232627099860943
       263               3481.2  -0.0162985099504965
       264               3481.3 -0.00685080663180378
       265               3481.4  0.00682995235985479
       266               3481.5   0.0137210805516726
       267               3481.6  0.00179505637119984
       268               3481.7  0.00218841946154511
       269               3481.8   0.0148121336532312
       270               3481.9 -0.00379744124445722
       271                 3482 -0.00643956638882164
       272               3482.1   0.0108409974219136
       273               3482.2 -0.00604336482179588
       274               3482.3 -0.00225677015378862
       275               3482.4 0.000720247325062557
       276               3482.5   0.0161746286609993
       277               3482.6    0.021461896298719
       278               3482.7   0.0305950832007927
       279               3482.8   0.0261875607640753
       280               3482.9   0.0485116351659794
       281                 3483   0.0473267540822328
       282               3483.1   0.0780494701151392
       283               3483.2   0.0862646706899853
       284               3483.3   0.0923268275200742
       285               3483.4   0.0861044811451297
       286               3483.5   0.0821256183504539
       287               3483.6   0.0709113802322538
       288               3483.7    0.066188648786201
       289               3483.8   0.0399985305181697
       290               3483.9   0.0265723685258735
       291                 3484 -0.00753667348586849
       292               3484.1  -0.0323580180076877
       293               3484.2  -0.0555159811545149
       294               3484.3  -0.0657930279165364
       295               3484.4  -0.0791073574721806
       296               3484.5  -0.0850259491425221
       297               3484.6  -0.0875156967438622
       298               3484.7  -0.0945478482413046
       299               3484.8  -0.0647949873573437
       300               3484.9  -0.0538013984948007
       301                 3485  -0.0513647732024389
       302               3485.1  -0.0241261253893482
       303               3485.2  -0.0216240570955287
       304               3485.3  -0.0112207928099695
       305               3485.4  -0.0234760901864928
       306               3485.5  -0.0314314497787743
       307               3485.6  -0.0103927013948588
       308               3485.7 -0.00141462067965181
       309               3485.8  0.00121210141064002
       310               3485.9 -0.00474495400848454
       311                 3486 -0.00290730483724434
       312               3486.1  0.00422769626447813
       313               3486.2  0.00975198183052332
       314               3486.3  0.00256178682773884
       315               3486.4  -0.0129283104711817
       316               3486.5  -0.0126689262305821
       317               3486.6 -0.00363088760027903
       318               3486.7 -0.00786638795854073
       319               3486.8 -0.00409975096427559
       320               3486.9 -0.00198575417560969
       321                 3487  -0.0258144507439966
       322               3487.1 -0.00359965426061059
       323               3487.2  -0.0101065308385723
       324               3487.3  -0.0169834049219451
       325               3487.4 -0.00059185148853903
       326               3487.5 -0.00797915949902574
       327               3487.6   0.0014678245954356
       328               3487.7  0.00647633325382023
       329               3487.8   -0.015861935146078
       330               3487.9 -0.00631645766368497
       331                 3488 0.000702468858671007
       332               3488.1  0.00313959956497558
       333               3488.2 -0.00503478371410274
       334               3488.3 -0.00461933677219039
       335               3488.4 -0.00280860886357169
       336               3488.5 -0.00276206522273355
       337               3488.6 0.000364790182169304
       338               3488.7 -0.00549323468748884
       339               3488.8 -0.00177358959443549
       340               3488.9 -0.00143865736144311
       341                 3489 -0.00172324108021326
       342               3489.1  -0.0128939342120392
       343               3489.2  -0.0171840184769901
       344               3489.3  -0.0111672599019731
       345               3489.4  0.00110155450072083
       346               3489.5 -0.00840455148759409
       347               3489.6 0.000230910504896212
       348               3489.7  0.00658837257538499
       349               3489.8 -0.000334084665885928
       350               3489.9 -0.00265127162656938
       351                 3490  -0.0051700654428181
       352               3490.1   0.0017408438459576
       353               3490.2   0.0129259110152498
       354               3490.3  -0.0120892733360887
       355               3490.4 -0.00596543680645286
       356               3490.5   -0.009564806476597
       357               3490.6 -0.000943331927865838
       358               3490.7  0.00228379467462436
       359               3490.8 -0.00517328961834566
       360               3490.9    0.013846675319653
       361                 3491 -0.00142113694181486
       362               3491.1   0.0106004027870504
       363               3491.2 -0.00389532946221252
       364               3491.3  0.00160391886546741
       365               3491.4 -0.000652545532673323
       366               3491.5  0.00814267108924453
       367               3491.6 -0.00625587533928215
       368               3491.7  0.00122869255031681
       369               3491.8  -0.0022497741751801
       370               3491.9 -0.00344499962167709
       371                 3492  0.00147084071888866
       372               3492.1  0.00279994557035703
       373               3492.2 -0.00903176966672601
       374               3492.3  -0.0228715065793338
       375               3492.4 -0.00176897821025077
       376               3492.5  0.00970003354247199
       377               3492.6  -0.0134285747642333
       378               3492.7 -0.00828806693176781
       379               3492.8  0.00989020992348764
       380               3492.9 -0.00187913200971974
       381                 3493 -0.00948297778091185
       382               3493.1 -0.00637665187696228
       383               3493.2  -0.0197977534465923
       384               3493.3  -0.0101019968586992
       385               3493.4 -0.00991102731182848
       386               3493.5  0.00133693162834711
       387               3493.6  -0.0016431613450975
       388               3493.7  -0.0123344256254582
       389               3493.8 -0.00434880338938376
       390               3493.9 -0.00929412419893064
       391                 3494 -0.00415753760900922
       392               3494.1  0.00453581751511706
       393               3494.2  0.00234780582231739
       394               3494.3  0.00162970417715026
       395               3494.4 -0.00288874937049396
       396               3494.5  0.00546306304653176
       397               3494.6   0.0117301087226381
       398               3494.7   0.0158946762076814
       399               3494.8 -0.00354023126989911
       400               3494.9  0.00755227914575618
       401                 3495 -0.00382601227559665
       402               3495.1  0.00358673297028409
       403               3495.2  0.00425968320217384
       404               3495.3  -0.0136380626027262
       405               3495.4 -0.00927010782625802
       406               3495.5 -0.00581660490330875
       407               3495.6   0.0023060825125985
       408               3495.7    0.002474798147861
       409               3495.8 0.000754620024343788
       410               3495.9  0.00115129747529159
       411                 3496   0.0025565050664287
       412               3496.1 -0.000954098775537579
       413               3496.2  0.00233794203171488
       414               3496.3   0.0136834164078931
       415               3496.4   0.0191640300747909
       416               3496.5   0.0142957469263262
       417               3496.6 -0.00419547479824703
       418               3496.7   0.0179487442026391
       419               3496.8   0.0131127476880618
       420               3496.9   0.0189900176603049
       421                 3497   0.0140710194407278
       422               3497.1  0.00320034305919531
       423               3497.2   0.0214072523011578
       424               3497.3   0.0250575123936607
       425               3497.4   0.0486033997069974
       426               3497.5   0.0651421588133318
       427               3497.6   0.0919276050441962
       428               3497.7    0.114905038502762
       429               3497.8    0.135959641333134
       430               3497.9    0.152589956967209
       431                 3498    0.165249118511924
       432               3498.1    0.176669065040007
       433               3498.2    0.172557595975383
       434               3498.3    0.162756220346002
       435               3498.4    0.130636359592454
       436               3498.5    0.102217809920606
       437               3498.6   0.0634472244240387
       438               3498.7   0.0181979660652301
       439               3498.8  -0.0192978247409467
       440               3498.9  -0.0578817314469591
       441                 3499  -0.0799277279653951
       442               3499.1   -0.131746817292951
       443               3499.2   -0.134804285635282
       444               3499.3   -0.152233540935893
       445               3499.4   -0.175590748909709
       446               3499.5   -0.163380732251936
       447               3499.6   -0.141817332676912
       448               3499.7   -0.122838652884442
       449               3499.8  -0.0925515158264033
       450               3499.9  -0.0734380009509997
       451                 3500  -0.0774378842068404
       452               3500.1  -0.0440779957397956
       453               3500.2   -0.044720548108656
       454               3500.3  -0.0230578533815015
       455               3500.4  -0.0195489303554923
       456               3500.5 -0.00797601229995867
       457               3500.6 -0.00289989925201153
       458               3500.7    -0.01662003269463
       459               3500.8 -0.00587550575039895
       460               3500.9 -0.00591305282486563
       461                 3501   -0.013748361075838
       462               3501.1   0.0106066501473775
       463               3501.2  0.00625777019952756
       464               3501.3 -0.00424015742810653
       465               3501.4 -0.00766703973786216
       466               3501.5 -0.00941186907021976
       467               3501.6  0.00384868554061156
       468               3501.7  -0.0115410911106362
       469               3501.8  -0.0138567799210388
       470               3501.9  -0.0112751636456807
       471                 3502  -0.0059522072794717
       472               3502.1  -0.0120965675130495
       473               3502.2 0.000586085070330186
       474               3502.3 -0.00146063169163156
       475               3502.4  0.00869264602551389
       476               3502.5 -0.00905113456236156
       477               3502.6 -0.00146062622529798
       478               3502.7  0.00454009479015645
       479               3502.8  -0.0116303457786277
       480               3502.9 -0.00920406875913416
       481                 3503  -0.0181600615959039
       482               3503.1    0.011636716803461
       483               3503.2 -0.00710125509741728
       484               3503.3 -0.00499821054547664
       485               3503.4   0.0134550360949988
       486               3503.5   0.0171628321970752
       487               3503.6 -0.00380846415482547
       488               3503.7 -0.00674150523335961
       489               3503.8 -0.00689722672538328
       490               3503.9  0.00342262554803851
       491                 3504 -0.00168537810526133
       492               3504.1  0.00906860599904818
       493               3504.2 -0.00443051548276495
       494               3504.3  0.00631689073151224
       495               3504.4   0.0052977196060149
       496               3504.5   0.0153742775469907
       497               3504.6  0.00474174136909901
       498               3504.7  0.00510347392407939
       499               3504.8  0.00417657156680217
       500               3504.9  0.00323972215922329
       501                 3505 -0.00398620460256619
       502               3505.1   0.0143240182416951
       503               3505.2  0.00314495065727821
       504               3505.3   0.0192081573928318
       505               3505.4  0.00320347560982401
       506               3505.5  0.00433403425753541
       507               3505.6  0.00943813040229067
       508               3505.7   0.0141186285532083
       509               3505.8  -0.0104802279563634
       510               3505.9 -0.00584644617132636
       511                 3506  0.00668044194788998
       512               3506.1 -0.00247608369367731
       513               3506.2  0.00218311651547469
       514               3506.3  0.00279838390495302
       515               3506.4 -0.000890887485931496
       516               3506.5 -0.00781174014839534
       517               3506.6  -0.0167523396965979
       518               3506.7 -0.00185766323016559
       519               3506.8  0.00605234319958148
       520               3506.9 -0.00609520343291909
       521                 3507  -0.0036525896051013
       522               3507.1 -0.00199979659452443
       523               3507.2  -0.0072862812793245
       524               3507.3 -0.00824890133092947
       525               3507.4  -0.0022833402472689
       526               3507.5  0.00339999099528402
       527               3507.6 -0.00780449970147351
       528               3507.7  0.00939615085474695
       529               3507.8  0.00340911680875215
       530               3507.9   0.0106283682393807
       531                 3508   0.0106435359485082
       532               3508.1 -0.00421931978852776
       533               3508.2  -0.0192905483447949
       534               3508.3  0.00309713962005191
       535               3508.4   0.0075463222991556
       536               3508.5  0.00523089702142872
       537               3508.6   0.0232539440646038
       538               3508.7  0.00840264956663252
       539               3508.8 -0.00228989024145111
       540               3508.9  0.00276435683088495
       541                 3509  0.00207928681928884
       542               3509.1    0.011530176360273
       543               3509.2 -0.00504136284961219
       544               3509.3 0.000824231809932421
       545               3509.4   0.0065049970958782
       546               3509.5   0.0052227441797834
       547               3509.6  0.00592553886971653
       548               3509.7   0.0123887804901547
       549               3509.8   0.0133564809428667
       550               3509.9   0.0102917987071743
       551                 3510 0.000581266976000569
       552               3510.1  0.00749070696358168
       553               3510.2 2.04492076323753e-05
       554               3510.3   0.0129164008640826
       555               3510.4 -0.00727098607402318
       556               3510.5  0.00362931978810237
       557               3510.6 -0.00234875313530528
       558               3510.7  0.00868781196003472
       559               3510.8 -0.00821941380060189
       560               3510.9 -0.00683931896524825
       561                 3511   0.0120119902728105
       562               3511.1  0.00221483982296084
       563               3511.2  0.00665673064020885
       564               3511.3 -0.00288277276045944
       565               3511.4 -0.00195582698361258
       566               3511.5   0.0196004945982204
       567               3511.6   0.0112459399784811
       568               3511.7 0.000367446401085478
       569               3511.8   0.0101329140253552
       570               3511.9  0.00138658431994862
       571                 3512 -0.00299203756753647
       572               3512.1   0.0100085680176122
       573               3512.2   0.0174130787767402
       574               3512.3   0.0260606583701629
       575               3512.4   0.0512949716696628
       576               3512.5   0.0603362506605685
       577               3512.6   0.0924012287644713
       578               3512.7    0.111487703051212
       579               3512.8     0.13534420691773
       580               3512.9    0.140577755421916
       581                 3513    0.166805181061921
       582               3513.1    0.162763194438976
       583               3513.2     0.15736380186609
       584               3513.3    0.141588971000304
       585               3513.4    0.122853386242098
       586               3513.5   0.0865664337935021
       587               3513.6   0.0459246782632561
       588               3513.7   0.0058397482740923
       589               3513.8  -0.0288640150520457
       590               3513.9  -0.0666794196391315
       591                 3514   -0.112974662731995
       592               3514.1   -0.134982852436654
       593               3514.2    -0.15722286720949
       594               3514.3   -0.163240813578231
       595               3514.4   -0.160368735717968
       596               3514.5   -0.163665883888521
       597               3514.6   -0.132332291173032
       598               3514.7   -0.106168556889336
       599               3514.8  -0.0961783430849406
       600               3514.9  -0.0782630803814763
       601                 3515  -0.0620366939865707
       602               3515.1   -0.042857930719665
       603               3515.2  -0.0280067264651448
       604               3515.3  -0.0340807834092639
       605               3515.4   -0.030653113069309
       606               3515.5  -0.0250352464796225
       607               3515.6  -0.0254251890531407
       608               3515.7  -0.0145924643145772
       609               3515.8 -0.00805834423153349
       610               3515.9  -0.0267828117702523
       611                 3516  -0.0135549442765644
       612               3516.1 -3.51920009276016e-05
       613               3516.2  0.00937684725594243
       614               3516.3  -0.0215547285879127
       615               3516.4  -0.0189888390681299
       616               3516.5  -0.0160074816163817
       617               3516.6   0.0031702942053912
       618               3516.7 -0.00650108062010082
       619               3516.8 -0.00341902536180032
       620               3516.9 -0.00324088192135176
       621                 3517 -0.00450383872856056
       622               3517.1 -0.00655460950122706
       623               3517.2 -0.00387590278423956
       624               3517.3  0.00700554456900817
       625               3517.4  -0.0170730466513736
       626               3517.5 -0.000990748124018864
       627               3517.6  0.00737972852260692
       628               3517.7  0.00937744686225148
       629               3517.8   0.0135369951654242
       630               3517.9 -0.00288841203324647
       631                 3518 -0.00574107836869885
       632               3518.1 -0.00156633891526986
       633               3518.2 -0.00241550146716876
       634               3518.3   0.0114673518192026
       635               3518.4  0.00538461564902119
       636               3518.5  0.00577959230557114
       637               3518.6  0.00280542229079803
       638               3518.7 -0.00314729264962339
       639               3518.8 -0.00119172846945839
       640               3518.9 -0.00245888695669384
       641                 3519 -0.00683799544684255
       642               3519.1    0.012225666446024
       643               3519.2   0.0035672651468866
       644               3519.3  0.00741547360697863
       645               3519.4 -0.00411173147937793
       646               3519.5 -0.00740013813464305
       647               3519.6 -0.00444940301657822
       648               3519.7  0.00802068566953292
       649               3519.8 -0.00363022556949538
       650               3519.9 -0.00815282588074723
       651                 3520 -0.00493798676410227
       652               3520.1  0.00479686784455947
       653               3520.2  0.00500522877788739
       654               3520.3  0.00193328370455385
       655               3520.4 -0.00812048829893482
       656               3520.5  0.00188227061021759
       657               3520.6  0.00179555979999445
       658               3520.7  -0.0040517928813671
       659               3520.8 -0.00588884684264349
       660               3520.9  -0.0073929908880541
       661                 3521 -0.00447078814773978
       662               3521.1  0.00230804109995549
       663               3521.2 -0.000231084319731366
       664               3521.3 -0.00247136940275128
       665               3521.4  0.00739669232728415
       666               3521.5   0.0015404385170341
       667               3521.6   0.0109247309752773
       668               3521.7 -0.00361563114662132
       669               3521.8   0.0108251485770405
       670               3521.9   0.0110747503414672
       671                 3522 -0.00947930026881233
       672               3522.1  -0.0121911212177144
       673               3522.2  0.00209127919927383
       674               3522.3 0.000176554861145442
       675               3522.4  -0.0111044528509125
       676               3522.5  0.00270776295926037
       677               3522.6 -0.00660671917338133
       678               3522.7  0.00648173204456461
       679               3522.8  -0.0132829977932566
       680               3522.9    0.011083843278979
       681                 3523 0.000944097994971513
       682               3523.1 -0.000116397513204282
       683               3523.2 -0.00724706070405149
       684               3523.3   0.0113540295191541
       685               3523.4   0.0038796330337586
       686               3523.5  0.00245721549630262
       687               3523.6 0.000351606719098813
       688               3523.7 0.000420541222125502
       689               3523.8  0.00579960983668087
       690               3523.9  0.00449717047701807
       691                 3524  0.00362096918455207
       692               3524.1   0.0175035082626244
       693               3524.2   0.0106839168107087
       694               3524.3 -0.00430598198587029
       695               3524.4  4.5062423718531e-05
       696               3524.5 -0.00300011508683119
       697               3524.6  0.00716200839535372
       698               3524.7   0.0174346597622531
       699               3524.8    0.011825324281877
       700               3524.9  0.00443705785047203
       701                 3525 -0.00509653146217015
       702               3525.1  0.00775755345603503
       703               3525.2  -0.0140662862216355
       704               3525.3 -0.00654943990743886
       705               3525.4 -0.00120925260485787
       706               3525.5   0.0128578160922455
       707               3525.6 -0.00274995651310675
       708               3525.7   0.0103700307559573
       709               3525.8  0.00551238073376742
       710               3525.9   0.0160851658230997
       711                 3526    0.011001485105664
       712               3526.1  0.00216885339933232
       713               3526.2  0.00759576886437332
       714               3526.3  0.00774731668897266
       715               3526.4 -0.00109056613986281
       716               3526.5   0.0192968462826255
       717               3526.6   0.0114712702796328
       718               3526.7 -0.00267867661400902
       719               3526.8  0.00235577356534795
       720               3526.9 -0.00112022548115438
       721                 3527  0.00560870652795021
       722               3527.1 -0.00832995211289826
       723               3527.2    0.017416927594358
       724               3527.3   0.0269951701040123
       725               3527.4   0.0448960575444725
       726               3527.5   0.0652144827846651
       727               3527.6   0.0629197186088905
       728               3527.7   0.0717043518852967
       729               3527.8    0.101052680169211
       730               3527.9   0.0838798126335091
       731                 3528   0.0821489622633192
       732               3528.1   0.0870825882291568
       733               3528.2   0.0661347761656737
       734               3528.3   0.0543713837059006
       735               3528.4   0.0276292823267451
       736               3528.5   0.0218971651298736
       737               3528.6  -0.0129539962419982
       738               3528.7  -0.0370295863568403
       739               3528.8  -0.0484387530425629
       740               3528.9  -0.0702106822102898
       741                 3529  -0.0995720770812267
       742               3529.1  -0.0953648327289004
       743               3529.2   -0.075852695937164
       744               3529.3  -0.0627055932429529
       745               3529.4  -0.0708176696898001
       746               3529.5  -0.0591044405107452
       747               3529.6  -0.0361454551371674
       748               3529.7  -0.0286148111258131
       749               3529.8  -0.0197717451439579
       750               3529.9  -0.0256545783266059
       751                 3530  -0.0152768806402896
       752               3530.1  -0.0256988757438456
       753               3530.2  -0.0176972632778962
       754               3530.3  -0.0128972774035909
       755               3530.4  0.00482476367401667
       756               3530.5  0.00951655394823745
       757               3530.6 -0.00731451236659129
       758               3530.7 0.000995099067073416
       759               3530.8 -0.00244918657341878
       760               3530.9 -0.00271253954179952
       761                 3531  0.00527110463320183
       762               3531.1   0.0204981179627509
       763               3531.2  0.00669765274919029
       764               3531.3  -0.0154883648453285
       765               3531.4 -0.00653304970011399
       766               3531.5 -0.00594017753037217
       767               3531.6 -0.00423065445684025
       768               3531.7 -0.00849925336774749
       769               3531.8  0.00350815967125213
       770               3531.9 -0.00191220949579901
       771                 3532  0.00712845063008852
       772               3532.1    0.013471831492303
       773               3532.2 -0.00116377544763482
       774               3532.3 -0.00469236119779636
       775               3532.4  0.00885637992525444
       776               3532.5  0.00138478620045346
       777               3532.6   0.0123443348970661
       778               3532.7  0.00539473917857326
       779               3532.8 -0.00267278369116436
       780               3532.9 -0.00711566485205088
       781                 3533 -0.00238641819424454
       782               3533.1 -0.00363516604392192
       783               3533.2 -0.00514343815841325
       784               3533.3 -0.00736857640560658
       785               3533.4   0.0072354306961488
       786               3533.5  0.00480522986628329
       787               3533.6  0.00362866458371895
       788               3533.7 -0.00792727815070914
       789               3533.8  0.00338984947027653
       790               3533.9   0.0062149214230258
       791                 3534  0.00463542728273757
       792               3534.1  -0.0105892964036434
       793               3534.2  0.00877516346109219
       794               3534.3 -0.00132786966090546
       795               3534.4 -0.00638091263769052
       796               3534.5  0.00948094474445769
       797               3534.6   0.0185066780892486
       798               3534.7  0.00150913253887429
       799               3534.8  0.00395309741183327
       800               3534.9 -0.00477317533060636
       801                 3535 -0.000833046236959144
       802               3535.1  -0.0101009580000743
       803               3535.2  -0.0108233064178056
       804               3535.3 -0.00186536950470485
       805               3535.4  0.00548949611003496
       806               3535.5  0.00288292725667694
       807               3535.6 -0.00461226187329362
       808               3535.7  0.00435366373517487
       809               3535.8   0.0120035396407248
       810               3535.9 -0.00221889716132933
       811                 3536  0.00105102691839964
       812               3536.1  0.00324150160196816
       813               3536.2 -0.00398273105729488
       814               3536.3 -0.00976281431394161
       815               3536.4 -0.00122318130003503
       816               3536.5 -0.00715332901540922
       817               3536.6  0.00490763115181353
       818               3536.7 -0.00823871761369244
       819               3536.8  0.00521056076784121
       820               3536.9  0.00233930799615433
       821                 3537 -0.00598580488594773
       822               3537.1 -0.00445740169173742
       823               3537.2    -0.01211946680552
       824               3537.3 -0.00257973191164847
       825               3537.4 -0.00626172293752669
       826               3537.5 -0.00857585689150937
       827               3537.6  0.00709356354904581
       828               3537.7 -0.00343301426496219
       829               3537.8  0.00358914285249104
       830               3537.9  -0.0051893303889546
       831                 3538  0.00231923652108012
       832               3538.1  -0.0111771166906866
       833               3538.2  0.00611419727683905
       834               3538.3  0.00054367624773894
       835               3538.4  0.00493203925384905
       836               3538.5   0.0138833421349606
       837               3538.6   0.0162874679947587
       838               3538.7  0.00518468927837468
       839               3538.8  0.00515462431817128
       840               3538.9 -0.00383296584732913
       841                 3539  0.00381968301649291
       842               3539.1  0.00584549389672969
       843               3539.2    0.011568559280133
       844               3539.3  0.00647184948148021
       845               3539.4   0.0043665515666397
       846               3539.5  0.00277824776645189
       847               3539.6  -0.0155099532819627
       848               3539.7 -0.00139905083496063
       849               3539.8  0.00730388155339368
       850               3539.9   0.0127873150024451
       851                 3540  0.00975011943701557
       852               3540.1  0.00111190491212403
       853               3540.2 -0.00676933714086314
       854               3540.3 -0.00721538733287805
       855               3540.4  -0.0017306940937488
       856               3540.5  0.00135702444228929
       857               3540.6 -0.00148128180362188
       858               3540.7  0.00573218200432376
       859               3540.8 -0.00266634382170072
       860               3540.9   0.0156444150169335
       861                 3541  0.00437141185464068
       862               3541.1 -0.000809754049045298
       863               3541.2 -0.00315743341538101
       864               3541.3  -0.0031412750903133
       865               3541.4 0.000450278784633808
       866               3541.5 -0.00328946925878399
       867               3541.6  0.00171164920175632
       868               3541.7  0.00995789191062719
       869               3541.8  0.00111153500929818
       870               3541.9    0.001153848334949
       871                 3542  -0.0132312019407079
       872               3542.1  -0.0136002816630169
       873               3542.2  0.00101039820207154
       874               3542.3 -0.00766144221311871
       875               3542.4 -0.00449095492432633
       876               3542.5   0.0105514487556761
       877               3542.6   0.0143503011655823
       878               3542.7  -0.0205456067203868
       879               3542.8  0.00139775913971361
       880               3542.9  0.00572444824328804
       881                 3543   0.0123376492362175
       882               3543.1 -0.00228939165643172
       883               3543.2 -0.00363816771364382
       884               3543.3   0.0126924809389734
       885               3543.4  -0.0107430177941314
       886               3543.5  0.00241031074532906
       887               3543.6  0.00955506987048341
       888               3543.7 0.000553116327882186
       889               3543.8 -0.00645620324467559
       890               3543.9 -0.000951104849538385
       891                 3544  0.00312477432839091
       892               3544.1  -0.0037048989652117
       893               3544.2  0.00175366187797927
       894               3544.3 0.000967398022339638
       895               3544.4 -0.00140114141345184
       896               3544.5 -0.000676499831488465
       897               3544.6   0.0141742718419271
       898               3544.7 0.000353976256451477
       899               3544.8  0.00819571828799554
       900               3544.9  0.00231005818389252
       901                 3545 -0.000953511250920344
       902               3545.1  0.00155394959028348
       903               3545.2  0.00494863177461314
       904               3545.3  0.00324255215323095
       905               3545.4 -0.00051362879734964
       906               3545.5 0.000426397572821417
       907               3545.6 -0.00345083840765234
       908               3545.7 -0.00583155884238668
       909               3545.8   -0.015398196810159
       910               3545.9   0.0115585080772524
       911                 3546 0.000457112211977646
       912               3546.1  0.00639116023821891
       913               3546.2  0.00418462891150707
       914               3546.3  0.00713134875021103
       915               3546.4  0.00349804528428668
       916               3546.5   0.0100796150221196
       917               3546.6 -0.00563560946754763
       918               3546.7 -0.00465347152098271
       919               3546.8 -0.00215661612412928
       920               3546.9 -0.00351643818258174
       921                 3547  0.00460919960486579
       922               3547.1 -0.00817963017158973
       923               3547.2 -0.00118253044607094
       924               3547.3   0.0062322515706676
       925               3547.4  0.00128473348180162
       926               3547.5  0.00481910673789385
       927               3547.6 -0.00561960702109161
       928               3547.7  0.00373857815530991
       929               3547.8  0.00400335220033764
       930               3547.9  0.00317394563129999
       931                 3548   0.0045368616065711
       932               3548.1 -0.00118934932251023
       933               3548.2 -0.00160279063817723
       934               3548.3  -0.0107889963192087
       935               3548.4  0.00863670346629184
       936               3548.5 -0.00215799580443112
       937               3548.6 8.59272823179533e-05
       938               3548.7 -0.00364947977659057
       939               3548.8 -0.00834358961305403
       940               3548.9 -0.00564482509661568
       941                 3549 -0.00533089161500333
       942               3549.1   0.0129945665771916
       943               3549.2   0.0140817810929258
       944               3549.3   0.0102589033229494
       945               3549.4  0.00231454502842476
       946               3549.5  -0.0139841363342598
       947               3549.6  -0.0016159954208973
       948               3549.7 -0.00756227864276876
       949               3549.8  0.00372795244063813
       950               3549.9  0.00371313683466961
       951                 3550  0.00572474601342864
       952               3550.1   0.0107786111802833
       953               3550.2  0.00146153998058349
       954               3550.3 -0.00508914890979382
       955               3550.4 -0.00226493402671626
       956               3550.5 -0.00618653294283807
       957               3550.6 -0.00370976045953211
       958               3550.7  -0.0104820574155387
       959               3550.8  -0.0143403075853075
       960               3550.9  0.00342138754425865
       961                 3551 -0.00142869704559267
       962               3551.1  0.00329926091467347
       963               3551.2  -0.0045432322054461
       964               3551.3  -0.0092305724988035
       965               3551.4    -0.01674569134829
       966               3551.5  0.00145698423254949
       967               3551.6   -0.010746666166706
       968               3551.7  0.00358116493388051
       969               3551.8 -0.00982094022305523
       970               3551.9  -0.0131551385357229
       971                 3552 -0.000913987944258399
       972               3552.1  -0.0047884881415883
       973               3552.2  0.00497390906536765
       974               3552.3 -0.00718163954907013
       975               3552.4   -0.012510054039448
       976               3552.5  -0.0122176289639541
       977               3552.6  -0.0123966323725801
       978               3552.7  -0.0106838183795744
       979               3552.8  0.00729323776639287
       980               3552.9  0.00314476481935289
       981                 3553 -0.00142620806544601
       982               3553.1  0.00295653920653968
       983               3553.2  0.00991762070505506
       984               3553.3 -0.00150815056246322
       985               3553.4 -0.000169338752240192
       986               3553.5  0.00605025135531339
       987               3553.6   0.0153104711039947
       988               3553.7  0.00275958820513829
       989               3553.8 -0.00829795399017302
       990               3553.9   0.0105220645407226
       991                 3554  0.00723372050536013
       992               3554.1  -0.0029488520582085
       993               3554.2 -0.00511133901511925
       994               3554.3   0.0134548270686676
       995               3554.4 -0.00060940756767941
       996               3554.5   0.0071732101189354
       997               3554.6   0.0119807913446539
       998               3554.7  0.00153820624063982
       999               3554.8   0.0137610160705026
      1000               3554.9 -0.00203462580370812
