# Supplementary material for: Study on the performance and mechanism of a p–n type In2O3/BiOCl heterojunction prepared using a sacrificial MOF framework for the degradation of PFOA
Source: RSC Adv. 2025 May 8;15(19):15029–51. doi: 10.1039/d5ra01317h (PMC12060136; doi:10.1039/d5ra01317h)
Supplement: RA-015-D5RA01317H-s001 [file RA-015-D5RA01317H-s001.zip › Supplementary Information/Free radical detection/1-OO-0MIN]

     index            Field [G]         Intensity []

         1                 3455  0.00228196457503345
         2               3455.1  -0.0011077755010595
         3               3455.2 -0.00528161915347292
         4               3455.3  -0.0116569843855552
         5               3455.4 -0.00273629831341735
         6               3455.5 0.000707725856420878
         7               3455.6 0.000261389974515407
         8               3455.7   0.0150326950391981
         9               3455.8 -0.00760980361854745
        10               3455.9  0.00196832314450528
        11                 3456  0.00544853671017368
        12               3456.1  0.00855479318559695
        13               3456.2  0.00258957443958992
        14               3456.3  -0.0135388329687243
        15               3456.4 -0.000492555771946554
        16               3456.5   0.0119385016957182
        17               3456.6  -0.0260543323599928
        18               3456.7 -0.00889452717051862
        19               3456.8  0.00929667580011552
        20               3456.9  0.00228196457503345
        21                 3457 -0.00690411039985905
        22               3457.1  -0.0040451481292753
        23               3457.2   -0.010432576493301
        24               3457.3 -0.00339373900433217
        25               3457.4   0.0122038905984728
        26               3457.5  0.00658850267882416
        27               3457.6   0.0080662363418896
        28               3457.7   -0.011542384632093
        29               3457.8  -0.0182736122565054
        30               3457.9 -0.000311608792795681
        31                 3458  0.00930873893205891
        32               3458.1   0.0125115004630293
        33               3458.2   0.0108709145187281
        34               3458.3 -0.00456989436881283
        35               3458.4 -0.00998624061139555
        36               3458.5 -0.000570966129578597
        37               3458.6   0.0115705761714448
        38               3458.7   0.0019381653146468
        39               3458.8  -0.0109935121286687
        40               3458.9 0.000653441762675622
        41                 3459  0.00138929281122249
        42               3459.1  0.00242069059238245
        43               3459.2   0.0110397983659356
        44               3459.3  -0.0112528694654516
        45               3459.4   0.0113413766645204
        46               3459.5  0.00530981069282468
        47               3459.6  0.00266195323125028
        48               3459.7 -1.00304942109025e-05
        49               3459.8   0.0083497199425593
        50               3459.9 -0.00110174393508782
        51                 3460    0.011051861497879
        52               3460.1 -0.00949165220171649
        53               3460.2 0.000550905141156799
        54               3460.3 -0.000317640358767371
        55               3460.4 0.000623283932817145
        56               3460.5 -0.00966656761489568
        57               3460.6 -0.000570966129578604
        58               3460.7 -0.00891262186843372
        59               3460.8 -0.00536002951110497
        60               3460.9  0.00543647357823029
        61                 3461 -0.00282074023702109
        62               3461.1 -0.00540828203887852
        63               3461.2 -0.00371944356680374
        64               3461.3     0.01543077839333
        65               3461.4 -0.00157220608088009
        66               3461.5   0.0133016356053214
        67               3461.6 -0.00654221644155732
        68               3461.7 -0.00565557624371804
        69               3461.8 -0.00688601570194396
        70               3461.9 -7.63777198995591e-05
        71                 3462  0.00192610218270341
        72               3462.1  -0.0029172452925682
        73               3462.2  0.00196229157853359
        74               3462.3  0.00390445582141959
        75               3462.4 -0.00663268993113274
        76               3462.5  0.00771640551553125
        77               3462.6  0.00255941660973146
        78               3462.7 -0.00471465195213353
        79               3462.8  0.00307813128329729
        80               3462.9  -0.0105893972085651
        81                 3463 -0.00666284776099123
        82               3463.1 -0.00261566699398343
        83               3463.2  -0.0149441878401294
        84               3463.3 -0.00317057106337944
        85               3463.4 -0.00400895873344513
        86               3463.5  0.00649199762327703
        87               3463.6  0.00420603412000438
        88               3463.7   0.0175780158792537
        89               3463.8 -0.00838787562889618
        90               3463.9  -0.0206560808153252
        91                 3464 -0.00909356884758458
        92               3464.1   0.0145441381954908
        93               3464.2  -0.0208732171903062
        94               3464.3 -0.00509464060835035
        95               3464.4   0.0112207453450864
        96               3464.5  -0.0022417099037383
        97               3464.6    0.012933710081048
        98               3464.7  0.00878399269252139
        99               3464.8 0.000713757422392575
       100               3464.9  0.00025535840854371
       101                 3465  0.00939921242163434
       102               3465.1  0.00549678923794725
       103               3465.2  0.00025535840854371
       104               3465.3  -0.0124953720556209
       105               3465.4  0.00465840156788155
       106               3465.5  -0.0123445829063285
       107               3465.6 0.000798199345996314
       108               3465.7 -0.00259757229606834
       109               3465.8   0.0051409268456172
       110               3465.9 -9.44724178146283e-05
       111                 3466 -0.00859898043790554
       112               3466.1 -0.000776039372616256
       113               3466.2  -0.0018134687197479
       114               3466.3 -0.00250709880649291
       115               3466.4  0.00312638381107085
       116               3466.5 0.000442336953666272
       117               3466.6  0.00353049873117445
       118               3466.7 -0.00402705343136021
       119               3466.8  -0.0136654958541299
       120               3466.9  0.00919413917859669
       121                 3467  0.00929064423414382
       122               3467.1  0.00120834583207163
       123               3467.2 -0.000836355032333209
       124               3467.3   -0.010909070205065
       125               3467.4    0.010159189734068
       126               3467.5  0.00941730711954944
       127               3467.6   0.0037476351061555
       128               3467.7  0.00490569577272107
       129               3467.8  -0.0100827456669427
       130               3467.9 -0.00601747020201979
       131                 3468 -0.00940721027811275
       132               3468.1    0.012577847688718
       133               3468.2  0.00621454558857903
       134               3468.3  0.00344002524159902
       135               3468.4 -0.00146363789338956
       136               3468.5 -0.00178331088988943
       137               3468.6 -0.00598128080618961
       138               3468.7 -0.00714537303872688
       139               3468.8  -0.0118439629306778
       140               3468.9  0.00483331698106072
       141                 3469   0.0114439132860392
       142               3469.1    0.012378806011652
       143               3469.2  0.00896493967167225
       144               3469.3 -0.000468429508059774
       145               3469.4 -0.00205473135861574
       146               3469.5 -0.00756758265674558
       147               3469.6 -0.00795963444490579
       148               3469.7  -0.0164279530691665
       149               3469.8  -0.0172241197774303
       150               3469.9 -0.00782090842755679
       151                 3470  -0.0100103668752823
       152               3470.1 -0.00469655725421844
       153               3470.2  -0.0107824073196594
       154               3470.3  -0.0115785740279232
       155               3470.4 -0.00830343370529244
       156               3470.5  0.00965856975841725
       157               3470.6 -0.00118618585869156
       158               3470.7 -0.00764599301437762
       159               3470.8 -0.00855072791013197
       160               3470.9  0.00337970958188207
       161                 3471  0.00849447752587999
       162               3471.1 -0.00888849560454692
       163               3471.2 -0.000426208546257897
       164               3471.3  0.00111184077652449
       165               3471.4  0.00584662006430559
       166               3471.5 -3.99892823921277e-06
       167               3471.6  0.00296956309580676
       168               3471.7 -0.00431053703202992
       169               3471.8  0.00368128788046684
       170               3471.9  0.00999030588686052
       171                 3472 -0.00738060411162301
       172               3472.1  0.00128675618970367
       173               3472.2 -0.00946752593782971
       174               3472.3 0.000581062971015282
       175               3472.4     0.01162486026519
       176               3472.5  0.00448348615470237
       177               3472.6   0.0104788627305679
       178               3472.7  0.00661262894271095
       179               3472.8 -0.00789931878518884
       180               3472.9  0.00301781562358033
       181                 3473 -0.00250709880649291
       182               3473.1  0.00143754533899606
       183               3473.2  0.00111184077652449
       184               3473.3  -0.0103481345696973
       185               3473.4 -0.00579430226106705
       186               3473.5  0.00808433103980469
       187               3473.6  0.00476093818940038
       188               3473.7 -0.00304390817797382
       189               3473.8 0.000792167780024632
       190               3473.9  0.00593106198790934
       191                 3474   0.0159253668030091
       192               3474.1   0.0209134718616014
       193               3474.2  -0.0135147067048375
       194               3474.3  -0.0107824073196594
       195               3474.4 -0.00402705343136022
       196               3474.5 -0.00349024405987931
       197               3474.6  -0.0179901286558357
       198               3474.7  -0.0230807703359468
       199               3474.8  -0.0139731057186864
       200               3474.9 -0.00928054739270714
       201                 3475 -0.00927451582673545
       202               3475.1  0.00362097222074989
       203               3475.2  -0.0171034884579964
       204               3475.3 -0.00142744849755939
       205               3475.4 -0.000878575994135079
       206               3475.5  0.00227593300906176
       207               3475.6  0.00143151377302436
       208               3475.7 0.000279484672430497
       209               3475.8   0.0136333717337647
       210               3475.9 -0.00314644479949264
       211                 3476  -0.0109995436946404
       212               3476.1   0.0106055256159735
       213               3476.2  0.00899509750153074
       214               3476.3  -0.0113373113890554
       215               3476.4 -0.00624063814297252
       216               3476.5    0.012378806011652
       217               3476.6  0.00544853671017369
       218               3476.7  0.00606978800525833
       219               3476.8  0.00477300132134377
       220               3476.9  -0.0043406948618884
       221                 3477  -0.0145581676179409
       222               3477.1    0.010020463716719
       223               3477.2 -0.00910563197952798
       224               3477.3 -0.00198838413292708
       225               3477.4  0.00544853671017368
       226               3477.5 -0.00629492223671779
       227               3477.6  -0.0196186514681935
       228               3477.7  0.00958619096675692
       229               3477.8 -0.00193410003918182
       230               3477.9 -0.00180743715377621
       231                 3478 -0.00339977057030387
       232               3478.1 -0.00290518216062482
       233               3478.2 -0.00917801077118831
       234               3478.3 -0.00286899276479465
       235               3478.4  0.00651612388716381
       236               3478.5 -0.00527558758750123
       237               3478.6 -0.00136110127187072
       238               3478.7 -0.00519114566389748
       239               3478.8  0.00533393695671146
       240               3478.9 -0.00701267858734958
       241                 3479  0.00532790539073976
       242               3479.1  -0.0102878189099803
       243               3479.2  0.00822908862312538
       244               3479.3 -0.00214520484819116
       245               3479.4 -0.00228996243151187
       246               3479.5 -0.00695839449360432
       247               3479.6 -0.000329703490710778
       248               3479.7 -0.00177124775794604
       249               3479.8 -0.00788725565324545
       250               3479.9  0.00807829947383299
       251                 3480 -0.00569176563954822
       252               3480.1 -0.00935292618436749
       253               3480.2  0.00414571846028742
       254               3480.3 -0.000365892886540944
       255               3480.4  0.00309622598121236
       256               3480.5  0.00588280946013577
       257               3480.6  0.00296956309580676
       258               3480.7  0.00848241439393661
       259               3480.8 -0.00145760632741786
       260               3480.9   0.0105874309180584
       261                 3481 -0.00271820361550225
       262               3481.1   0.0230486462155816
       263               3481.2  0.00302987875552371
       264               3481.3    0.012716573706067
       265               3481.4     0.01646217617449
       266               3481.5  0.00285496334234454
       267               3481.6   0.0162329766675655
       268               3481.7 -0.00288708746270973
       269               3481.8  0.00587074632819238
       270               3481.9  -0.0116992053473571
       271                 3482  0.00540028418240011
       272               3482.1  0.00617835619274886
       273               3482.2    0.019652874573517
       274               3482.3 -0.00777265589978323
       275               3482.4  0.00634120847398464
       276               3482.5 0.000351863464090836
       277               3482.6 -0.00358071754945474
       278               3482.7 -0.00484734640351083
       279               3482.8  0.00327114139439155
       280               3482.9 -0.00359881224736983
       281                 3483  0.00298162622775015
       282               3483.1  0.00704087012670133
       283               3483.2  0.00752942697040869
       284               3483.3 0.000231232144656923
       285               3483.4   0.0106959991055489
       286               3483.5  0.00222768048128819
       287               3483.6 -0.00476893604587878
       288               3483.7 -0.00840597032681128
       289               3483.8 -0.00206076292458744
       290               3483.9 -0.00265185638981361
       291                 3484 -0.00371341200083204
       292               3484.1 -0.00219345737596473
       293               3484.2  0.00797576285231417
       294               3484.3 -0.00601143863604808
       295               3484.4 -0.00746504603522674
       296               3484.5 -0.00408736909107717
       297               3484.6  -0.0120249099098287
       298               3484.7  -0.0012404699524368
       299               3484.8 -0.00132491187604056
       300               3484.9  0.00666088147048451
       301                 3485 -0.00210901545236099
       302               3485.1 -0.00448545244520908
       303               3485.2   0.0148819058899057
       304               3485.3  0.00614819836289038
       305               3485.4  -0.0062768275388027
       306               3485.5  0.00641358726564498
       307               3485.6 0.000599157668930372
       308               3485.7 -0.00245884627871935
       309               3485.8  0.00915794978276652
       310               3485.9 -0.00551685022636905
       311                 3486 -0.00108364923717273
       312               3486.1  0.00328923609230664
       313               3486.2  -0.0125194983195077
       314               3486.3 0.000623283932817145
       315               3486.4 -0.00570382877149161
       316               3486.5 -0.00251916193843629
       317               3486.6  0.00169690267577897
       318               3486.7 -0.00636126946240644
       319               3486.8  0.00011060082522301
       320               3486.9  0.00140738750913759
       321                 3487  -0.0101852822884615
       322               3487.1 -0.00686792100402887
       323               3487.2  -0.0164098583712514
       324               3487.3   -0.005160987834039
       325               3487.4   0.0084884459599083
       326               3487.5 -0.00552288179234075
       327               3487.6  0.00704087012670133
       328               3487.7  -0.0065422164415573
       329               3487.8  0.00128675618970366
       330               3487.9 -0.00338167587238879
       331                 3488 0.000382021293949319
       332               3488.1  0.00164865014800541
       333               3488.2 -0.00440101052160535
       334               3488.3 0.000490589481439846
       335               3488.4  -0.0196246830341652
       336               3488.5   0.0034641515054858
       337               3488.6 -0.000263356265022108
       338               3488.7   0.0168059754348766
       339               3488.8 -0.00259154073009665
       340               3488.9 -0.00495591459100136
       341                 3489  0.00404921340474028
       342               3489.1 -0.00378579079249239
       343               3489.2  -0.0134483594791489
       344               3489.3 -0.000528745167776727
       345               3489.4  0.00691420724129574
       346               3489.5   -0.004744809781992
       347               3489.6  0.00793957345648399
       348               3489.7 -0.00590287044855756
       349               3489.8   0.0072519749357107
       350               3489.9  0.00927254953622873
       351                 3490  0.00713737518224847
       352               3490.1  0.00810845730369147
       353               3490.2   0.0151412632266886
       354               3490.3   0.0153885574315281
       355               3490.4 -0.00513083000418052
       356               3490.5 -0.00724187809427401
       357               3490.6  0.00711928048433338
       358               3490.7  0.00400096087696671
       359               3490.8 -0.00282074023702108
       360               3490.9  0.00365716161658006
       361                 3491 1.40957696758842e-05
       362               3491.1    0.012933710081048
       363               3491.2   0.0150326950391981
       364               3491.3  0.00774053177941803
       365               3491.4 -0.00102936514342748
       366               3491.5   -0.015487028777582
       367               3491.6 -0.00103539670939917
       368               3491.7  0.00446539145678729
       369               3491.8 -0.00227789929956847
       370               3491.9  -0.0148356196526389
       371                 3492 0.000997241023062284
       372               3492.1   0.0129518047789631
       373               3492.2 -0.00452767340701096
       374               3492.3  0.00707705952253151
       375               3492.4 -0.00242265688288917
       376               3492.5 -0.00255535133426647
       377               3492.6  0.00703483856072964
       378               3492.7  0.00160039762023183
       379               3492.8  0.00297559466177846
       380               3492.9  0.00261973226944841
       381                 3493  -0.0139067584929977
       382               3493.1  -0.0140454845103467
       383               3493.2 -0.000438271678201291
       384               3493.3 -0.00472068351810521
       385               3493.4 0.000623283932817145
       386               3493.5   0.0106477465777754
       387               3493.6  0.00729419589751257
       388               3493.7 -0.00749520386508522
       389               3493.8  -0.0107462179238292
       390               3493.9 -0.00589683888258587
       391                 3494   0.0082109939252103
       392               3494.1   0.0118480282061428
       393               3494.2  0.00111787234249619
       394               3494.3  0.00231212240489193
       395               3494.4  0.00893478184181379
       396               3494.5   -0.012573782413253
       397               3494.6   0.0106658412756904
       398               3494.7 -0.00263979325787021
       399               3494.8 -0.00708505737900993
       400               3494.9 -0.00821296021571701
       401                 3495 -0.00860501200387723
       402               3495.1  -0.0040451481292753
       403               3495.2  -0.0138946953610543
       404               3495.3  -0.0110658909203291
       405               3495.4  -0.0101249666287445
       406               3495.5 -0.00453370497298265
       407               3495.6  0.00594312511985272
       408               3495.7  -0.0175196665100434
       409               3495.8 -0.00435275799383178
       410               3495.9 -0.00829740213932076
       411                 3496 0.000713757422392582
       412               3496.1 -0.000932860087880336
       413               3496.2  -0.0145641991839126
       414               3496.3  -0.0039245168098414
       415               3496.4 -0.00133094344201225
       416               3496.5 -0.00981132519821636
       417               3496.6 -0.00473274665004862
       418               3496.7 0.000152821787024873
       419               3496.8  0.00152198726259981
       420               3496.9   0.0135067088483591
       421                 3497 0.000568999839071882
       422               3497.1  0.00798179441828586
       423               3497.2 -0.00953387316351836
       424               3497.3  -0.0108608176772914
       425               3497.4 -0.000396050716399428
       426               3497.5 -0.00152998511907821
       427               3497.6 -0.00361690694528491
       428               3497.7 -0.00311628696963417
       429               3497.8 0.000345831898119146
       430               3497.9  0.00870558233488934
       431                 3498  0.00445332832484389
       432               3498.1  0.00590090415805085
       433               3498.2  -0.0101490928926313
       434               3498.3 -0.00348421249390761
       435               3498.4 -0.00312231853560586
       436               3498.5 -0.00467846255630336
       437               3498.6 -0.00946149437185802
       438               3498.7  0.00537012635254164
       439               3498.8 -0.00709712051095331
       440               3498.9  0.00923636014039856
       441                 3499 -0.00151189042116312
       442               3499.1 -0.00313438166754926
       443               3499.2  0.00740879565097478
       444               3499.3   0.0114981973797844
       445               3499.4  0.00994205335908696
       446               3499.5 -0.000245261567107032
       447               3499.6 -0.00551685022636906
       448               3499.7 -0.000950954785795419
       449               3499.8   0.0163536079869995
       450               3499.9 -0.000528745167776734
       451                 3500 -0.00757964578868897
       452               3500.1 -0.00631301693463287
       453               3500.2 -0.00435275799383178
       454               3500.3  0.00521933720324924
       455               3500.4 -0.00382198018832256
       456               3500.5 -0.00582446009092552
       457               3500.6 -0.00435878955980348
       458               3500.7 -0.00289915059465313
       459               3500.8  0.00546663140808876
       460               3500.9  0.00790941562662552
       461                 3501  0.00842813030019134
       462               3501.1 -0.000522713601805024
       463               3501.2 -0.00378579079249239
       464               3501.3  -0.0133337597256866
       465               3501.4  -0.0047508413479637
       466               3501.5   0.0026378269673635
       467               3501.6   0.0065462817170223
       468               3501.7  0.00172102893966576
       469               3501.8  0.00327114139439155
       470               3501.9   0.0121978590325011
       471                 3502   0.0131448148900574
       472               3502.1 -0.00833359153515092
       473               3502.2  0.00518314780741908
       474               3502.3  -0.0137378746457902
       475               3502.4 1.40957696758912e-05
       476               3502.5  -0.0108668492432631
       477               3502.6  -0.0105592393787066
       478               3502.7 -0.00281470867104939
       479               3502.8 -0.00912975824341476
       480               3502.9 -0.00281470867104939
       481                 3503  0.00836178307450269
       482               3503.1   0.0205153885074695
       483               3503.2 -0.00702474171929297
       484               3503.3  -0.0131166233507056
       485               3503.4  0.00574408344278676
       486               3503.5  0.00657643954688077
       487               3503.6 -0.00245281471274765
       488               3503.7   0.0111121771575959
       489               3503.8  0.00423619194986285
       490               3503.9 -0.00107158610522934
       491                 3504 0.000683599592534112
       492               3504.1   -0.001137933330918
       493               3504.2 -0.000872544428163383
       494               3504.3  0.00293337369997659
       495               3504.4   0.0130483098345102
       496               3504.5   0.0033314570541085
       497               3504.6 -0.00472671508407691
       498               3504.7  0.00533393695671147
       499               3504.8 -0.00300168721617195
       500               3504.9  -0.0137016852499601
       501                 3505 -0.00143951162950278
       502               3505.1 -0.00159030077879516
       503               3505.2  0.00099724102306227
       504               3505.3 -0.00959418882323532
       505               3505.4 -0.000528745167776727
       506               3505.5 -0.00632508006657626
       507               3505.6 -0.00258550916412495
       508               3505.7   0.0023543433666938
       509               3505.8 -0.00883421151080165
       510               3505.9  0.00225783831114667
       511                 3506 -0.00425022137231296
       512               3506.1 -0.00426831607022805
       513               3506.2  -0.0026699510877287
       514               3506.3   0.0133317934351799
       515               3506.4  0.00720372240793712
       516               3506.5 -0.00370134886888865
       517               3506.6 -0.00690411039985905
       518               3506.7 -0.00148776415727633
       519               3506.8 -0.00549875552845397
       520               3506.9 0.000755978384194458
       521                 3507  0.00257751130764655
       522               3507.1   0.0132835409074064
       523               3507.2   0.0139168553344344
       524               3507.3 -0.00534796637916158
       525               3507.4 -0.00499210398683153
       526               3507.5 -6.43145879561657e-05
       527               3507.6 -0.00347818092793591
       528               3507.7 -0.00871358019136776
       529               3507.8 -0.00370738043486035
       530               3507.9  0.00344605680757071
       531                 3508  0.00768624768567278
       532               3508.1 0.000502652613383232
       533               3508.2    0.016263134497424
       534               3508.3  0.00471871722759851
       535               3508.4 -0.00443719991743552
       536               3508.5 -0.00608984899368014
       537               3508.6  0.00274639515485402
       538               3508.7 -0.00651205861169883
       539               3508.8 -7.63777198995522e-05
       540               3508.9   0.0044593598908156
       541                 3509  -0.0126883821667152
       542               3509.1 -0.00922023173299019
       543               3509.2  0.00482728541508903
       544               3509.3 0.000394084425892713
       545               3509.4  -0.0118922154584514
       546               3509.5 -0.00985354616001823
       547               3509.6 -0.00742282507342487
       548               3509.7 -0.00494385145905796
       549               3509.8 -0.00476290447990708
       550               3509.9  0.00243878529029753
       551                 3510   0.0138987606365193
       552               3510.1  -0.0137861271735638
       553               3510.2 -0.00969069387878246
       554               3510.3  -0.0116087318577817
       555               3510.4   0.0166069337578107
       556               3510.5  0.00874177173071952
       557               3510.6   0.0055631364636359
       558               3510.7 -0.00440101052160535
       559               3510.8 -0.00519114566389749
       560               3510.9 -0.00575811286523687
       561                 3511  0.00949571747718148
       562               3511.1 -0.00499813555280321
       563               3511.2  0.00888049774806852
       564               3511.3 -0.00558922901802939
       565               3511.4 -0.00159633234476687
       566               3511.5 -0.00403911656330361
       567               3511.6 -0.00640349042420832
       568               3511.7  0.00508664275187195
       569               3511.8 -0.000492555771946554
       570               3511.9  -0.0102214716842917
       571                 3512   0.0122943640880483
       572               3512.1  0.00585868319624898
       573               3512.2   0.0152317367162641
       574               3512.3  -0.0151432295171953
       575               3512.4 -0.00922626329896189
       576               3512.5 -0.00338770743836047
       577               3512.6  0.00489363264077768
       578               3512.7 -0.000112567115729725
       579               3512.8   0.0065342185850789
       580               3512.9  0.00311432067912745
       581                 3513  -0.0109573227328385
       582               3513.1   0.0065221554531355
       583               3513.2  0.00592503042193764
       584               3513.3  0.00945349651537961
       585               3513.4   0.0192547912193851
       586               3513.5  0.00839797247033286
       587               3513.6 -0.00325501298698317
       588               3513.7 -0.00138522753575751
       589               3513.8 -0.00066747118512573
       590               3513.9 -0.000377956018484345
       591                 3514 -7.03461539278624e-05
       592               3514.1   0.0044412651929005
       593               3514.2  0.00617835619274885
       594               3514.3 -0.00215726798013456
       595               3514.4 -0.00636730102837813
       596               3514.5  0.00693833350518251
       597               3514.6   0.0228918255003176
       598               3514.7  0.00320479416870289
       599               3514.8  0.00561138899140946
       600               3514.9  -0.0061441330874254
       601                 3515 -0.00683173160819871
       602               3515.1  0.00570186248098489
       603               3515.2  0.00404921340474029
       604               3515.3    0.012517532029001
       605               3515.4 -0.00507051434446357
       606               3515.5 -0.00190997377529503
       607               3515.6   0.0133860775289252
       608               3515.7 0.000900735967515144
       609               3515.8  0.00195022844659019
       610               3515.9 0.000967083193203801
       611                 3516  0.00527965286296619
       612               3516.1  0.00751133227249359
       613               3516.2  0.00479109601925885
       614               3516.3 -0.00396070620567157
       615               3516.4 -0.00844215972264144
       616               3516.5 0.000466463217553052
       617               3516.6 -0.000504618903889954
       618               3516.7  -0.0107824073196594
       619               3516.8  0.00354859342908954
       620               3516.9  0.00129278775567537
       621                 3517  0.00351843559923107
       622               3517.1  -0.0160117750171195
       623               3517.2 0.000556936707128496
       624               3517.3  0.00220355421740141
       625               3517.4   0.0101833159979548
       626               3517.5   0.0017873761653544
       627               3517.6 -0.00816470768794345
       628               3517.7   0.0108045672930394
       629               3517.8   0.0127467315359254
       630               3517.9   0.0115947024353316
       631                 3518 -0.00308009757380399
       632               3518.1 -0.00261566699398343
       633               3518.2  0.00315051007495763
       634               3518.3 -0.00318866576129452
       635               3518.4  0.00997221118894544
       636               3518.5 0.000786136214052935
       637               3518.6 -0.00346611779599251
       638               3518.7 -0.00602953333396317
       639               3518.8 -0.00986560929196163
       640               3518.9  0.00223371204725989
       641                 3519  0.00971285385216253
       642               3519.1 -0.00368928573694525
       643               3519.2  0.00506251648798516
       644               3519.3 -0.00271217204953056
       645               3519.4 -0.00662665836516105
       646               3519.5  0.00393461365127808
       647               3519.6   0.0177830891222913
       648               3519.7 -0.00124046995243682
       649               3519.8  0.00195022844659019
       650               3519.9     0.01265625804635
       651                 3520 -0.00417784258065261
       652               3520.1 -0.00648793234781205
       653               3520.2  0.00356065656103294
       654               3520.3  -0.0203665656486838
       655               3520.4 -0.00873167488928284
       656               3520.5   -0.002802645539106
       657               3520.6  -0.0101611560245747
       658               3520.7  0.00607581957123003
       659               3520.8  0.00497807456438142
       660               3520.9  0.00351843559923107
       661                 3521  -0.0119706258160834
       662               3521.1 -0.000896670692050169
       663               3521.2  0.00810845730369147
       664               3521.3  0.00755958480026717
       665               3521.4 0.000961051627232111
       666               3521.5  0.00433872857138168
       667               3521.6 -0.00288708746270972
       668               3521.7 -0.00187981594543656
       669               3521.8 -0.00846025442055653
       670               3521.9   0.0148095270982454
       671                 3522   0.0196408114415736
       672               3522.1   0.0112991557027185
       673               3522.2 -0.00511273530626544
       674               3522.3 -0.00504035651460508
       675               3522.4 -0.00318866576129451
       676               3522.5 -0.00523939819167104
       677               3522.6 -0.00117412272674817
       678               3522.7 -0.00566160780968974
       679               3522.8  0.00953190687301166
       680               3522.9  0.00662469207465433
       681                 3523 -0.00536002951110495
       682               3523.1 -0.00317057106337943
       683               3523.2  -0.0119284048542816
       684               3523.3 -0.00965450448295226
       685               3523.4   0.0031927310367595
       686               3523.5  0.00619645089066394
       687               3523.6 0.000170916484939963
       688               3523.7 -0.00934689461839579
       689               3523.8 -0.00640952199018001
       690               3523.9   0.0115645446054731
       691                 3524 -0.00212107858430438
       692               3524.1 -0.00174712149405926
       693               3524.2 -0.00211504701833269
       694               3524.3 -0.00387023271609614
       695               3524.4 0.000104569259251314
       696               3524.5  -0.0168079417253834
       697               3524.6  0.00762593202595582
       698               3524.7 -0.00315247636546435
       699               3524.8  0.00640755569967328
       700               3524.9   0.0150206319072547
       701                 3525 -0.00765805614632101
       702               3525.1  -0.0159273330935158
       703               3525.2  0.00410349749848554
       704               3525.3  0.00790941562662551
       705               3525.4 -0.00695839449360432
       706               3525.5 -2.81251921259856e-05
       707               3525.6 -0.00975100953849942
       708               3525.7   0.0071011857864183
       709               3525.8 -0.00195822630306861
       710               3525.9 -0.000872544428163383
       711                 3526  0.00629295594621108
       712               3526.1 -0.00513686157015222
       713               3526.2  0.00419397098806099
       714               3526.3 6.83798634211405e-05
       715               3526.4 -0.00249503567454951
       716               3526.5 -0.00625873284088762
       717               3526.6  0.00802401538008773
       718               3526.7 -0.00888849560454693
       719               3526.8 -0.00442513678549213
       720               3526.9  -0.0121636359271777
       721                 3527 -0.00699458388943448
       722               3527.1  0.00296353152983506
       723               3527.2 -0.00965450448295227
       724               3527.3  0.00661866050868264
       725               3527.4    0.020286189000545
       726               3527.5 -0.00222964677179491
       727               3527.6 -0.00326104455295486
       728               3527.7  0.00556916802960759
       729               3527.8  0.00311432067912745
       730               3527.9  0.00483331698106072
       731                 3528   0.0045860227762212
       732               3528.1   0.0143450965184248
       733               3528.2   0.0105452099562565
       734               3528.3  0.00430857074152319
       735               3528.4  0.00220355421740141
       736               3528.5 -0.00757964578868896
       737               3528.6 -0.00330326551475673
       738               3528.7  -0.0117293631772156
       739               3528.8   -0.013267412499998
       740               3528.9 0.000406147557836092
       741                 3529 -0.00101730201148408
       742               3529.1  0.00733038529334272
       743               3529.2   0.0137901924490288
       744               3529.3  0.00438698109915524
       745               3529.4 0.000490589481439832
       746               3529.5 -0.000987144181625599
       747               3529.6  -0.0102395663822068
       748               3529.7   0.0076500582898426
       749               3529.8  0.00484538011300412
       750               3529.9 -0.000739849976786076
       751                 3530  0.00170896580772237
       752               3530.1  -0.0037797592265207
       753               3530.2  0.00489966420674937
       754               3530.3 0.000629315498788835
       755               3530.4  0.00689008097740895
       756               3530.5  0.00949571747718148
       757               3530.6 -0.000498587337918258
       758               3530.7   0.0102737894875302
       759               3530.8   0.0082230570571537
       760               3530.9  0.00749926914055021
       761                 3531 -0.00235630965720052
       762               3531.1 -0.00147570102533295
       763               3531.2   0.0143993806121701
       764               3531.3  0.00691420724129573
       765               3531.4  0.00182959712715628
       766               3531.5  0.00104549355083584
       767               3531.6  0.00923032857442686
       768               3531.7  0.00158833448828846
       769               3531.8  0.00474284349148529
       770               3531.9   0.0041638131582025
       771                 3532   0.0109372617444167
       772               3532.1  0.00357271969297633
       773               3532.2   0.0105391783902848
       774               3532.3  0.00668500773437129
       775               3532.4 -0.00983545146210315
       776               3532.5 -0.00806217106642462
       777               3532.6 -0.00462417846255808
       778               3532.7  0.00474887505745698
       779               3532.8  0.00190197591881663
       780               3532.9    0.012161669636671
       781                 3533 -0.00148776415727634
       782               3533.1 -0.00566160780968974
       783               3533.2  0.00185372339104306
       784               3533.3  0.00327717296036324
       785               3533.4 -0.00236837278914391
       786               3533.5   0.0114801026818693
       787               3533.6  0.00134104028344893
       788               3533.7  0.00728213276556916
       789               3533.8  0.00301781562358033
       790               3533.9   0.0121978590325011
       791                 3534  0.00486950637689089
       792               3534.1  0.00825321488701217
       793               3534.2  -0.0198176931452595
       794               3534.3 -0.00824311804557549
       795               3534.4  -0.0086592960976225
       796               3534.5 -0.00466036785838825
       797               3534.6 -0.00079413407053134
       798               3534.7 -0.00950974689963158
       799               3534.8 -0.00587271261869909
       800               3534.9 -0.00685585787208549
       801                 3535   0.0126441949144066
       802               3535.1 0.000164884918968274
       803               3535.2  0.00536409478656994
       804               3535.3  0.00900112906750242
       805               3535.4  0.00815670983146503
       806               3535.5 -0.00762186675049084
       807               3535.6  0.00874177173071952
       808               3535.7   0.0019261021827034
       809               3535.8  0.00430253917555151
       810               3535.9  0.00990586396325678
       811                 3536 7.44114293928372e-05
       812               3536.1 -0.00425022137231295
       813               3536.2 -0.000239230001135335
       814               3536.3  0.00163055545009032
       815               3536.4 0.000870578137656661
       816               3536.5   0.0116972390568504
       817               3536.6 -0.00793550818101901
       818               3536.7 -0.000335735056682475
       819               3536.8  0.00828337271687064
       820               3536.9 -0.00620444874714236
       821                 3537 -0.00399689560150174
       822               3537.1  0.00106961981472262
       823               3537.2 -0.000245261567107025
       824               3537.3  -0.0073866356775947
       825               3537.4 -0.00972085170864093
       826               3537.5 0.000719788988364271
       827               3537.6  -0.0111925538057347
       828               3537.7  0.00322892043258968
       829               3537.8  -0.0140877054721486
       830               3537.9  0.00420000255403268
       831                 3538 -0.00110174393508782
       832               3538.1 -0.00315850793143604
       833               3538.2  0.00706499639058811
       834               3538.3    0.010653778143747
       835               3538.4 -0.00970275701072585
       836               3538.5   0.0113232819666053
       837               3538.6  -0.0011258701989746
       838               3538.7 -0.00163252174059704
       839               3538.8  -0.0109633542988102
       840               3538.9 -0.00156617451490838
       841                 3539 0.000520747311298322
       842               3539.1 -0.00824311804557548
       843               3539.2   0.0124451532373407
       844               3539.3  0.00456792807830611
       845               3539.4 -0.00140332223367261
       846               3539.5 -0.00423815824036956
       847               3539.6 0.000303610936317276
       848               3539.7  0.00117818800221315
       849               3539.8 -0.00949165220171649
       850               3539.9  0.00859098258142713
       851                 3540 0.000749946818222755
       852               3540.1  0.00608788270317343
       853               3540.2   0.0016667448459205
       854               3540.3   0.0030600365853822
       855               3540.4 -0.00159030077879516
       856               3540.5  0.00492379047063616
       857               3540.6   0.0119505648276616
       858               3540.7 0.000816294043911404
       859               3540.8  0.00934492832788908
       860               3540.9   0.0172643744487255
       861                 3541 -0.00217536267804965
       862               3541.1 -0.00139125910172921
       863               3541.2  -0.0149743456699879
       864               3541.3 0.000864546571684971
       865               3541.4 -4.0188324069379e-05
       866               3541.5 -0.00858691730596214
       867               3541.6 -0.00560129214997278
       868               3541.7 -0.00212711015027608
       869               3541.8 -0.00193410003918183
       870               3541.9  0.00170896580772237
       871                 3542 0.000888672835571744
       872               3542.1 2.03263773248391e-06
       873               3542.2   0.0012445352279018
       874               3542.3  0.00553297863377742
       875               3542.4  0.00424825508180623
       876               3542.5 -0.00315850793143604
       877               3542.6  -0.0106436813023104
       878               3542.7 -0.000106535549758029
       879               3542.8  0.00289718430414641
       880               3542.9 -0.00916594763924492
       881                 3543  0.00404318183876859
       882               3543.1 -0.000944923219823729
       883               3543.2  0.00955000157092674
       884               3543.3 -0.00496194615697305
       885               3543.4     0.00988173769937
       886               3543.5 -0.00608381742770844
       887               3543.6 0.000267421540487096
       888               3543.7 -0.00581239695898213
       889               3543.8  -0.0091961054691034
       890               3543.9  0.00805417320994621
       891                 3544 -0.000136693379616512
       892               3544.1 -0.00234424652525712
       893               3544.2  0.00701071229684286
       894               3544.3  -0.0175437927739302
       895               3544.4 -0.00351437032376609
       896               3544.5  0.00628692438023937
       897               3544.6    -0.00224774146971
       898               3544.7 -0.00968466231281075
       899               3544.8   -0.015348302760233
       900               3544.9  -0.0139188216249411
       901                 3545 -0.00260963542801174
       902               3545.1 -0.00639142729226492
       903               3545.2  0.00394064521724977
       904               3545.3  0.00104549355083584
       905               3545.4  0.00187181808895815
       906               3545.5   0.0054123473143435
       907               3545.6  -0.0121334780973192
       908               3545.7 -0.00897896909412236
       909               3545.8 -0.000613187091380474
       910               3545.9  -0.0100887772329144
       911                 3546  0.00559932585946607
       912               3546.1   0.0124451532373407
       913               3546.2 0.000870578137656668
       914               3546.3   0.0110639246298223
       915               3546.4  -0.0113614376529421
       916               3546.5  0.00421206568597607
       917               3546.6   0.0103883892409924
       918               3546.7 0.000936925363345331
       919               3546.8  -0.0026699510877287
       920               3546.9   0.0110156721020488
       921                 3547   0.0133981406608686
       922               3547.1  0.00754149010235208
       923               3547.2 -0.000263356265022122
       924               3547.3 -0.000420176980286215
       925               3547.4  0.00451967555053255
       926               3547.5 0.000798199345996321
       927               3547.6 -0.00915991607327323
       928               3547.7 -0.00700664702137788
       929               3547.8   0.0119023122998881
       930               3547.9  -0.0058606494867557
       931                 3548  0.00679960748783351
       932               3548.1 -0.00479909387573726
       933               3548.2 -0.00525146132361444
       934               3548.3  -0.0146486411075163
       935               3548.4   -0.013267412499998
       936               3548.5 -0.00248900410857782
       937               3548.6  0.00479109601925885
       938               3548.7  -0.0155473444372989
       939               3548.8  0.00289115273817472
       940               3548.9 -0.00494988302502965
       941                 3549 -0.00735647784773623
       942               3549.1 -0.00282677180299278
       943               3549.2 -0.00467846255630335
       944               3549.3   0.0100687162444926
       945               3549.4 -0.000142724945588195
       946               3549.5   0.0144777909698021
       947               3549.6 -0.00930467365659392
       948               3549.7   0.0168120070008483
       949               3549.8  0.00873574016474781
       950               3549.9  0.00333145705410849
       951                 3550  0.00648596605730534
       952               3550.1 0.000882641269600061
       953               3550.2  0.00719769084196542
       954               3550.3 -0.00280867710507769
       955               3550.4  0.00456189651233442
       956               3550.5   0.0093147704980306
       957               3550.6 0.000339800332147436
       958               3550.7 0.000243295276600317
       959               3550.8 -0.00778471903172662
       960               3550.9 -0.00454576810492605
       961                 3551 -0.00941927341005614
       962               3551.1  0.00673326026214485
       963               3551.2  0.00375366667212719
       964               3551.3  0.00507457961992855
       965               3551.4 -0.00329120238281334
       966               3551.5 -0.00203060509472895
       967               3551.6   0.0119143754318314
       968               3551.7  0.00364509848463668
       969               3551.8  0.00246291155418433
       970               3551.9  0.00829543584881404
       971                 3552   0.0119204069978031
       972               3552.1 0.000967083193203794
       973               3552.2  0.00525552659907941
       974               3552.3 -0.000854449730248293
       975               3552.4 -0.00303184504603043
       976               3552.5  0.00652818701910721
       977               3552.6  -0.0041838741466243
       978               3552.7 -0.00703077328526466
       979               3552.8 -0.00514892470209561
       980               3552.9 -0.00985957772598993
       981                 3553 0.000273453106458793
       982               3553.1 -0.00732028845190606
       983               3553.2 -0.00296549782034178
       984               3553.3 -0.00259757229606834
       985               3553.4   0.0036149406547782
       986               3553.5   0.0122159537304162
       987               3553.6  0.00897097123764395
       988               3553.7  0.00562948368932455
       989               3553.8 -0.00370738043486035
       990               3553.9  0.00844622499810643
       991                 3554  -0.0030861291397757
       992               3554.1 -0.00704886798317975
       993               3554.2 -0.00608381742770844
       994               3554.3 -0.00995005121556536
       995               3554.4  0.00344002524159903
       996               3554.5 -0.00185568968154978
       997               3554.6   0.0255758723577221
       998               3554.7   0.0027705214187408
       999               3554.8 -0.00194616317112521
      1000               3554.9 0.000382021293949313
