# Supplementary material for: Study on the performance and mechanism of a p–n type In2O3/BiOCl heterojunction prepared using a sacrificial MOF framework for the degradation of PFOA
Source: RSC Adv. 2025 May 8;15(19):15029–51. doi: 10.1039/d5ra01317h (PMC12060136; doi:10.1039/d5ra01317h)
Supplement: RA-015-D5RA01317H-s001 [file RA-015-D5RA01317H-s001.zip › Supplementary Information/Free radical detection/1-OO-10MIN]

     index            Field [G]         Intensity []

         1                 3455  0.00706426657110552
         2               3455.1  0.00511607076224782
         3               3455.2  0.00157554153686246
         4               3455.3 -0.000945653039306334
         5               3455.4   0.0104721013451136
         6               3455.5   0.0154240170078757
         7               3455.6   0.0123298236643958
         8               3455.7 -0.00153071493856081
         9               3455.8  -0.0037684259140599
        10               3455.9 -0.00738133393110561
        11                 3456  0.00561065917192687
        12               3456.1 -0.00154277807050421
        13               3456.2   0.0122634764387072
        14               3456.3 -0.00911842493095397
        15               3456.4 -0.00667564071241722
        16               3456.5 -0.00767084909774701
        17               3456.6 -0.00104818966082515
        18               3456.7 0.000670806641108114
        19               3456.8  0.00079143796054202
        20               3456.9 -7.71075393821569e-05
        21                 3457 -0.00871431001085037
        22               3457.1   0.0121187188553865
        23               3457.2 -0.00444999286886151
        24               3457.3  0.00275169690134312
        25               3457.4 -0.00265258620929621
        26               3457.5  -0.0183105314718182
        27               3457.6   0.0076432969043883
        28               3457.7 -0.000601853778919678
        29               3457.8 -0.00142214675107029
        30               3457.9  0.00385547347416342
        31                 3458  0.00428371465815382
        32               3458.1  0.00516432329002138
        33               3458.2  0.00301708580409773
        34               3458.3 -0.00356938423699395
        35               3458.4  0.00877723130706709
        36               3458.5  0.00383737877624833
        37               3458.6 -0.00952857141702927
        38               3458.7 -0.00393127819529568
        39               3458.8 -0.00341859508770155
        40               3458.9  -0.0019589561225512
        41                 3459   0.0105746379666324
        42               3459.1 -0.00130151543163637
        43               3459.2  -0.0055718641395969
        44               3459.3 -0.00680833516379453
        45               3459.4 -0.00369604712239956
        46               3459.5  -0.0104031484829251
        47               3459.6  -0.0149147598297535
        48               3459.7 -0.000330433310193376
        49               3459.8 -1.07603136935003e-05
        50               3459.9  0.00843946361265213
        51                 3460  0.00811979061615226
        52               3460.1  -0.0070978503304359
        53               3460.2  -0.0110485260418966
        54               3460.3 -0.00811718497965248
        55               3460.4 -0.00346684761547511
        56               3460.5 -0.00651278843118144
        57               3460.6 0.000417480870296902
        58               3460.7  0.00203997211668303
        59               3460.8   0.0113587415429528
        60               3460.9  0.00132221576605124
        61                 3461 -0.00463093984801238
        62               3461.1 0.000598427849447761
        63               3461.2 -0.00248973392806041
        64               3461.3  -0.0158255262914795
        65               3461.4  -0.0114466093960285
        66               3461.5 -0.00244148140028685
        67               3461.6  0.00990513414377418
        68               3461.7 -0.00451030852857848
        69               3461.8 -0.00289988041413572
        70               3461.9 -0.000535506553231022
        71                 3462 -0.00369001555642787
        72               3462.1 -0.00612073664302121
        73               3462.2  -0.0144081082881311
        74               3462.3   0.0070883928349923
        75               3462.4  0.00839724265085026
        76               3462.5   0.0179452115840445
        77               3462.6 -0.00458268732023881
        78               3462.7  0.00236567667915459
        79               3462.8 -0.00383477313974856
        80               3462.9   -0.015855684121338
        81                 3463 -0.000432969931712199
        82               3463.1  0.00865056842166148
        83               3463.2   0.0155748061571681
        84               3463.3  -0.0014100836191269
        85               3463.4  0.00396404166165395
        86               3463.5  -0.0058613793062383
        87               3463.6 -0.00176594601145694
        88               3463.7  0.00937435633826497
        89               3463.8  0.00503766040461578
        90               3463.9   0.0146881659593288
        91                 3464  0.00683506706418108
        92               3464.1 -0.00490839188271039
        93               3464.2 -0.00454649792440864
        94               3464.3  0.00407260984914447
        95               3464.4 -0.00213990310170207
        96               3464.5  -0.0110304313439815
        97               3464.6 0.000622554113334534
        98               3464.7  0.00324628531102217
        99               3464.8  0.00603286878994556
       100               3464.9 -0.00691690335128504
       101                 3465   0.0079388436370014
       102               3465.1 -0.00357541580296564
       103               3465.2  0.00892198889038778
       104               3465.3  0.00663602538711512
       105               3465.4 -0.00792417486855822
       106               3465.5 -0.00849114206989761
       107               3465.6  0.00129205793619276
       108               3465.7 -8.31391053538466e-05
       109               3465.8  -0.0110545576078683
       110               3465.9   0.0126253703970089
       111                 3466 -0.00245957609820194
       112               3466.1   0.0022209190958339
       113               3466.2 0.000272723286976195
       114               3466.3  0.00108095312718342
       115               3466.4  -0.0101256964482271
       116               3466.5  0.00237170824512629
       117               3466.6  0.00178061477990012
       118               3466.7  0.00273963376939973
       119               3466.8 8.57447418536328e-05
       120               3466.9  -0.0197762020029402
       121                 3467 -0.00522806487921025
       122               3467.1  -0.0123995968195564
       123               3467.2  -0.0126830804202261
       124               3467.3  0.00562875386984195
       125               3467.4 -0.000318370178249983
       126               3467.5   0.0114069940707264
       127               3467.6 0.000634617245277941
       128               3467.7  -0.0092088984205294
       129               3467.8 -4.72874772179666e-06
       130               3467.9  0.00375293685264459
       131                 3468  0.00585795337676639
       132               3468.1    0.016943971632743
       133               3468.2   0.0124142655879996
       134               3468.3 0.000912069279975933
       135               3468.4  0.00524273364765342
       136               3468.5 -0.00235703947668312
       137               3468.6   0.0100137023312647
       138               3468.7  0.00562272230387025
       139               3468.8 -0.00983014971561405
       140               3468.9 -0.00427507745568234
       141                 3469  0.00614746854340778
       142               3469.1 -0.00189260889686255
       143               3469.2   0.0125409284734052
       144               3469.3 -0.00593375809789865
       145               3469.4   0.0108038374735568
       146               3469.5 -0.00507124416394616
       147               3469.6 6.16184779668461e-05
       148               3469.7 -8.91706713255433e-05
       149               3469.8   0.0125952125671504
       150               3469.9  0.00939245103618005
       151                 3470  0.00894611515427456
       152               3470.1 -0.00613279977496461
       153               3470.2  0.00618968950520965
       154               3470.3   0.0023536135472112
       155               3470.4 -0.00455856105635204
       156               3470.5   0.0141815144177064
       157               3470.6  0.00114730035287208
       158               3470.7   0.0103333753277646
       159               3470.8  0.00227520318957916
       160               3470.9  0.00973625029656669
       161                 3471 -0.00204339804615494
       162               3471.1 -0.00476966586536139
       163               3471.2   0.0151827543690079
       164               3471.3    0.016449383223064
       165               3471.4 -0.00156087276841929
       166               3471.5  0.00646110997393595
       167               3471.6  0.00953720861950075
       168               3471.7 -0.00219418719544734
       169               3471.8 -0.000927558341391244
       170               3471.9   0.0140005674385556
       171                 3472 0.000942227109834423
       172               3472.1   0.0134878843309614
       173               3472.2  0.00726933981414318
       174               3472.3  0.00644904684199256
       175               3472.4   0.0045852929567386
       176               3472.5   -0.013358615809056
       177               3472.6   0.0109184372270191
       178               3472.7   0.0101162389527835
       179               3472.8  0.00226314005763577
       180               3472.9 -0.00379255217794668
       181                 3473  0.00697379308153008
       182               3473.1 0.000791437960542027
       183               3473.2  0.00134031046396632
       184               3473.3   -0.013358615809056
       185               3473.4 -0.00755021777831309
       186               3473.5 -0.00116278941428738
       187               3473.6   0.0175290335319975
       188               3473.7  0.00131618420007955
       189               3473.8 0.000272723286976195
       190               3473.9  0.00899436768204814
       191                 3474  0.00855406336611435
       192               3474.1  0.00093619554386272
       193               3474.2 -0.00859367869141644
       194               3474.3  -0.0140220880659425
       195               3474.4 0.000507954359872331
       196               3474.5 -0.000921526775419554
       197               3474.6  0.00448878790119147
       198               3474.7 -0.000782800758070551
       199               3474.8  -0.0119894503334811
       200               3474.9  0.00156347840491907
       201                 3475  0.00363833709918238
       202               3475.1  0.00213647717223015
       203               3475.2 -0.00466712924384255
       204               3475.3 -0.00592772653192696
       205               3475.4 -0.00395540445918247
       206               3475.5  -0.0218148713013733
       207               3475.6  0.00213044560625847
       208               3475.7  -0.0033582794279846
       209               3475.8 -0.00914858276081244
       210               3475.9  -0.0108374212328872
       211                 3476 -0.00984824441352915
       212               3476.1  -0.0129364061910373
       213               3476.2 -0.00866002591710509
       214               3476.3 -0.00202530334823985
       215               3476.4   -0.004618876716069
       216               3476.5  -0.0130148165486694
       217               3476.6 -0.000245991386589636
       218               3476.7   0.0156471849488285
       219               3476.8  0.00381928407833324
       220               3476.9  0.00587001650870977
       221                 3477 -0.00979999188575557
       222               3477.1  0.00398213635956902
       223               3477.2 -0.000565664383089512
       224               3477.3 -0.00967936056632165
       225               3477.4 -0.00147643084481555
       226               3477.5  0.00290248605063551
       227               3477.6  0.00866866311957657
       228               3477.7   0.0190972406846384
       229               3477.8  0.00209425621042829
       230               3477.9 -0.00551758004585164
       231                 3478   0.0124142655879996
       232               3478.1   0.0189042305735441
       233               3478.2  -0.0055778957055686
       234               3478.3 0.000260660155032802
       235               3478.4  -0.0128278380035468
       236               3478.5 -0.00606645254927595
       237               3478.6   0.0136085156503953
       238               3478.7 -0.00511949669171972
       239               3478.8   0.0009723849396929
       240               3478.9 -0.00017964416090098
       241                 3479   0.0041630833387199
       242               3479.1   0.0137834310635745
       243               3479.2 -0.00260433368152264
       244               3479.3 -0.00179007227534372
       245               3479.4  0.00167204659240959
       246               3479.5   0.0179210853201577
       247               3479.6   0.0025104342624753
       248               3479.7   0.0013945945577116
       249               3479.8  0.00768551786619016
       250               3479.9   0.0205387849518737
       251                 3480   0.0118472983866602
       252               3480.1   0.0124685496817448
       253               3480.2   0.0150741861815174
       254               3480.3  0.00268534967565447
       255               3480.4   0.0159668579453283
       256               3480.5  0.00348754794988999
       257               3480.6  -0.0112656624168776
       258               3480.7  0.00357802143946542
       259               3480.8 -0.00190467202880594
       260               3480.9  0.00688331959195465
       261                 3481  0.00592430060245504
       262               3481.1 -0.00616295760482308
       263               3481.2   0.0112923943172642
       264               3481.3 -0.00502299163617261
       265               3481.4 -0.00496267597645565
       266               3481.5   0.0119980875359526
       267               3481.6    0.012782191112273
       268               3481.7   0.0106289220603777
       269               3481.8  0.00793884363700138
       270               3481.9   0.0206956056671377
       271                 3482   0.0145192821121214
       272               3482.1  0.00649126780379443
       273               3482.2  0.00229329788749424
       274               3482.3 -0.00337637412589968
       275               3482.4 -0.00229672381696616
       276               3482.5  0.00532114400528547
       277               3482.6   0.0165579514105545
       278               3482.7   0.0125710863032637
       279               3482.8   0.0281445896421819
       280               3482.9   0.0139643780427254
       281                 3483  0.00851184240431248
       282               3483.1   0.0149957758238853
       283               3483.2   0.0109425634909058
       284               3483.3  0.00950101922367057
       285               3483.4  0.00765536003633169
       286               3483.5   0.0135059790288765
       287               3483.6   0.0156773427786869
       288               3483.7   0.0158160687960359
       289               3483.8   0.0184940840874688
       290               3483.9   0.0124745812477165
       291                 3484   0.0154481432717625
       292               3484.1   0.0267211400728617
       293               3484.2   0.0294051869302663
       294               3484.3   0.0296102601733039
       295               3484.4   0.0185242419173273
       296               3484.5    0.033018094947312
       297               3484.6   0.0286934621456062
       298               3484.7   0.0200984806359399
       299               3484.8   0.0468243494565234
       300               3484.9   0.0551177526676049
       301                 3485   0.0399061432869885
       302               3485.1   0.0323727173883406
       303               3485.2   0.0411064249153559
       304               3485.3    0.045503436508722
       305               3485.4   0.0419810019812518
       306               3485.5   0.0497134695569656
       307               3485.6   0.0465770552516839
       308               3485.7   0.0562094661084818
       309               3485.8   0.0541165127163034
       310               3485.9   0.0638273339307335
       311                 3486   0.0562094661084818
       312               3486.1   0.0509378774492198
       313               3486.2   0.0458351726371653
       314               3486.3   0.0637549551390731
       315               3486.4   0.0660529817742892
       316               3486.5   0.0560888347890479
       317               3486.6   0.0527051262789267
       318               3486.7   0.0572348323236701
       319               3486.8   0.0608537719066875
       320               3486.9   0.0478738419355984
       321                 3487   0.0548282375009635
       322               3487.1   0.0514264342929272
       323               3487.2   0.0472043381127402
       324               3487.3   0.0459919933524294
       325               3487.4   0.0373728855788763
       326               3487.5   0.0369144865650274
       327               3487.6   0.0347732806450754
       328               3487.7   0.0299239016038321
       329               3487.8    0.024278355854325
       330               3487.9  0.00938641947020836
       331                 3488   0.0226015805141936
       332               3488.1   0.0222457181218635
       333               3488.2 -0.00710991346237931
       334               3488.3 -0.00978189718784049
       335               3488.4 -0.00580106364652134
       336               3488.5  -0.0171826286351111
       337               3488.6 -0.00831622665671844
       338               3488.7 -0.00442586660497472
       339               3488.8  -0.0144382661179895
       340               3488.9  -0.0458868510944108
       341                 3489  -0.0347163909148304
       342               3489.1  -0.0432510567647798
       343               3489.2  -0.0389022976991872
       344               3489.3  -0.0428770996745346
       345               3489.4  -0.0593010538154619
       346               3489.5  -0.0692410745368164
       347               3489.6  -0.0632215716970641
       348               3489.7  -0.0686620442035336
       349               3489.8  -0.0616593961103949
       350               3489.9  -0.0665992486412137
       351                 3490  -0.0606521245931218
       352               3490.1  -0.0620574794645269
       353               3490.2   -0.057021121878161
       354               3490.3  -0.0673531943876757
       355               3490.4    -0.04399897094527
       356               3490.5  -0.0446383169382698
       357               3490.6  -0.0449760846326847
       358               3490.7  -0.0427383736571856
       359               3490.8  -0.0383051726679893
       360               3490.9  -0.0385343721749137
       361                 3491  -0.0411942927684315
       362               3491.1  -0.0356995361682168
       363               3491.2  -0.0359588935049997
       364               3491.3  -0.0285883198875876
       365               3491.4  -0.0287330774709083
       366               3491.5  -0.0258439573704661
       367               3491.6 -0.00732704983736034
       368               3491.7 -0.00238719730654159
       369               3491.8   -0.013141479434075
       370               3491.9  0.00368658962695595
       371                 3492   0.0154722695356493
       372               3492.1 -0.00492648658062546
       373               3492.2 0.000942227109834409
       374               3492.3 -0.00150658867467403
       375               3492.4  0.00238377137706968
       376               3492.5   0.0123901393241128
       377               3492.6  0.00710648753290739
       378               3492.7   0.0149414917301401
       379               3492.8   0.0170103188584317
       380               3492.9   0.0209911523997508
       381                 3493   0.0192419982679591
       382               3493.1   0.0111898576957454
       383               3493.2   0.0174506231743655
       384               3493.3   0.0274931805172388
       385               3493.4   0.0300264382253509
       386               3493.5   0.0320590759578124
       387               3493.6   0.0238802725001931
       388               3493.7     0.03710146511015
       389               3493.8   0.0395925018564603
       390               3493.9    0.042511779786761
       391                 3494   0.0395744071585452
       392               3494.1   0.0471862434148251
       393               3494.2   0.0637247973092146
       394               3494.3   0.0597499953338672
       395               3494.4    0.067066284857534
       396               3494.5   0.0674462735137509
       397               3494.6   0.0723800944785979
       398               3494.7   0.0713547282634097
       399               3494.8   0.0575002212264247
       400               3494.9   0.0821874207485751
       401                 3495   0.0713547282634097
       402               3495.1   0.0790630695752367
       403               3495.2   0.0662459918853834
       404               3495.3   0.0660952027360911
       405               3495.4   0.0564266024834629
       406               3495.5    0.052301011358823
       407               3495.6   0.0352135849610092
       408               3495.7   0.0436758720192982
       409               3495.8   0.0411908668389596
       410               3495.9   0.0351110483394904
       411                 3496    0.019163587910327
       412               3496.1   0.0224990438926747
       413               3496.2   0.0231022004898443
       414               3496.3   0.0278007903817952
       415               3496.4  0.00413895707483312
       416               3496.5  0.00610524758160591
       417               3496.6    0.022414601969071
       418               3496.7   0.0103394068937363
       419               3496.8 -0.00590360026804017
       420               3496.9 -0.00582518991040812
       421                 3497  0.00962768210907618
       422               3497.1 -0.00665754601450212
       423               3497.2  -0.0103126749933497
       424               3497.3  -0.0198546123605723
       425               3497.4  -0.0144201714200745
       426               3497.5  -0.0385162774769987
       427               3497.6  -0.0471595115144385
       428               3497.7  -0.0413149240878655
       429               3497.8   -0.044752916691732
       430               3497.9  -0.0388962661332155
       431                 3498  -0.0381242256888384
       432               3498.1  -0.0415260288968748
       433               3498.2   -0.047883299431042
       434               3498.3  -0.0371048910396219
       435               3498.4  -0.0452595682333544
       436               3498.5  -0.0338840348107364
       437               3498.6   -0.036646492025773
       438               3498.7  -0.0319599652657655
       439               3498.8  -0.0274724801828239
       440               3498.9  -0.0191730454057707
       441                 3499  -0.0128338695695185
       442               3499.1  -0.0111329679655003
       443               3499.2 -0.00524012801115364
       444               3499.3   0.0146037240357251
       445               3499.4  0.00782424388353917
       446               3499.5 -0.00352716327519208
       447               3499.6   0.0166846142959601
       448               3499.7    0.016389067563347
       449               3499.8   0.0267271716388334
       450               3499.9   0.0233012421669103
       451                 3500   0.0382293679468571
       452               3500.1   0.0268839923540975
       453               3500.2   0.0349421644922829
       454               3500.3   0.0375297062941403
       455               3500.4   0.0501055213451258
       456               3500.5   0.0369386128289142
       457               3500.6   0.0299781856975774
       458               3500.7   0.0480849467446078
       459               3500.8   0.0350024801519999
       460               3500.9   0.0295016919858134
       461                 3501   0.0273484229339181
       462               3501.1   0.0288502828608703
       463               3501.2   0.0104901960430287
       464               3501.3   0.0134215371052727
       465               3501.4    0.013475821199018
       466               3501.5   0.0104419435152551
       467               3501.6    0.023385684090514
       468               3501.7   0.0201889541255153
       469               3501.8 -0.00089136894556107
       470               3501.9 -0.00944412949342553
       471                 3502  -0.0168147031108376
       472               3502.1 -0.00744768115679426
       473               3502.2  -0.0113199465106229
       474               3502.3  -0.0170619973156772
       475               3502.4  -0.0196736653814214
       476               3502.5  -0.0223758069367411
       477               3502.6  -0.0410374720531674
       478               3502.7  -0.0390108658866777
       479               3502.8  -0.0380458153312064
       480               3502.9  -0.0406333571330638
       481                 3503  -0.0649526311309408
       482               3503.1  -0.0657789556690631
       483               3503.2  -0.0564239968469631
       484               3503.3  -0.0722990784844661
       485               3503.4  -0.0598137369230561
       486               3503.5  -0.0800194829282366
       487               3503.6  -0.0763161014216154
       488               3503.7  -0.0702302513561745
       489               3503.8   -0.055078957635275
       490               3503.9  -0.0662252915509686
       491                 3504  -0.0578112570204531
       492               3504.1  -0.0588728126314715
       493               3504.2   -0.054879915958209
       494               3504.3  -0.0523647529480119
       495               3504.4    -0.03706267007782
       496               3504.5  -0.0445960959764679
       497               3504.6  -0.0400121058379792
       498               3504.7  -0.0344690967099909
       499               3504.8  -0.0287692668667385
       500               3504.9  -0.0259464939919849
       501                 3505  -0.0306571470158792
       502               3505.1  -0.0229729319679389
       503               3505.2 7.36816099102464e-05
       504               3505.3   -0.015994410138687
       505               3505.4  -0.0100714123544819
       506               3505.5  -0.0207834735202134
       507               3505.6  -0.0080990902817374
       508               3505.7  -0.0108193265349721
       509               3505.8  -0.0106986952155382
       510               3505.9 -0.00955872924688775
       511                 3506  0.00395801009568225
       512               3506.1 -0.00444396130288982
       513               3506.2 -0.000372654271995232
       514               3506.3  0.00900039924801983
       515               3506.4 -0.00770703849357716
       516               3506.5  0.00997751293543453
       517               3506.6    0.013258684824037
       518               3506.7  0.00324628531102215
       519               3506.8   0.0197124604137513
       520               3506.9   0.0131621797684899
       521                 3507   0.0147364184871024
       522               3507.1   0.0192419982679591
       523               3507.2   0.0176315701535163
       524               3507.3   0.0228549062850048
       525               3507.4    0.023524410107863
       526               3507.5   0.0472344959425987
       527               3507.6   0.0457085097517597
       528               3507.7   0.0513359608033517
       529               3507.8    0.053531450817049
       530               3507.9   0.0573072111153305
       531                 3508      0.0533927247997
       532               3508.1   0.0655342671007234
       533               3508.2   0.0689782912705616
       534               3508.3   0.0713667913953531
       535               3508.4   0.0685922710483731
       536               3508.5   0.0710048974370513
       537               3508.6   0.0720604214820981
       538               3508.7   0.0874951988036673
       539               3508.8   0.0778627879468693
       540               3508.9   0.0784659445440389
       541                 3509   0.0792500481203593
       542               3509.1   0.0619696116114512
       543               3509.2   0.0602626784414613
       544               3509.3   0.0691049541559672
       545               3509.4   0.0571865797958965
       546               3509.5   0.0380785787975647
       547               3509.6   0.0399785220786488
       548               3509.7   0.0322279598050199
       549               3509.8   0.0278188850797103
       550               3509.9   0.0164674779209791
       551                 3510  0.00899436768204814
       552               3510.1  0.00862644215777471
       553               3510.2 -0.00232085008085294
       554               3510.3 -0.00574074798680438
       555               3510.4 -0.00311098522314508
       556               3510.5  0.00435006188384247
       557               3510.6 -0.00450427696260679
       558               3510.7   -0.017858164023941
       559               3510.8  -0.0172791336906582
       560               3510.9  -0.0181959317183559
       561                 3511  -0.0274181960890786
       562               3511.1  -0.0399336954803471
       563               3511.2  -0.0417130074419974
       564               3511.3  -0.0328827948594349
       565               3511.4   -0.048775971194853
       566               3511.5  -0.0543008856249262
       567               3511.6  -0.0422498168134783
       568               3511.7  -0.0346319489912266
       569               3511.8  -0.0446745063340999
       570               3511.9  -0.0475817211324572
       571                 3512  -0.0379251840117725
       572               3512.1  -0.0294990863493136
       573               3512.2  -0.0335703933802082
       574               3512.3  -0.0420869645322425
       575               3512.4  -0.0306028629221339
       576               3512.5  -0.0203672954681664
       577               3512.6  -0.0173756387462053
       578               3512.7  -0.0189860668606481
       579               3512.8 -0.00221228189336242
       580               3512.9 -0.00701943997280387
       581                 3513   0.0229031588127783
       582               3513.1   0.0161598680564226
       583               3513.2   0.0191213669485252
       584               3513.3   0.0373427277490178
       585               3513.4   0.0219079504274486
       586               3513.5   0.0391160081446963
       587               3513.6   0.0401474059258563
       588               3513.7   0.0412753087625634
       589               3513.8   0.0330361896452271
       590               3513.9    0.038567135641272
       591                 3514   0.0387601457523663
       592               3514.1   0.0423911484673271
       593               3514.2   0.0350266064158866
       594               3514.3   0.0354850054297355
       595               3514.4   0.0431390626478173
       596               3514.5   0.0523794217164551
       597               3514.6   0.0471078330571931
       598               3514.7   0.0317635292251993
       599               3514.8   0.0160874892647622
       600               3514.9   0.0280480845866348
       601                 3515   0.0197245235456947
       602               3515.1  0.00325231687699386
       603               3515.2    0.011732698633198
       604               3515.3 -0.00323764810855068
       605               3515.4  -0.0115732722814341
       606               3515.5 -0.00839463701435049
       607               3515.6 -0.00842479484420895
       608               3515.7  -0.0106142532919345
       609               3515.8  -0.0203612639021947
       610               3515.9  -0.0294990863493136
       611                 3516  -0.0277258059536351
       612               3516.1  -0.0241309926345045
       613               3516.2  -0.0230151529297408
       614               3516.3   -0.034089108053774
       615               3516.4  -0.0345113176717927
       616               3516.5  -0.0442824545459397
       617               3516.6  -0.0664967120196949
       618               3516.7  -0.0459833561499579
       619               3516.8  -0.0547291268089166
       620               3516.9  -0.0593915273050374
       621                 3517   -0.065404998578818
       622               3517.1  -0.0653748407489595
       623               3517.2  -0.0670998686168644
       624               3517.3  -0.0699407361895331
       625               3517.4   -0.079615368008133
       626               3517.5  -0.0709902286686082
       627               3517.6  -0.0743015583870691
       628               3517.7  -0.0720698789775417
       629               3517.8  -0.0842415791084235
       630               3517.9  -0.0845129995771498
       631                 3518  -0.0528231519618608
       632               3518.1   -0.048299477483089
       633               3518.2  -0.0471776062123536
       634               3518.3  -0.0545964323575393
       635               3518.4  -0.0412666715600919
       636               3518.5  -0.0287270459049366
       637               3518.6  -0.0373039327166878
       638               3518.7  -0.0386550034943477
       639               3518.8  -0.0264229877037488
       640               3518.9  -0.0189197196349594
       641                 3519  -0.0110666207398117
       642               3519.1  -0.0303616002832661
       643               3519.2  -0.0235218044713632
       644               3519.3 -0.00367795242448447
       645               3519.4  -0.0161271045900643
       646               3519.5  -0.0129364061910373
       647               3519.6  -0.0149931701873856
       648               3519.7 -0.000360591140051852
       649               3519.8  -0.0152163381283383
       650               3519.9  -0.0152042749963949
       651                 3520  0.00191934079724911
       652               3520.1  -0.0151982434304232
       653               3520.2  0.00991116570974588
       654               3520.3    0.013119958806688
       655               3520.4  0.00518844955390817
       656               3520.5   0.0231866424134481
       657               3520.6   0.0150440283516589
       658               3520.7   0.0151586281051211
       659               3520.8   0.0284702942046535
       660               3520.9   0.0240491563474005
       661                 3521   0.0130837694108578
       662               3521.1   0.0312749723814919
       663               3521.2   0.0406359627695636
       664               3521.3   0.0231806108474764
       665               3521.4   0.0350808905096319
       666               3521.5    0.035593573617226
       667               3521.6   0.0486398508140038
       668               3521.7   0.0428314527832609
       669               3521.8   0.0564808865772081
       670               3521.9   0.0649672998993839
       671                 3522   0.0615232757295457
       672               3522.1   0.0508534355256161
       673               3522.2   0.0617886646323003
       674               3522.3   0.0599490370109332
       675               3522.4   0.0698347736385423
       676               3522.5   0.0643762064341578
       677               3522.6   0.0585497137054998
       678               3522.7   0.0670783479894774
       679               3522.8   0.0630975144481583
       680               3522.9   0.0447977432900337
       681                 3523    0.043066683856157
       682               3523.1   0.0350869220756036
       683               3523.2    0.022137149934373
       684               3523.3    0.019995944014421
       685               3523.4   0.0212625728684771
       686               3523.5    0.021660656222609
       687               3523.6  0.00641888901213408
       688               3523.7   0.0034573901200315
       689               3523.8   0.0245196184931928
       690               3523.9 -0.00430523528554082
       691                 3524   0.0137170838378858
       692               3524.1 -0.000794863890013944
       693               3524.2   -0.020632684370921
       694               3524.3  -0.0323821748837842
       695               3524.4  -0.0253252426969002
       696               3524.5  -0.0266461556447016
       697               3524.6  -0.0235760885651085
       698               3524.7  -0.0383654883277063
       699               3524.8  -0.0316583869671807
       700               3524.9  -0.0465442917853256
       701                 3525   -0.048221067125457
       702               3525.1  -0.0590778858745092
       703               3525.2  -0.0623168368013098
       704               3525.3  -0.0776792353312187
       705               3525.4  -0.0452957576291846
       706               3525.5   -0.051212723847418
       707               3525.6  -0.0715149749081457
       708               3525.7  -0.0483175721810041
       709               3525.8  -0.0543732644165866
       710               3525.9  -0.0537882025173321
       711                 3526  -0.0546567480172563
       712               3526.1  -0.0467493650283632
       713               3526.2  -0.0479556782227024
       714               3526.3  -0.0459170089242693
       715               3526.4  -0.0344690967099909
       716               3526.5  -0.0311396722936148
       717               3526.6  -0.0448735480111659
       718               3526.7  -0.0400302005358943
       719               3526.8  -0.0318453655123033
       720               3526.9  -0.0299997063249644
       721                 3527  -0.0393184757512342
       722               3527.1  -0.0396260856157907
       723               3527.2  -0.0365922079320277
       724               3527.3  -0.0363750715570467
       725               3527.4  -0.0391194340741682
       726               3527.5  -0.0357477886959903
       727               3527.6  -0.0207110947285531
       728               3527.7  -0.0362242824077543
       729               3527.8  -0.0299333590992757
       730               3527.9  -0.0242757502178252
       731                 3528   -0.033654835303812
       732               3528.1  -0.0239560772213253
       733               3528.2   -0.026658218776645
       734               3528.3  -0.0115370828856039
       735               3528.4   -0.028184204967484
       736               3528.5  -0.0336126143420101
       737               3528.6  -0.0229669004019672
       738               3528.7   -0.032207259470605
       739               3528.8   -0.014329697930499
       740               3528.9 -0.00358747893490903
       741                 3529  -0.0217907450374866
       742               3529.1  -0.0179124481176862
       743               3529.2  -0.0101437911461422
       744               3529.3 -0.00788195390675635
       745               3529.4  -0.0116878720348963
       746               3529.5   -0.012309123329981
       747               3529.6 -0.00144024144898539
       748               3529.7  0.00839724265085027
       749               3529.8 -0.00785179607689787
       750               3529.9  -0.0159763154407719
       751                 3530  -0.0106504426877647
       752               3530.1  -0.0100231598267083
       753               3530.2 -0.000523443421287635
       754               3530.3  0.00359611613738051
       755               3530.4  0.00641285744616239
       756               3530.5  0.00883754696678404
       757               3530.6 -0.00549345378196487
       758               3530.7  -0.0131113216042165
       759               3530.8 -0.00402175168487112
       760               3530.9  -0.0112355045870191
       761                 3531  0.00262503401593751
       762               3531.1  0.00731759234191674
       763               3531.2   0.0141453250218762
       764               3531.3   0.0036142108352956
       765               3531.4 -0.00169356721979659
       766               3531.5  0.00656967816142648
       767               3531.6  0.00157554153686246
       768               3531.7 -0.00716419755612457
       769               3531.8 -0.00650072529923804
       770               3531.9 -0.000432969931712199
       771                 3532 -0.00932349817399163
       772               3532.1 -0.00360557363282411
       773               3532.2   -0.014806191642263
       774               3532.3 -0.00282147005650368
       775               3532.4   0.0030472436339562
       776               3532.5  -0.0039011203654372
       777               3532.6  -0.0157712421977343
       778               3532.7  -0.0113259780765946
       779               3532.8  -0.0117662823925284
       780               3532.9  0.00155744683894737
       781                 3533  0.00288439135272042
       782               3533.1 -0.00746577585470935
       783               3533.2   0.0143323035669988
       784               3533.3 -0.00506521259797447
       785               3533.4  0.00477227150186117
       786               3533.5    0.011533656956132
       787               3533.6   0.0011111109570419
       788               3533.7  0.00462148235256878
       789               3533.8  -0.0115431144515756
       790               3533.9 -0.00528838053892722
       791                 3534 -0.00433539311539929
       792               3534.1  0.00818010627586921
       793               3534.2  0.00127396323827768
       794               3534.3   0.0178788643583559
       795               3534.4 -0.00786989077481297
       796               3534.5  -0.0184552890551389
       797               3534.6   0.0148811760704231
       798               3534.7  0.00348754794988999
       799               3534.8  0.00113523722092868
       800               3534.9  0.00073112230082506
       801                 3535  -0.0130570375104712
       802               3535.1 -0.000505348723372545
       803               3535.2 -0.00461284515009729
       804               3535.3  -0.0043293615494276
       805               3535.4 -0.000342496442136769
       806               3535.5 -0.00681436672976621
       807               3535.6  0.00429577779009721
       808               3535.7 1.30281824989309e-06
       809               3535.8 -0.00451030852857846
       810               3535.9  0.00404245201928599
       811                 3536  0.00210631934237168
       812               3536.1  0.00878929443901048
       813               3536.2 0.000996511203579672
       814               3536.3 -0.00537282246253096
       815               3536.4 -0.00349097387936191
       816               3536.5  0.00157554153686247
       817               3536.6 0.000296849550862982
       818               3536.7  0.00285423352286195
       819               3536.8 0.000423512436268592
       820               3536.9  0.00430784092204059
       821                 3537 -0.000535506553231029
       822               3537.1  0.00870485251540674
       823               3537.2 -0.00770703849357718
       824               3537.3  0.00479036619977626
       825               3537.4  -0.0174480175378657
       826               3537.5 -0.00726070261167169
       827               3537.6  0.00575541675524757
       828               3537.7  0.00773377039396374
       829               3537.8  -0.0130570375104712
       830               3537.9 -0.000324401744221672
       831                 3538 -0.00198308238643799
       832               3538.1 -0.00823178473311469
       833               3538.2 -0.000191707292844359
       834               3538.3 -0.00709785033043592
       835               3538.4  -0.0148363494721215
       836               3538.5   0.0020942562104283
       837               3538.6  0.00854803180014265
       838               3538.7  -0.0039373097612674
       839               3538.8  0.00322215904713538
       840               3538.9  0.00539955436291752
       841                 3539   0.0016660150264379
       842               3539.1  0.00620175263715304
       843               3539.2  -0.0113320096425663
       844               3539.3   0.0136567681781689
       845               3539.4    0.010978752886736
       846               3539.5 0.000610490981391154
       847               3539.6 -0.00414238300430504
       848               3539.7   0.0054357437587477
       849               3539.8 -0.00093358990736294
       850               3539.9  0.00268534967565447
       851                 3540 0.000580333151532678
       852               3540.1 -0.00601216845553069
       853               3540.2   0.0065334887655963
       854               3540.3  0.00260693931802242
       855               3540.4 -0.00201927178226816
       856               3540.5   0.0125771178692353
       857               3540.6  0.00465164018242726
       858               3540.7 -0.000668201004608328
       859               3540.8  -0.0151922118644515
       860               3540.9  -0.0103368012572365
       861                 3541  0.00137649985979651
       862               3541.1 -0.00528838053892722
       863               3541.2  -0.0101980752398875
       864               3541.3 -0.00461887671606899
       865               3541.4  0.00412689394288972
       866               3541.5 -0.00239322887251329
       867               3541.6 -2.28234456368867e-05
       868               3541.7  0.00218472970000372
       869               3541.8 -0.00125929446983451
       870               3541.9  0.00734775017177523
       871                 3542  0.00197965645696607
       872               3542.1 -0.00106025279276856
       873               3542.2  -0.0144141398541028
       874               3542.3  0.00469989271020081
       875               3542.4   0.0204302167643831
       876               3542.5  0.00802328556060513
       877               3542.6  0.00420530430052177
       878               3542.7 -0.00114469471637228
       879               3542.8  0.00330660097073912
       880               3542.9   -0.013973835538169
       881                 3543  0.00301105423812603
       882               3543.1  0.00787852797728444
       883               3543.2  0.00664205695308683
       884               3543.3 -0.00177800914340033
       885               3543.4 -0.00107834749068364
       886               3543.5     0.01006798642501
       887               3543.6 -0.000535506553231035
       888               3543.7 -0.00879875193445409
       889               3543.8 -0.00463697141398409
       890               3543.9 -5.90128414670738e-05
       891                 3544  0.00438625127967265
       892               3544.1 -0.00241132357042837
       893               3544.2  0.00202790898473963
       894               3544.3 -0.00691087178531335
       895               3544.4 -0.00929334034413314
       896               3544.5  -0.0122789655001225
       897               3544.6  0.00566494326567213
       898               3544.7 -0.00312304835508846
       899               3544.8  -0.0241309926345045
       900               3544.9 -0.00528234897295552
       901                 3545 -0.00859971025738814
       902               3545.1  0.00929594598063293
       903               3545.2 0.000152091967542275
       904               3545.3   0.0100619548590383
       905               3545.4 -0.00268877560512637
       906               3545.5 0.000809532658457103
       907               3545.6 -0.00188657733089086
       908               3545.7 -0.00634390458397395
       909               3545.8 -0.00185038793506068
       910               3545.9  0.00215457187014524
       911                 3546  0.00483258716157813
       912               3546.1  0.00558050134206838
       913               3546.2  -0.0143960451561877
       914               3546.3  -0.0245592338184949
       915               3546.4 -0.00676008263602096
       916               3546.5  0.00880135757095387
       917               3546.6  0.00985085005002892
       918               3546.7 -4.09181435519768e-05
       919               3546.8 -0.00583122147637982
       920               3546.9  0.00840930578279366
       921                 3547 -0.00954063454897266
       922               3547.1  0.00141872082159838
       923               3547.2  -0.0125986384966224
       924               3547.3  0.00692554055375652
       925               3547.4  0.00214250873820186
       926               3547.5  0.00438625127967264
       927               3547.6 0.000375259908495032
       928               3547.7  0.00190727766530571
       929               3547.8  0.00825248506752957
       930               3547.9   0.0122393501748204
       931                 3548  0.00143078395354176
       932               3548.1  -0.0133767105069711
       933               3548.2    -0.01902828782245
       934               3548.3  -0.0080930587157657
       935               3548.4 0.000713027602909977
       936               3548.5 -0.00595788436178543
       937               3548.6 0.000333038946693148
       938               3548.7  -0.0148001600762913
       939               3548.8 -0.00448618226469169
       940               3548.9  -0.0033582794279846
       941                 3549  0.00693760368569991
       942               3549.1  0.00771567569604865
       943               3549.2   0.0107857427756418
       944               3549.3   0.0130234537511408
       945               3549.4  0.00354183204363524
       946               3549.5   0.0177702961708653
       947               3549.6  0.00106888999524003
       948               3549.7   0.0121549082512167
       949               3549.8  0.00311962242561655
       950               3549.9 -0.00728482887555848
       951                 3550  0.00381325251236156
       952               3550.1  0.00074921699874015
       953               3550.2    0.006678246348917
       954               3550.3 -0.000885337379589374
       955               3550.4  -0.0146493709269989
       956               3550.5 -0.000903432077504457
       957               3550.6  -0.0067057985422757
       958               3550.7 -0.00128945229969298
       959               3550.8 -0.00402778325084282
       960               3550.9 0.000471764964042151
       961                 3551  -0.0142331928749519
       962               3551.1   -0.013219889791707
       963               3551.2  -0.0104634641426421
       964               3551.3  -0.0189378143328745
       965               3551.4   -0.010722821479425
       966               3551.5 0.000284786418919575
       967               3551.6 -0.00358144736893734
       968               3551.7 -0.00285162788636217
       969               3551.8  0.00170220442226807
       970               3551.9 -0.00319542714674882
       971                 3552  -0.0130871953403297
       972               3552.1    -0.00448015069872
       973               3552.2  0.00949498765769888
       974               3552.3 -0.00514362295560652
       975               3552.4 -0.00856352086155797
       976               3552.5  0.00561065917192685
       977               3552.6 -0.00236910260862651
       978               3552.7 -0.00273099656692825
       979               3552.8  0.00465767174839895
       980               3552.9 -0.00647659903535126
       981                 3553 0.000863816752202366
       982               3553.1 -0.00361763676476752
       983               3553.2 8.57447418536328e-05
       984               3553.3  0.00319200121727689
       985               3553.4  -0.0238656037317499
       986               3553.5 -0.00424491962582386
       987               3553.6 -0.00218212406350395
       988               3553.7 -0.00215799779961715
       989               3553.8 -0.00524012801115365
       990               3553.9  -9.520223729724e-05
       991                 3554 -0.00340653195575816
       992               3554.1 -0.00400968855292773
       993               3554.2  0.00227520318957916
       994               3554.3  0.00121364757856073
       995               3554.4 -0.00595788436178543
       996               3554.5 -0.00267068090721129
       997               3554.6  0.00254059209233377
       998               3554.7 -0.00204339804615494
       999               3554.8 0.000972384939692886
      1000               3554.9 -0.00845495267406746
