# Supplementary material for: Study on the performance and mechanism of a p–n type In2O3/BiOCl heterojunction prepared using a sacrificial MOF framework for the degradation of PFOA
Source: RSC Adv. 2025 May 8;15(19):15029–51. doi: 10.1039/d5ra01317h (PMC12060136; doi:10.1039/d5ra01317h)
Supplement: RA-015-D5RA01317H-s001 [file RA-015-D5RA01317H-s001.zip › Supplementary Information/LC-MS/20221123-10-6.txt]

100.2000	100.2000	Undefined	1.5667e4	1.8417e4	Undefined	100.2000	100.4000	Undefined	0.2425	100.0000
105.7000	105.8248	201.5712	3.6158e5	2.4541e6	1	104.9000	106.5000	0.5250	5.5971	50.0000
106.8000	106.8479	181.2477	1.4058e5	7.0858e5	1	106.6000	107.4000	0.5895	2.1762	50.0000
108.8000	108.7420	164.3759	1.6392e5	1.0261e6	Undefined	108.2000	109.3000	0.6615	2.5373	50.0000
109.7000	109.7379	459.1449	6.3750e4	1.5325e5	Undefined	109.4000	110.0000	0.2390	0.9868	50.0000
110.3000	110.2695	388.4492	4.2083e4	1.1025e5	Undefined	110.0000	110.5000	0.2839	0.6514	50.0000
114.6000	114.6022	Undefined	4.9250e4	1.2967e5	Undefined	114.5000	114.8000	Undefined	0.7624	96.5313
114.9000	114.9273	Undefined	3.5250e4	3.5250e4	Undefined	114.8000	115.0000	Undefined	0.5457	35.5792
116.6000	116.6000	Undefined	2.9833e4	2.9833e4	Undefined	116.4000	116.6000	Undefined	0.4618	100.0000
117.7000	117.7000	986.9757	1.1733e5	1.2692e5	3	117.5000	117.8000	0.1193	1.8163	50.0000
118.0000	118.0060	333.5908	2.7417e4	2.7417e4	3	117.8000	118.1000	0.3537	0.4244	50.0000
118.3000	118.3000	783.7403	3.3000e4	3.3000e4	Undefined	117.8000	118.4000	0.1509	0.5108	50.0000
118.8000	118.8000	Undefined	7.1917e4	7.1917e4	Undefined	118.7000	118.8000	Undefined	1.1132	100.0000
120.5000	120.4662	279.6955	4.2667e4	1.3267e5	Undefined	120.1000	120.6000	0.4307	0.6605	50.0000
121.1000	121.1000	746.3904	1.5583e4	1.5583e4	Undefined	121.0000	121.2000	0.1622	0.2412	50.0000
121.8000	121.7754	Undefined	2.9833e4	8.1333e4	Undefined	121.7000	122.1000	Undefined	0.4618	67.0391
123.3000	123.2907	255.8348	3.3583e4	1.2567e5	Undefined	123.0000	123.7000	0.4819	0.5199	50.0000
126.6000	126.6682	143.8669	5.7083e5	4.4857e6	Undefined	126.3000	127.5000	0.8805	8.8362	50.0000
127.7000	127.7423	Undefined	9416.6667	9416.6667	Undefined	127.6000	127.8000	Undefined	0.1458	46.9027
128.1000	128.1000	Undefined	1.7083e4	1.7083e4	Undefined	128.0000	128.1000	Undefined	0.2644	100.0000
129.6000	129.6000	Undefined	2.7083e4	2.7083e4	Undefined	129.5000	129.6000	Undefined	0.4192	100.0000
132.1000	132.1152	238.1828	5.9583e4	4.0158e5	Undefined	131.4000	132.6000	0.5547	0.9223	50.0000
132.7000	132.7312	Undefined	1.5583e4	4.3000e4	Undefined	132.6000	133.2000	Undefined	0.2412	45.4545
132.9000	132.9000	Undefined	1.3667e4	3.3833e4	Undefined	132.8000	133.2000	Undefined	0.2116	100.0000
133.6000	133.6416	568.0964	7.8417e4	2.9542e5	Undefined	133.2000	134.0000	0.2352	1.2138	50.0000
134.3000	134.2888	Undefined	2.4417e4	2.4417e4	Undefined	134.2000	134.4000	Undefined	0.3780	31.2287
134.5000	134.5000	1123.7280	1.2583e4	1.2583e4	1	134.4000	134.6000	0.1197	0.1948	50.0000
135.7000	135.7000	Undefined	1.7417e4	6.6500e4	Undefined	135.7000	136.2000	Undefined	0.2696	100.0000
135.7000	136.0571	Undefined	1.7417e4	6.6500e4	1	135.7000	136.2000	Undefined	0.2283	55.3672
136.9000	136.9479	Undefined	1.4583e4	2.9167e4	1	136.8000	137.1000	Undefined	0.2257	61.7143
138.2000	137.9792	202.8155	5.9750e4	3.7725e5	Undefined	137.5000	138.4000	0.6803	0.9249	50.0000
138.8000	138.7411	390.8211	2.3667e4	5.6417e4	2	138.5000	139.0000	0.3550	0.3663	50.0000
139.3000	139.2339	355.4624	2.0333e4	6.5000e4	2	139.0000	139.5000	0.3917	0.3147	50.0000
139.9000	139.9000	868.8682	2.2917e4	2.5583e4	2	139.8000	140.0000	0.1610	0.3547	50.0000
140.3000	140.3000	1253.1567	4.2408e5	4.8325e5	Undefined	140.0000	140.4000	0.1120	6.5646	50.0000
140.6000	140.6447	Undefined	7.2500e5	2.3704e6	2	140.4000	141.0000	Undefined	11.2226	38.8678
141.2000	141.1591	Undefined	5.7500e5	1.8473e6	2	141.0000	141.5000	Undefined	8.9007	64.8406
141.6000	141.6000	Undefined	4.0667e4	4.0667e4	1	141.5000	141.6000	Undefined	0.6295	100.0000
142.1000	142.1280	306.1584	6.2750e4	2.7742e5	1	141.7000	142.5000	0.4642	0.9713	50.0000
142.6000	142.6387	Undefined	3.6167e4	3.6167e4	Undefined	142.5000	142.7000	Undefined	0.5598	48.8479
143.0000	143.0482	562.7679	4.1083e4	6.0500e4	1	142.9000	143.2000	0.2542	0.6359	50.0000
143.3000	143.3000	Undefined	4.6833e4	7.8000e4	Undefined	142.9000	143.3000	Undefined	0.7250	100.0000
144.8000	144.8000	Undefined	1.8250e4	1.8250e4	Undefined	144.8000	144.9000	Undefined	0.2825	100.0000
145.1000	145.1000	Undefined	8166.6667	8166.6667	Undefined	144.9000	145.1000	Undefined	0.1264	100.0000
149.9000	149.9000	Undefined	1.4583e4	1.4583e4	Undefined	149.8000	149.9000	Undefined	0.2257	100.0000
150.4000	150.3646	557.0279	2.2500e4	4.3583e4	Undefined	150.1000	150.5000	0.2699	0.3483	50.0000
151.1000	151.0587	Undefined	1.6833e4	6.0417e4	3	151.0000	151.6000	Undefined	0.2606	58.1683
151.4000	151.4067	459.1612	1.2083e4	1.6500e4	3	151.2000	151.6000	0.3297	0.1870	50.0000
151.8000	151.8000	Undefined	1.7583e4	1.7583e4	3	151.8000	151.9000	Undefined	0.2722	100.0000
152.1000	152.1000	567.9140	2.0917e4	4.0333e4	Undefined	151.9000	152.1000	0.2678	0.3238	50.0000
152.5000	152.5463	314.8562	2.9167e4	1.5108e5	2	151.9000	152.8000	0.4845	0.4515	50.0000
153.0000	152.9802	470.6065	2.4667e4	5.1833e4	2	152.8000	153.3000	0.3251	0.3818	50.0000
153.4000	153.4000	Undefined	9250.0000	9250.0000	2	153.3000	153.4000	Undefined	0.1432	100.0000
154.3000	154.3000	Undefined	1.7000e4	1.7000e4	2	154.3000	154.4000	Undefined	0.2632	100.0000
154.7000	154.7000	Undefined	1.1500e4	1.1500e4	2	154.7000	154.8000	Undefined	0.1780	100.0000
155.2000	155.2000	Undefined	2.8083e4	2.9333e4	Undefined	155.0000	155.2000	Undefined	0.4347	100.0000
156.8000	156.9533	199.7154	2.3867e5	1.8450e6	Undefined	156.3000	157.6000	0.7859	3.6944	50.0000
157.9000	157.8736	637.6252	3.2250e4	5.3500e4	2	157.7000	158.0000	0.2476	0.4992	50.0000
158.3000	158.1000	Undefined	3.1667e4	6.5167e4	2	158.0000	158.3000	Undefined	0.3483	100.0000
158.3000	158.3000	472.2062	3.1667e4	6.5167e4	2	158.0000	158.3000	0.3352	0.4902	50.0000
158.6000	158.6510	541.3788	5.5833e4	2.5608e5	Undefined	158.4000	159.3000	0.2930	0.8643	50.0000
159.0000	159.0162	Undefined	4.3750e4	8.9833e4	Undefined	158.9000	159.3000	Undefined	0.6772	63.1429
160.9000	160.9000	Undefined	7750.0000	7750.0000	1	160.8000	160.9000	Undefined	0.1200	100.0000
161.9000	161.9000	Undefined	1.7250e4	1.7250e4	Undefined	161.7000	161.9000	Undefined	0.2670	100.0000
165.6000	165.6000	1022.6592	5.9750e4	1.3042e5	2	165.3000	165.8000	0.1619	0.9249	50.0000
166.0000	165.9922	939.4661	4.7167e4	7.6667e4	2	165.8000	166.1000	0.1767	0.7301	50.0000
166.6000	166.6876	458.0210	5.3917e4	2.0675e5	Undefined	166.2000	166.9000	0.3639	0.8346	50.0000
167.1000	167.0693	611.0004	4.3333e4	4.7667e4	Undefined	166.9000	167.2000	0.2734	0.6708	50.0000
170.4000	170.4000	Undefined	4.5333e4	4.5333e4	2	170.3000	170.4000	Undefined	0.7017	100.0000
170.9000	170.9000	Undefined	6.6000e4	6.6000e4	Undefined	170.8000	170.9000	Undefined	1.0216	100.0000
171.3000	171.2914	Undefined	1.5167e4	1.5167e4	Undefined	171.2000	171.4000	Undefined	0.2348	60.1648
172.0000	172.0000	Undefined	7666.6667	7666.6667	2	172.0000	172.1000	Undefined	0.1187	100.0000
172.6000	172.6000	Undefined	2.9750e4	4.1167e4	Undefined	172.6000	172.8000	Undefined	0.4605	100.0000
173.1000	173.1482	834.0349	3.7917e4	7.1917e4	Undefined	173.0000	173.3000	0.2076	0.5869	50.0000
174.8000	174.8000	Undefined	3.7833e4	3.7833e4	Undefined	174.8000	174.9000	Undefined	0.5856	100.0000
176.4000	176.4000	Undefined	2.0083e4	2.0083e4	Undefined	176.3000	176.4000	Undefined	0.3109	100.0000
176.8000	176.7915	Undefined	3.0667e4	3.0667e4	Undefined	176.7000	176.9000	Undefined	0.4747	36.1413
177.0000	177.0000	1444.8526	3.1333e4	3.1333e4	1	176.9000	177.1000	0.1225	0.4850	50.0000
177.8000	177.8026	435.5362	5.9750e4	2.0617e5	1	177.5000	178.1000	0.4082	0.9249	50.0000
178.2000	178.2000	1319.3619	2.5917e4	2.5917e4	Undefined	178.1000	178.3000	0.1351	0.4012	50.0000
178.7000	178.7488	Undefined	3.5583e4	3.5583e4	1	178.6000	178.8000	Undefined	0.5508	62.6464
180.3000	180.3000	1014.2244	3.6167e4	6.3417e4	3	180.2000	180.3000	0.1778	0.5598	50.0000
180.6000	180.6000	1390.5891	1.5633e5	1.7842e5	Undefined	180.4000	180.7000	0.1299	2.4200	50.0000
181.0000	181.0000	1396.7029	5.9500e4	5.9500e4	1	180.9000	181.1000	0.1296	0.9210	50.0000
181.2000	181.2000	Undefined	1.9000e4	1.9000e4	Undefined	181.1000	181.3000	Undefined	0.2941	100.0000
182.0000	182.0000	Undefined	1.6417e4	4.0833e4	Undefined	181.7000	182.0000	Undefined	0.2541	100.0000
182.2000	182.1913	Undefined	1.6667e4	5.7500e4	2	181.7000	182.3000	Undefined	0.2580	73.7500
182.8000	182.8000	1577.0316	5.8500e4	5.8500e4	2	182.7000	182.9000	0.1159	0.9055	50.0000
183.2000	183.1699	531.3699	1.1417e4	1.1417e4	2	182.9000	183.3000	0.3447	0.1767	50.0000
184.9000	184.9896	500.8985	3.9000e4	1.6817e5	Undefined	184.7000	185.4000	0.3693	0.6037	50.0000
185.3000	185.2715	Undefined	1.6917e4	1.6917e4	1	185.2000	185.4000	Undefined	0.2619	45.5665
186.0000	186.0000	Undefined	1.8250e4	1.8250e4	Undefined	186.0000	186.1000	Undefined	0.2825	100.0000
186.2000	186.2000	Undefined	1.5500e4	1.5500e4	Undefined	186.1000	186.2000	Undefined	0.2399	100.0000
193.2000	193.2000	Undefined	3.9917e4	3.9917e4	Undefined	193.2000	193.3000	Undefined	0.6179	100.0000
194.8000	194.8156	248.7242	6.1750e4	4.3092e5	Undefined	194.4000	195.3000	0.7833	0.9559	50.0000
197.9000	197.9000	Undefined	1.6083e4	1.6083e4	2	197.8000	197.9000	Undefined	0.2490	100.0000
198.3000	198.3000	1407.3360	3.2250e4	3.2250e4	Undefined	198.2000	198.4000	0.1409	0.4992	50.0000
198.8000	198.8000	Undefined	8916.6667	8916.6667	Undefined	198.7000	198.8000	Undefined	0.1380	100.0000
199.1000	199.1000	1279.1125	2.6167e4	4.5417e4	Undefined	199.0000	199.4000	0.1557	0.4050	50.0000
199.6000	199.6000	Undefined	3.5167e4	3.5167e4	Undefined	199.6000	199.7000	Undefined	0.5444	100.0000
205.3000	205.3000	Undefined	1.6667e4	2.4083e4	2	205.3000	205.5000	Undefined	0.2580	100.0000
205.8000	205.8167	626.5532	3.1917e4	9.1917e4	Undefined	205.5000	206.1000	0.3285	0.4941	50.0000
206.2000	206.2000	Undefined	1.0333e4	1.0333e4	Undefined	206.1000	206.3000	Undefined	0.1600	100.0000
206.8000	206.8000	1581.8544	8666.6667	8666.6667	Undefined	206.7000	206.8000	0.1307	0.1342	50.0000
207.0000	207.0000	1678.6942	1.7167e4	1.7417e4	Undefined	206.9000	207.1000	0.1233	0.2657	50.0000
208.5000	208.5000	1647.9768	1.1667e5	1.6450e5	Undefined	208.2000	208.7000	0.1265	1.8059	50.0000
209.3000	209.3000	Undefined	2.0583e4	2.0583e4	Undefined	209.2000	209.3000	Undefined	0.3186	100.0000
210.0000	210.0000	Undefined	2.6833e4	2.6833e4	Undefined	209.9000	210.0000	Undefined	0.4154	100.0000
210.7000	210.7504	345.2312	3.5750e4	1.8358e5	1	210.2000	211.2000	0.6105	0.5534	50.0000
211.3000	211.3000	Undefined	1.0917e4	1.0917e4	Undefined	211.2000	211.4000	Undefined	0.1690	100.0000
211.6000	211.6000	Undefined	1.9583e4	3.4917e4	Undefined	211.4000	211.6000	Undefined	0.3031	100.0000
211.9000	211.8819	Undefined	3.1833e4	1.1033e5	1	211.4000	212.1000	Undefined	0.4928	42.6702
212.8000	212.7065	878.0891	2.9500e4	7.7917e4	1	212.4000	213.0000	0.2422	0.4566	50.0000
214.6000	214.6186	Undefined	1.6833e4	1.6833e4	Undefined	214.5000	214.7000	Undefined	0.2606	37.1287
215.3000	215.3000	Undefined	1.6833e4	1.6833e4	Undefined	215.1000	215.3000	Undefined	0.2606	100.0000
218.7000	218.7000	Undefined	3.6500e4	1.4233e5	Undefined	218.7000	219.3000	Undefined	0.5650	100.0000
218.7000	218.8986	Undefined	3.6500e4	1.3958e5	Undefined	218.7000	219.4000	Undefined	0.3896	83.4437
222.6000	222.7758	299.5391	2.6492e5	1.9750e6	Undefined	222.2000	223.4000	0.7437	4.1008	50.0000
223.6000	223.6026	Undefined	9583.3333	1.6667e4	Undefined	223.5000	223.8000	Undefined	0.1483	92.1739
224.0000	223.9632	1022.1419	1.8000e4	2.9333e4	1	223.8000	224.1000	0.2191	0.2786	50.0000
224.2000	224.2000	1585.3125	1.4500e4	1.4500e4	1	224.1000	224.4000	0.1414	0.2245	50.0000
224.7000	224.7000	1568.6057	1.5417e5	2.7842e5	Undefined	224.4000	224.9000	0.1432	2.3864	50.0000
225.0000	225.0000	Undefined	3.8083e4	3.8083e4	Undefined	224.9000	225.1000	Undefined	0.5895	100.0000
225.2000	225.2449	Undefined	2.5000e4	2.5000e4	Undefined	225.1000	225.3000	Undefined	0.3870	60.5000
226.2000	226.2000	Undefined	2.1500e4	2.1500e4	1	226.2000	226.3000	Undefined	0.3328	100.0000
226.6000	226.6210	1050.8656	2.4750e4	3.7500e4	Undefined	226.3000	226.8000	0.2157	0.3831	50.0000
227.2000	227.1837	Undefined	2.3750e4	7.1500e4	Undefined	226.8000	227.3000	Undefined	0.3676	79.8246
227.4000	227.4000	Undefined	2.3667e4	2.3667e4	Undefined	227.3000	227.5000	Undefined	0.3663	100.0000
228.6000	228.6000	Undefined	1.0667e4	1.0667e4	1	228.6000	228.7000	Undefined	0.1651	100.0000
228.9000	228.8733	984.9103	1.2833e4	1.6750e4	2	228.7000	229.0000	0.2324	0.1987	50.0000
229.4000	229.3675	1091.6603	8666.6667	1.6833e4	2	229.2000	229.5000	0.2101	0.1342	50.0000
229.7000	229.7000	Undefined	8166.6667	8166.6667	1	229.7000	229.8000	Undefined	0.1264	100.0000
230.0000	230.0165	Undefined	1.6833e4	1.9917e4	2	229.8000	230.1000	Undefined	0.2606	52.7228
230.6000	230.5955	631.6382	2.8700e5	1.6651e6	Undefined	230.1000	231.5000	0.3651	4.4426	50.0000
231.8000	231.8543	476.6482	1.9167e4	8.5750e4	2	231.6000	232.3000	0.4864	0.2967	50.0000
232.4000	232.4000	Undefined	1.3000e4	1.3000e4	2	232.3000	232.5000	Undefined	0.2012	100.0000
233.0000	233.0000	1714.6467	2.4417e4	2.4417e4	4	232.8000	233.1000	0.1359	0.3780	50.0000
233.2000	233.2000	1580.9250	1.0000e4	1.0000e4	Undefined	233.1000	233.3000	0.1475	0.1548	50.0000
233.4000	233.4000	Undefined	8333.3333	8333.3333	Undefined	233.3000	233.4000	Undefined	0.1290	100.0000
233.9000	233.9270	Undefined	1.0583e4	1.0583e4	Undefined	233.8000	234.0000	Undefined	0.1638	54.3307
234.8000	234.7941	314.8792	2.8500e4	1.9242e5	Undefined	234.3000	235.3000	0.7457	0.4412	50.0000
235.6000	235.6000	Undefined	1.0333e4	1.0333e4	Undefined	235.6000	235.7000	Undefined	0.1600	100.0000
236.0000	236.0000	1901.5420	1.2667e4	1.2667e4	1	235.9000	236.1000	0.1241	0.1961	50.0000
236.8000	236.8348	892.9474	9666.6667	1.3750e4	Undefined	236.7000	237.1000	0.2652	0.1496	50.0000
237.4000	237.4000	Undefined	1.3333e4	1.3333e4	Undefined	237.3000	237.4000	Undefined	0.2064	100.0000
238.1000	238.1000	Undefined	9333.3333	9333.3333	Undefined	238.1000	238.2000	Undefined	0.1445	100.0000
238.9000	238.8204	330.6112	6.6583e4	5.6467e5	Undefined	238.2000	239.5000	0.7224	1.0307	50.0000
239.7000	239.7000	1305.8442	1.7833e4	3.3417e4	2	239.6000	240.0000	0.1836	0.2761	50.0000
239.9000	239.9000	Undefined	1.1167e4	1.1167e4	1	239.8000	240.0000	Undefined	0.1729	100.0000
240.1000	240.1000	Undefined	8916.6667	8916.6667	2	240.0000	240.1000	Undefined	0.1380	100.0000
240.6000	240.6000	2187.0524	2.7833e4	2.7833e4	1	240.5000	240.7000	0.1100	0.4308	50.0000
240.9000	240.9000	1928.6230	2.4333e4	2.4333e4	Undefined	240.7000	241.0000	0.1249	0.3767	50.0000
241.2000	241.2000	1478.1333	2.1167e4	2.1167e4	Undefined	241.0000	241.3000	0.1632	0.3276	50.0000
241.7000	241.7000	2055.7709	3.1333e4	3.8167e4	Undefined	241.5000	241.8000	0.1176	0.4850	50.0000
242.9000	242.9000	1872.9515	1.8833e4	1.8833e4	Undefined	242.8000	243.0000	0.1297	0.2915	50.0000
243.2000	243.2136	Undefined	1.1333e4	1.1333e4	Undefined	243.0000	243.3000	Undefined	0.1754	68.3824
244.8000	244.8000	Undefined	1.3333e4	1.3333e4	Undefined	244.7000	244.8000	Undefined	0.2064	100.0000
246.5000	246.5000	Undefined	1.7333e4	1.7333e4	Undefined	246.4000	246.5000	Undefined	0.2683	100.0000
248.6000	248.7105	1286.1619	5.3000e4	3.3450e5	Undefined	248.2000	249.4000	0.1934	0.8204	50.0000
249.7000	249.7091	Undefined	1.1417e4	2.0500e4	Undefined	249.6000	250.0000	Undefined	0.1767	52.9197
251.3000	251.3000	Undefined	1.2667e4	1.2667e4	Undefined	251.3000	251.4000	Undefined	0.1961	100.0000
252.9000	252.9000	Undefined	1.3750e4	1.3750e4	Undefined	252.7000	252.9000	Undefined	0.2128	100.0000
254.5000	254.5000	Undefined	2.2250e4	4.8667e4	Undefined	254.5000	254.8000	Undefined	0.3444	100.0000
254.7000	254.7000	1659.2980	2.0667e4	2.0667e4	Undefined	254.6000	254.7000	0.1535	0.3199	50.0000
255.1000	255.0967	1078.7041	7.4333e4	2.2683e5	Undefined	254.8000	255.5000	0.2365	1.1506	50.0000
256.1000	256.0577	Undefined	1.0583e4	1.0583e4	Undefined	255.9000	256.2000	Undefined	0.1638	54.7244
259.0000	259.0000	Undefined	3.4750e4	3.4750e4	Undefined	259.0000	259.1000	Undefined	0.5379	100.0000
261.2000	261.2000	Undefined	7916.6667	7916.6667	1	261.2000	261.3000	Undefined	0.1225	100.0000
262.4000	262.4000	1793.4841	2.7667e4	2.8333e4	Undefined	262.3000	262.5000	0.1463	0.4283	50.0000
262.7000	262.7000	1437.8179	5.4167e4	6.5750e4	Undefined	262.5000	262.8000	0.1827	0.8385	50.0000
263.1000	263.1338	Undefined	1.5667e4	1.5667e4	1	263.0000	263.2000	Undefined	0.2425	67.5532
264.1000	264.1000	Undefined	1.6500e4	1.6500e4	1	263.9000	264.1000	Undefined	0.2554	100.0000
264.8000	264.8000	Undefined	1.9250e4	1.9250e4	Undefined	264.4000	264.8000	Undefined	0.2980	100.0000
268.7000	268.7000	Undefined	2.3417e4	2.3417e4	2	268.7000	268.8000	Undefined	0.3625	100.0000
269.1000	269.0714	474.4941	2.6417e4	9.2583e4	Undefined	268.8000	269.5000	0.5671	0.4089	50.0000
269.9000	269.9000	Undefined	2.2333e4	2.2333e4	Undefined	269.9000	270.0000	Undefined	0.3457	100.0000
270.2000	270.2000	Undefined	8333.3333	8333.3333	Undefined	270.0000	270.2000	Undefined	0.1290	100.0000
273.9000	273.9000	Undefined	1.4500e4	1.9083e4	Undefined	273.9000	274.1000	Undefined	0.2245	100.0000
274.5000	274.5111	Undefined	2.5833e4	6.6167e4	1	274.4000	274.7000	Undefined	0.3999	84.3548
275.2000	275.1949	1487.4306	4.8417e4	8.2083e4	3	274.9000	275.3000	0.1850	0.7495	50.0000
275.6000	275.4000	Undefined	1.4083e4	1.1250e4	1	275.3000	275.6000	Undefined	0.1741	100.0000
275.6000	275.6000	Undefined	1.4083e4	1.4250e4	3	275.5000	275.6000	Undefined	0.2180	100.0000
276.0000	275.9782	1809.4344	1.8417e4	2.7000e4	Undefined	275.7000	276.1000	0.1525	0.2851	50.0000
276.2000	276.2000	Undefined	9916.6667	9916.6667	Undefined	276.1000	276.2000	Undefined	0.1535	100.0000
276.9000	276.7664	318.9370	5.5750e4	3.6892e5	Undefined	276.3000	277.3000	0.8678	0.8630	50.0000
278.1000	278.1000	2479.5162	8666.6667	8666.6667	Undefined	278.0000	278.2000	0.1122	0.1342	50.0000
278.4000	278.4000	2199.7972	1.2417e4	1.2417e4	1	278.2000	278.5000	0.1266	0.1922	50.0000
279.0000	279.0478	1123.4358	3.3750e4	1.0858e5	Undefined	278.5000	279.2000	0.2484	0.5224	50.0000
279.5000	279.5000	Undefined	6833.3333	6833.3333	1	279.4000	279.5000	Undefined	0.1058	100.0000
280.4000	280.3806	1472.6395	9000.0000	1.1917e4	Undefined	280.2000	280.5000	0.1904	0.1393	50.0000
280.6000	280.6000	1857.3908	2.6917e4	3.3250e4	Undefined	280.5000	280.6000	0.1511	0.4167	50.0000
281.0000	280.9875	858.9245	5.7500e4	1.5675e5	Undefined	280.7000	281.2000	0.3271	0.8901	50.0000
282.9000	283.0346	312.5274	4.0125e5	3.4920e6	Undefined	282.4000	283.7000	0.9056	6.2111	50.0000
284.1000	284.0956	988.3489	1.5092e5	2.8908e5	Undefined	283.8000	284.2000	0.2874	2.3361	50.0000
285.4000	285.4000	Undefined	2.9750e4	2.9750e4	Undefined	285.4000	285.5000	Undefined	0.4605	100.0000
287.3000	287.2507	1034.7233	1.5250e4	4.2333e4	Undefined	287.0000	287.5000	0.2776	0.2361	50.0000
287.6000	287.6000	2418.7151	1.3917e4	1.3917e4	1	287.5000	287.7000	0.1189	0.2154	50.0000
287.9000	287.9000	Undefined	9833.3333	9833.3333	1	287.7000	287.9000	Undefined	0.1522	100.0000
288.8000	288.8000	Undefined	2.9917e4	2.9917e4	Undefined	288.6000	288.8000	Undefined	0.4631	100.0000
291.1000	290.9383	402.5615	4.5417e4	2.9983e5	Undefined	290.4000	291.4000	0.7227	0.7030	50.0000
291.5000	291.5000	Undefined	8750.0000	8750.0000	Undefined	291.4000	291.5000	Undefined	0.1354	100.0000
292.8000	292.8947	331.5610	2.4050e5	2.1518e6	Undefined	291.9000	293.6000	0.8834	3.7228	50.0000
293.7000	293.7000	Undefined	4.5083e4	2.1458e5	Undefined	293.6000	294.4000	Undefined	0.6979	100.0000
293.7000	293.9773	Undefined	4.5083e4	2.1458e5	1	293.6000	294.4000	Undefined	0.6617	54.9708
294.9000	294.8806	Undefined	2.0000e4	7.6583e4	1	294.8000	295.5000	Undefined	0.3096	65.8333
295.3000	295.2637	Undefined	1.0500e4	3.1667e4	Undefined	295.1000	295.6000	Undefined	0.1625	57.5397
296.5000	296.6097	276.3904	6.4602e6	6.9181e7	Undefined	295.6000	297.5000	1.0732	100.0000	50.0000
297.7000	297.7017	Undefined	9.1317e5	4.1470e6	Undefined	297.6000	298.3000	Undefined	14.1353	95.7520
300.5000	300.5000	Undefined	1.6833e4	2.3667e4	Undefined	300.5000	300.8000	Undefined	0.2606	100.0000
301.0000	300.9714	Undefined	1.7667e4	3.0000e4	Undefined	300.8000	301.1000	Undefined	0.2735	61.3208
301.3000	301.3000	Undefined	2.7250e4	5.5750e4	1	300.8000	301.3000	Undefined	0.4218	100.0000
302.5000	302.5000	Undefined	2.1083e4	2.1083e4	1	302.4000	302.5000	Undefined	0.3264	100.0000
302.9000	302.8509	Undefined	9750.0000	9750.0000	Undefined	302.8000	303.0000	Undefined	0.1509	70.5128
303.3000	303.3271	Undefined	1.1417e4	1.7417e4	1	303.0000	303.4000	Undefined	0.1767	57.6642
304.2000	304.2000	2536.5603	3.2750e4	3.4750e4	Undefined	304.1000	304.2000	0.1199	0.5070	50.0000
304.4000	304.4000	2857.4143	1.1608e5	1.1608e5	Undefined	304.3000	304.5000	0.1065	1.7969	50.0000
304.8000	304.7110	1011.8987	3.7583e4	3.7583e4	2	304.5000	304.9000	0.3011	0.5818	50.0000
305.0000	305.1177	1350.0801	3.2500e4	8.3083e4	2	304.9000	305.6000	0.2260	0.5031	50.0000
305.7000	305.7000	982.0050	8416.6667	1.6667e4	2	305.6000	306.0000	0.3113	0.1303	50.0000
306.5000	306.5000	Undefined	1.2250e4	1.2250e4	3	306.4000	306.5000	Undefined	0.1896	100.0000
306.9000	306.9000	Undefined	1.9500e4	4.9167e4	Undefined	306.9000	307.2000	Undefined	0.3018	100.0000
306.9000	307.0558	Undefined	1.9500e4	4.9167e4	Undefined	306.9000	307.2000	Undefined	0.2993	56.0345
307.4000	307.3739	1521.2529	1.3667e4	1.3667e4	Undefined	307.2000	307.5000	0.2021	0.2116	50.0000
308.8000	308.8570	1037.8402	3.7250e4	1.5675e5	Undefined	308.5000	309.2000	0.2976	0.5766	50.0000
309.3000	309.3000	939.3871	1.3667e4	1.4833e4	Undefined	309.2000	309.6000	0.3293	0.2116	50.0000
309.3000	309.4621	858.7895	1.3667e4	1.4833e4	Undefined	309.2000	309.6000	0.3603	0.1716	50.0000
310.7000	310.7458	Undefined	2.1500e4	2.1500e4	1	310.6000	310.8000	Undefined	0.3328	51.3566
311.0000	311.0000	Undefined	2.7583e4	4.5333e4	Undefined	311.0000	311.3000	Undefined	0.4270	100.0000
311.7000	311.7000	Undefined	7416.6667	7416.6667	1	311.6000	311.7000	Undefined	0.1148	100.0000
312.9000	312.8068	483.8765	3.1667e4	2.4183e5	Undefined	312.2000	313.5000	0.6465	0.4902	50.0000
313.6000	313.6000	2166.5313	9916.6667	9916.6667	Undefined	313.5000	313.7000	0.1447	0.1535	50.0000
313.9000	313.8890	1800.1193	1.2167e4	1.2167e4	1	313.7000	314.0000	0.1744	0.1883	50.0000
314.1000	314.1000	2679.1958	2.6750e4	2.6750e4	1	314.0000	314.2000	0.1172	0.4141	50.0000
315.0000	315.0000	Undefined	1.0667e4	1.0667e4	1	315.0000	315.1000	Undefined	0.1651	100.0000
315.2000	315.2000	Undefined	9583.3333	9583.3333	1	315.1000	315.2000	Undefined	0.1483	100.0000
316.0000	316.0000	2018.0281	7166.6667	8500.0000	1	315.9000	316.1000	0.1566	0.1109	50.0000
316.5000	316.5041	Undefined	1.7583e4	1.7667e4	Undefined	316.4000	316.6000	Undefined	0.2722	46.6825
316.9000	316.8843	1342.8245	2.6000e4	7.9750e4	Undefined	316.4000	317.0000	0.2360	0.4025	50.0000
317.1000	317.1000	Undefined	1.2167e4	1.2167e4	Undefined	317.0000	317.2000	Undefined	0.1883	100.0000
317.1000	317.3000	Undefined	1.2167e4	1.0000e4	Undefined	317.0000	317.3000	Undefined	0.1548	100.0000
318.7000	318.7238	342.4221	2.2208e6	2.0375e7	Undefined	317.6000	319.6000	0.9308	34.3760	50.0000
319.8000	319.7977	Undefined	1.6283e5	6.0958e5	1	319.7000	320.3000	Undefined	2.5206	78.4289
320.7000	320.7481	545.3459	3.0417e4	1.1317e5	1	320.4000	321.1000	0.5882	0.4708	50.0000
321.2000	321.2000	2026.9201	1.5750e4	1.5750e4	Undefined	321.1000	321.3000	0.1585	0.2438	50.0000
322.6000	322.6000	1952.1851	1.3750e4	2.3083e4	Undefined	322.5000	322.8000	0.1653	0.2128	50.0000
323.0000	323.0000	Undefined	1.5833e4	1.5833e4	Undefined	322.8000	323.0000	Undefined	0.2451	100.0000
323.3000	323.2603	Undefined	7833.3333	7833.3333	Undefined	323.2000	323.4000	Undefined	0.1213	49.4681
325.0000	324.9129	346.4854	8.8000e4	7.9400e5	Undefined	324.2000	325.6000	0.9377	1.3622	50.0000
325.9000	325.9545	Undefined	2.4583e4	6.0417e4	Undefined	325.6000	326.1000	Undefined	0.3805	69.3220
326.9000	326.8653	332.5775	1.3883e5	1.2106e6	Undefined	326.3000	327.6000	0.9828	2.1491	50.0000
328.1000	328.0032	Undefined	3.7667e4	1.3117e5	2	327.8000	328.5000	Undefined	0.5831	48.3407
328.7000	328.6956	766.0086	2.4333e4	7.7167e4	2	328.5000	329.0000	0.4291	0.3767	50.0000
329.2000	329.1766	860.0417	2.2750e4	7.9750e4	2	329.0000	329.6000	0.3827	0.3522	50.0000
330.3000	330.3000	2055.0491	1.3667e4	2.7000e4	Undefined	330.0000	330.3000	0.1607	0.2116	50.0000
330.7000	330.6292	2389.6300	2.5417e4	4.6000e4	1	330.4000	330.8000	0.1384	0.3934	50.0000
331.0000	331.0725	907.8936	2.7833e4	6.6000e4	Undefined	330.8000	331.3000	0.3647	0.4308	50.0000
331.8000	331.8000	Undefined	1.4417e4	1.4417e4	1	331.7000	331.8000	Undefined	0.2232	100.0000
334.6000	334.5509	1533.8953	1.4583e4	2.6667e4	Undefined	334.4000	334.7000	0.2181	0.2257	50.0000
335.0000	334.9310	1008.8299	1.8083e4	4.0167e4	Undefined	334.7000	335.2000	0.3320	0.2799	50.0000
336.5000	336.5000	Undefined	9083.3333	2.2000e4	3	336.4000	336.5000	Undefined	0.1406	100.0000
336.9000	336.8580	1013.5154	1.9333e4	5.1083e4	3	336.6000	337.0000	0.3324	0.2993	50.0000
337.1000	337.1000	2482.3839	1.4417e4	1.4417e4	3	337.0000	337.3000	0.1358	0.2232	50.0000
337.4000	337.4355	1648.6392	8916.6667	1.3667e4	3	337.3000	337.6000	0.2047	0.1380	50.0000
338.1000	338.1000	Undefined	9083.3333	1.2417e4	Undefined	337.9000	338.1000	Undefined	0.1406	100.0000
338.9000	338.9000	2589.0326	6.0333e4	7.7833e4	Undefined	338.8000	339.1000	0.1309	0.9339	50.0000
339.2000	339.2000	2609.3113	1.1917e4	1.1917e4	1	339.1000	339.3000	0.1300	0.1845	50.0000
339.5000	339.5000	Undefined	1.4333e4	1.4333e4	Undefined	339.3000	339.5000	Undefined	0.2219	100.0000
340.2000	340.2000	2316.0973	1.6167e4	1.9833e4	Undefined	340.1000	340.3000	0.1469	0.2503	50.0000
340.7000	340.7224	1247.6652	2.6917e4	5.4750e4	3	340.3000	340.9000	0.2731	0.4167	50.0000
341.1000	341.1000	Undefined	2.5417e4	5.8333e4	3	340.9000	341.1000	Undefined	0.3934	100.0000
341.3000	341.3000	2516.2251	4.0083e4	9.8417e4	3	340.9000	341.4000	0.1356	0.6205	50.0000
341.8000	341.8000	Undefined	1.2833e4	1.2833e4	1	341.7000	341.8000	Undefined	0.1987	100.0000
342.7000	342.6950	Undefined	2.3750e4	3.3333e4	Undefined	342.6000	342.8000	Undefined	0.3676	28.4211
342.9000	342.9463	624.7238	1.9333e4	7.2917e4	Undefined	342.8000	343.5000	0.5490	0.2993	50.0000
343.3000	343.2665	Undefined	1.8167e4	4.9583e4	2	343.2000	343.8000	Undefined	0.2812	64.6789
343.6000	343.6063	Undefined	1.1083e4	1.5250e4	2	343.5000	343.8000	Undefined	0.1716	60.9023
344.4000	344.3706	Undefined	1.3417e4	1.5917e4	2	344.3000	344.5000	Undefined	0.2077	59.9379
344.7000	344.7000	Undefined	1.1167e4	1.5250e4	2	344.7000	344.9000	Undefined	0.1729	100.0000
345.0000	345.0000	Undefined	2.6583e4	2.6583e4	1	344.9000	345.0000	Undefined	0.4115	100.0000
345.3000	345.3351	1041.8281	1.1250e4	1.1250e4	2	345.2000	345.6000	0.3315	0.1741	50.0000
346.0000	346.0000	Undefined	9833.3333	9833.3333	1	345.9000	346.0000	Undefined	0.1522	100.0000
346.9000	346.9000	2222.8785	1.3167e4	1.3167e4	Undefined	346.8000	347.1000	0.1561	0.2038	50.0000
347.2000	347.2000	Undefined	7666.6667	7666.6667	Undefined	347.1000	347.2000	Undefined	0.1187	100.0000
348.4000	348.4476	2349.3711	1.1917e4	2.5667e4	Undefined	348.3000	348.8000	0.1483	0.1845	50.0000
349.1000	349.0609	1646.8227	1.4917e4	2.6083e4	1	348.8000	349.2000	0.2120	0.2309	50.0000
350.0000	350.0000	Undefined	8500.0000	8500.0000	1	349.8000	350.0000	Undefined	0.1316	100.0000
350.9000	351.0017	484.9235	2.6000e4	1.5383e5	Undefined	350.4000	351.4000	0.7238	0.4025	50.0000
351.5000	351.5000	Undefined	7583.3333	7583.3333	Undefined	351.4000	351.8000	Undefined	0.1174	100.0000
352.0000	352.0000	3163.4266	2.0167e4	2.0167e4	2	351.8000	352.1000	0.1113	0.3122	50.0000
352.6000	352.6000	Undefined	2.2000e4	2.2000e4	2	352.5000	352.6000	Undefined	0.3405	100.0000
353.0000	353.0300	1470.1089	9916.6667	1.8333e4	2	352.9000	353.1000	0.2401	0.1535	50.0000
353.3000	353.3000	2412.0360	1.3333e4	3.1667e4	Undefined	352.9000	353.4000	0.1465	0.2064	50.0000
354.9000	354.9295	899.2906	2.5083e4	1.3758e5	1	354.4000	355.7000	0.3947	0.3883	50.0000
356.0000	356.0000	1948.7788	1.3333e4	2.5917e4	1	355.7000	356.3000	0.1827	0.2064	50.0000
356.4000	356.4000	2983.6679	2.2583e4	2.2583e4	1	356.3000	356.5000	0.1195	0.3496	50.0000
356.8000	356.8442	576.5813	3.3500e4	1.7817e5	Undefined	356.5000	357.5000	0.6189	0.5186	50.0000
357.6000	357.6000	1536.3477	1.2333e4	1.4833e4	1	357.5000	357.8000	0.2328	0.1909	50.0000
358.0000	358.0000	Undefined	1.1417e4	1.1417e4	3	358.0000	358.1000	Undefined	0.1767	100.0000
358.4000	358.4000	Undefined	2.0167e4	2.0167e4	3	358.4000	358.5000	Undefined	0.3122	100.0000
358.6000	358.6000	Undefined	2.4167e4	2.4167e4	3	358.5000	358.6000	Undefined	0.3741	100.0000
359.0000	359.0000	Undefined	2.8583e4	2.8583e4	3	358.9000	359.0000	Undefined	0.4425	100.0000
361.2000	361.2000	Undefined	1.4833e4	1.4833e4	Undefined	361.1000	361.2000	Undefined	0.2296	100.0000
362.8000	362.7211	351.8075	5.3844e6	5.2956e7	Undefined	361.6000	363.5000	1.0310	83.3480	50.0000
363.8000	363.7962	Undefined	5.2492e5	2.6583e6	1	363.6000	364.4000	Undefined	8.1254	79.4729
364.6000	364.6004	Undefined	7.0083e4	4.7358e5	1	364.5000	365.4000	Undefined	1.0849	97.4435
365.7000	365.6861	Undefined	1.1333e4	1.1333e4	3	365.5000	365.8000	Undefined	0.1754	34.5588
366.0000	366.0000	Undefined	8250.0000	9916.6667	3	365.8000	366.0000	Undefined	0.1277	100.0000
366.2000	366.2191	Undefined	1.0167e4	2.0083e4	Undefined	365.8000	366.3000	Undefined	0.1574	68.0328
366.7000	366.6593	1616.9464	2.9333e4	5.7583e4	Undefined	366.5000	366.8000	0.2268	0.4541	50.0000
367.1000	367.1000	2322.9068	1.9833e4	4.0667e4	1	367.0000	367.4000	0.1580	0.3070	50.0000
368.2000	368.2000	2153.8760	1.1917e4	1.3417e4	1	368.1000	368.3000	0.1709	0.1845	50.0000
368.5000	368.5023	Undefined	2.8917e4	3.8833e4	2	368.3000	368.6000	Undefined	0.4476	61.9597
368.9000	368.8533	1007.5343	3.9167e4	1.6775e5	2	368.3000	369.0000	0.3661	0.6063	50.0000
369.1000	369.1000	712.1280	3.0833e4	9.5000e4	Undefined	369.0000	369.6000	0.5183	0.4773	50.0000
369.1000	369.3318	689.1808	3.0833e4	9.5000e4	2	369.0000	369.6000	0.5359	0.4283	50.0000
369.7000	369.7000	2602.3886	9750.0000	9750.0000	1	369.6000	369.7000	0.1421	0.1509	50.0000
369.9000	369.9000	2729.2619	2.3833e4	2.3833e4	2	369.8000	370.0000	0.1355	0.3689	50.0000
370.6000	370.6103	Undefined	2.0917e4	4.8667e4	Undefined	370.4000	370.8000	Undefined	0.3238	51.9920
371.2000	371.2000	Undefined	2.5500e4	3.8750e4	2	371.2000	371.6000	Undefined	0.3947	100.0000
371.9000	371.9000	2368.6070	1.2667e4	1.5083e4	2	371.7000	372.0000	0.1570	0.1961	50.0000
372.3000	372.3382	Undefined	3.2833e4	3.4167e4	1	372.0000	372.4000	Undefined	0.5082	54.1878
372.7000	372.7239	Undefined	5.1750e4	2.2400e5	1	372.0000	372.9000	Undefined	0.8011	54.6699
373.4000	373.4000	Undefined	2.0583e4	2.6917e4	1	373.3000	373.4000	Undefined	0.3186	100.0000
374.0000	373.9262	646.5821	3.8083e4	2.4792e5	1	373.5000	374.7000	0.5783	0.5895	50.0000
374.9000	374.9000	Undefined	2.0417e4	3.7917e4	1	374.7000	374.9000	Undefined	0.3160	100.0000
375.3000	375.2107	563.1966	2.1750e4	1.1458e5	Undefined	374.7000	375.6000	0.6662	0.3367	50.0000
375.7000	375.7000	1865.5783	1.3417e4	1.6750e4	1	375.6000	375.9000	0.2014	0.2077	50.0000
376.0000	376.0000	Undefined	1.4333e4	2.1750e4	Undefined	375.9000	376.0000	Undefined	0.2219	100.0000
376.7000	376.7389	357.7324	2.4333e4	1.9792e5	Undefined	376.1000	377.3000	1.0531	0.3767	50.0000
377.5000	377.5000	Undefined	1.1500e4	1.1500e4	Undefined	377.3000	377.5000	Undefined	0.1780	100.0000
377.9000	377.9000	3042.7056	7500.0000	7500.0000	Undefined	377.8000	378.0000	0.1242	0.1161	50.0000
378.1000	378.1000	2641.4690	9083.3333	9083.3333	Undefined	378.0000	378.2000	0.1431	0.1406	50.0000
378.8000	378.9039	1197.4687	1.3833e4	7.7083e4	Undefined	378.4000	379.3000	0.3164	0.2141	50.0000
381.5000	381.5182	Undefined	7000.0000	1.0167e4	1	381.4000	381.6000	Undefined	0.1084	64.2857
382.6000	382.6000	2996.8899	1.2833e4	1.2833e4	1	382.5000	382.7000	0.1277	0.1987	50.0000
383.0000	382.9586	Undefined	1.1667e4	1.2250e4	Undefined	382.7000	383.1000	Undefined	0.1806	72.5000
384.0000	384.0000	2715.1722	3.6250e4	1.3417e5	Undefined	383.1000	384.1000	0.1414	0.5611	50.0000
384.5000	384.5079	786.3069	1.9083e4	6.2250e4	Undefined	384.1000	384.8000	0.4890	0.2954	50.0000
385.3000	385.3000	2843.8938	1.9667e4	1.9667e4	Undefined	385.1000	385.5000	0.1355	0.3044	50.0000
385.6000	385.6000	Undefined	7666.6667	7666.6667	Undefined	385.5000	385.6000	Undefined	0.1187	100.0000
386.3000	386.2831	1451.7044	1.5750e4	3.1750e4	2	386.0000	386.4000	0.2661	0.2438	50.0000
386.9000	386.7899	2561.6747	3.0333e4	1.0267e5	Undefined	386.5000	387.2000	0.1510	0.4695	50.0000
387.4000	387.4000	Undefined	7750.0000	7750.0000	1	387.2000	387.4000	Undefined	0.1200	100.0000
388.4000	388.3959	1936.3654	1.1833e4	1.7750e4	Undefined	388.2000	388.5000	0.2006	0.1832	50.0000
388.6000	388.6000	2834.0511	3.7500e4	4.2667e4	Undefined	388.5000	388.8000	0.1371	0.5805	50.0000
389.1000	389.0517	Undefined	7833.3333	1.3833e4	Undefined	389.0000	389.2000	Undefined	0.1213	71.2766
390.4000	390.4000	Undefined	7750.0000	7750.0000	Undefined	390.4000	390.5000	Undefined	0.1200	100.0000
390.6000	390.6000	2745.9337	9833.3333	9833.3333	Undefined	390.5000	390.6000	0.1422	0.1522	50.0000
391.0000	391.1183	1183.8944	1.7333e4	8.1583e4	Undefined	390.7000	391.5000	0.3304	0.2683	50.0000
391.9000	391.9127	1885.9647	9166.6667	1.5583e4	1	391.8000	392.0000	0.2078	0.1419	50.0000
392.4000	392.3553	1524.6850	1.9250e4	4.4333e4	Undefined	392.1000	392.5000	0.2573	0.2980	50.0000
392.7000	392.7000	Undefined	1.6000e4	1.6000e4	Undefined	392.5000	392.7000	Undefined	0.2477	100.0000
393.1000	393.1018	Undefined	1.5917e4	2.1667e4	1	393.0000	393.3000	Undefined	0.2464	68.3246
394.0000	394.0000	Undefined	9583.3333	9583.3333	1	393.9000	394.0000	Undefined	0.1483	100.0000
394.4000	394.4000	Undefined	1.8167e4	1.8167e4	Undefined	394.4000	394.5000	Undefined	0.2812	100.0000
394.8000	394.8763	793.8127	2.2417e4	1.1742e5	Undefined	394.5000	395.4000	0.4974	0.3470	50.0000
396.4000	396.4000	Undefined	1.3250e4	2.5583e4	Undefined	396.4000	396.6000	Undefined	0.2051	100.0000
396.9000	396.9122	1668.3345	2.5750e4	4.3250e4	Undefined	396.6000	397.1000	0.2379	0.3986	50.0000
397.7000	397.8782	507.6219	5.2750e4	3.8183e5	Undefined	397.1000	398.3000	0.7838	0.8165	50.0000
398.5000	398.4760	Undefined	2.5167e4	4.4500e4	Undefined	398.3000	398.7000	Undefined	0.3896	39.4040
398.9000	399.1231	2697.7944	1.9500e4	8.7500e4	1	398.8000	399.6000	0.1479	0.3018	50.0000
399.9000	399.9398	Undefined	8333.3333	1.5833e4	1	399.7000	400.1000	Undefined	0.1290	48.0000
400.5000	400.4693	Undefined	2.0000e4	3.3500e4	Undefined	400.3000	400.6000	Undefined	0.3096	61.6667
400.8000	400.8000	Undefined	3.0583e4	1.3008e5	3	400.8000	401.5000	Undefined	0.4734	100.0000
401.1000	401.1264	Undefined	1.7500e4	5.2500e4	3	401.0000	401.6000	Undefined	0.2709	79.0476
401.4000	401.3622	Undefined	1.6167e4	1.7500e4	3	401.3000	401.6000	Undefined	0.2503	54.6392
401.9000	401.9000	Undefined	1.0750e4	1.2333e4	3	401.6000	401.9000	Undefined	0.1664	100.0000
402.3000	402.2735	Undefined	1.4083e4	2.0167e4	Undefined	402.1000	402.4000	Undefined	0.2180	50.5917
402.6000	402.5718	1696.6025	1.4000e4	4.8500e4	Undefined	402.4000	403.1000	0.2373	0.2167	50.0000
402.8000	402.8000	1379.7699	1.3167e4	2.0167e4	Undefined	402.7000	403.1000	0.2919	0.2038	50.0000
404.7000	404.6519	432.7584	2.5233e5	2.3371e6	Undefined	403.9000	405.4000	0.9351	3.9060	50.0000
405.6000	405.6142	752.0192	1.9583e4	6.4417e4	Undefined	405.5000	406.1000	0.5394	0.3031	50.0000
405.8000	405.8000	Undefined	1.8083e4	4.0167e4	Undefined	405.7000	406.1000	Undefined	0.2799	100.0000
405.8000	405.9543	Undefined	1.8083e4	4.0167e4	1	405.7000	406.1000	Undefined	0.2438	49.4709
406.4000	406.4041	1948.5015	1.3083e4	1.7667e4	Undefined	406.1000	406.6000	0.2086	0.2025	50.0000
406.9000	406.8854	1743.7911	2.2500e4	4.9750e4	1	406.6000	407.1000	0.2333	0.3483	50.0000
407.9000	407.8572	Undefined	7916.6667	1.2917e4	1	407.8000	408.1000	Undefined	0.1225	56.8421
408.2000	408.2000	3274.6978	7166.6667	7166.6667	1	408.1000	408.3000	0.1247	0.1109	50.0000
408.9000	408.8836	1038.5275	2.6750e4	9.8917e4	Undefined	408.3000	409.2000	0.3937	0.4141	50.0000
409.3000	409.3000	3169.0255	1.6083e4	1.6083e4	Undefined	409.2000	409.4000	0.1292	0.2490	50.0000
410.5000	410.4774	2082.9860	1.0583e4	2.1500e4	2	410.2000	410.6000	0.1971	0.1638	50.0000
411.0000	410.9876	1857.9248	1.8833e4	3.6250e4	2	410.6000	411.2000	0.2212	0.2915	50.0000
411.4000	411.4208	1553.1215	8583.3333	1.2667e4	2	411.2000	411.6000	0.2649	0.1329	50.0000
412.7000	412.7000	2493.5996	1.2333e4	1.2333e4	Undefined	412.6000	412.8000	0.1655	0.1909	50.0000
412.9000	412.9000	966.4941	1.1167e4	2.9333e4	Undefined	412.8000	413.3000	0.4272	0.1729	50.0000
413.2000	413.1555	Undefined	1.0083e4	1.5583e4	Undefined	413.0000	413.3000	Undefined	0.1561	52.0661
414.4000	414.4000	3417.6599	9166.6667	9166.6667	Undefined	414.3000	414.5000	0.1213	0.1419	50.0000
414.7000	414.7000	Undefined	1.2583e4	3.1250e4	Undefined	414.7000	415.0000	Undefined	0.1948	100.0000
414.7000	414.8627	Undefined	1.2583e4	3.1250e4	Undefined	414.7000	415.0000	Undefined	0.1780	51.0870
415.1000	415.1000	2570.6489	9833.3333	9833.3333	1	415.0000	415.2000	0.1615	0.1522	50.0000
416.1000	416.1000	Undefined	1.0333e4	1.0333e4	1	416.0000	416.1000	Undefined	0.1600	100.0000
416.9000	416.9000	2686.6042	1.9333e4	3.3000e4	Undefined	416.7000	417.0000	0.1552	0.2993	50.0000
418.5000	418.4948	Undefined	1.4250e4	3.6250e4	Undefined	418.4000	418.7000	Undefined	0.2206	75.1462
418.9000	418.9000	Undefined	8666.6667	8666.6667	1	418.8000	418.9000	Undefined	0.1342	100.0000
419.8000	419.8320	Undefined	9750.0000	9750.0000	Undefined	419.7000	419.9000	Undefined	0.1509	41.4530
420.6000	420.5866	410.3937	7.3583e4	6.4283e5	Undefined	419.9000	421.4000	1.0248	1.1390	50.0000
421.6000	421.6230	Undefined	7750.0000	1.2000e4	Undefined	421.5000	421.8000	Undefined	0.1200	83.3333
422.5000	422.6178	778.5030	4.4750e4	2.9075e5	Undefined	422.1000	423.3000	0.5429	0.6927	50.0000
423.8000	423.8000	3797.2466	1.2833e4	1.2833e4	2	423.7000	423.9000	0.1116	0.1987	50.0000
424.4000	424.3996	2538.5080	2.0250e4	3.6500e4	Undefined	424.0000	424.5000	0.1672	0.3135	50.0000
424.6000	424.6000	3423.5766	1.9000e4	1.9000e4	Undefined	424.5000	424.7000	0.1240	0.2941	50.0000
425.0000	425.0000	2627.8585	3.4417e4	8.4917e4	Undefined	424.7000	425.4000	0.1617	0.5328	50.0000
426.4000	426.3774	Undefined	9416.6667	1.0667e4	2	426.3000	426.5000	Undefined	0.1458	51.7699
427.0000	427.0118	Undefined	1.0583e4	2.0833e4	2	426.9000	427.3000	Undefined	0.1638	71.6535
427.4000	427.5556	1826.4989	9083.3333	3.4167e4	2	427.3000	427.9000	0.2341	0.1406	50.0000
429.1000	429.1135	Undefined	7500.0000	7500.0000	Undefined	429.0000	429.2000	Undefined	0.1161	52.2222
430.8000	430.7251	426.0611	3.1792e5	2.9612e6	Undefined	429.8000	431.3000	1.0109	4.9212	50.0000
431.5000	431.4693	Undefined	6.6167e4	2.3442e5	Undefined	431.4000	432.3000	Undefined	1.0242	60.1385
432.5000	432.4534	Undefined	9166.6667	9166.6667	Undefined	432.3000	432.6000	Undefined	0.1419	53.1818
432.7000	432.7000	Undefined	9166.6667	9166.6667	Undefined	432.6000	432.7000	Undefined	0.1419	100.0000
432.9000	432.9000	2727.1137	2.8250e4	3.7917e4	Undefined	432.8000	433.1000	0.1587	0.4373	50.0000
433.2000	433.2000	Undefined	9833.3333	9833.3333	Undefined	433.1000	433.3000	Undefined	0.1522	100.0000
435.6000	435.5656	476.0840	2.5000e4	2.0500e5	Undefined	435.1000	436.4000	0.9149	0.3870	50.0000
436.2000	436.2000	Undefined	1.5833e4	2.0583e4	Undefined	436.1000	436.4000	Undefined	0.2451	100.0000
436.5000	436.5000	Undefined	1.0750e4	1.0750e4	Undefined	436.4000	436.5000	Undefined	0.1664	100.0000
437.0000	436.9462	Undefined	1.5917e4	4.9000e4	1	436.7000	437.2000	Undefined	0.2464	45.2880
438.0000	437.9637	Undefined	8916.6667	1.9750e4	1	437.8000	438.1000	Undefined	0.1380	58.8785
438.4000	438.4000	Undefined	2.5667e4	2.5667e4	Undefined	438.1000	438.4000	Undefined	0.3973	100.0000
438.7000	438.7094	Undefined	8083.3333	8083.3333	Undefined	438.6000	438.9000	Undefined	0.1251	69.0722
439.0000	439.0000	Undefined	1.0250e4	1.6333e4	1	438.9000	439.0000	Undefined	0.1587	100.0000
439.2000	439.1725	1229.1791	1.1000e4	2.7333e4	Undefined	438.9000	439.3000	0.3573	0.1703	50.0000
441.4000	441.4294	Undefined	7416.6667	7416.6667	Undefined	441.3000	441.5000	Undefined	0.1148	37.0787
443.6000	443.5628	967.1453	1.4750e4	5.3583e4	Undefined	443.1000	443.7000	0.4586	0.2283	50.0000
444.5000	444.6705	442.4928	5.4483e5	5.2548e6	Undefined	443.7000	445.6000	1.0049	8.4337	50.0000
445.8000	445.7787	Undefined	6.2250e4	6.2250e4	Undefined	445.7000	445.9000	Undefined	0.9636	72.8246
446.1000	446.1028	Undefined	7.0667e4	1.0783e5	Undefined	445.9000	446.2000	Undefined	1.0939	87.2642
447.7000	447.6155	455.4416	4.7467e5	5.1323e6	Undefined	446.2000	448.3000	0.9828	7.3476	50.0000
448.5000	448.4961	Undefined	5.8083e4	1.4975e5	Undefined	448.4000	448.6000	Undefined	0.8991	94.8350
448.9000	448.8377	Undefined	6.5667e4	2.1400e5	2	448.7000	449.4000	Undefined	1.0165	58.5025
449.5000	449.5155	Undefined	1.4333e4	5.2583e4	2	449.4000	449.9000	Undefined	0.2219	88.9535
449.8000	449.7847	Undefined	1.0500e4	1.5667e4	2	449.7000	449.9000	Undefined	0.1625	74.2063
