# Supplementary material for: Study on the performance and mechanism of a p–n type In2O3/BiOCl heterojunction prepared using a sacrificial MOF framework for the degradation of PFOA
Source: RSC Adv. 2025 May 8;15(19):15029–51. doi: 10.1039/d5ra01317h (PMC12060136; doi:10.1039/d5ra01317h)
Supplement: RA-015-D5RA01317H-s001 [file RA-015-D5RA01317H-s001.zip › Supplementary Information/LC-MS/20221123-10min-1.txt]

100.8000	100.8000	Undefined	3433.3333	3433.3333	Undefined	100.7000	100.8000	Undefined	0.1349	100.0000
101.9000	101.9000	Undefined	1.0667e4	1.0667e4	3	101.9000	102.0000	Undefined	0.4192	100.0000
102.1000	102.1000	Undefined	2.3483e4	2.3483e4	Undefined	102.0000	102.1000	Undefined	0.9228	100.0000
102.7000	102.7000	696.3115	3.2333e4	4.6583e4	Undefined	102.6000	102.7000	0.1475	1.2706	50.0000
102.9000	102.9000	716.0118	4.6450e4	9.3033e4	Undefined	102.6000	103.0000	0.1437	1.8253	50.0000
104.2000	104.2000	Undefined	8250.0000	8250.0000	Undefined	104.1000	104.2000	Undefined	0.3242	100.0000
104.7000	104.7000	860.5793	1.7250e4	1.7250e4	Undefined	104.6000	104.8000	0.1217	0.6778	50.0000
105.0000	105.0000	Undefined	4833.3333	4833.3333	Undefined	105.0000	105.1000	Undefined	0.1899	100.0000
107.9000	107.9000	Undefined	3.2383e4	3.2383e4	Undefined	107.8000	107.9000	Undefined	1.2725	100.0000
110.3000	110.3142	Undefined	7550.0000	7550.0000	Undefined	110.2000	110.4000	Undefined	0.2967	35.6512
112.8000	112.8630	159.3456	2.4158e5	1.5813e6	Undefined	112.2000	113.4000	0.7083	9.4932	50.0000
114.6000	114.6000	944.6807	2.4183e4	2.7633e4	1	114.5000	114.7000	0.1213	0.9503	50.0000
115.0000	115.0000	Undefined	1.1850e4	1.1850e4	Undefined	114.9000	115.0000	Undefined	0.4657	100.0000
115.5000	115.5000	Undefined	3.0467e4	3.0467e4	Undefined	115.3000	115.5000	Undefined	1.1972	100.0000
118.6000	118.6000	Undefined	1.1688e5	1.1688e5	Undefined	118.3000	118.6000	Undefined	4.5930	100.0000
118.9000	118.8781	Undefined	3.7600e4	3.7600e4	Undefined	118.8000	119.3000	Undefined	1.4775	67.1543
121.3000	121.3000	Undefined	2.4200e4	2.4200e4	Undefined	121.2000	121.3000	Undefined	0.9510	100.0000
126.5000	126.5000	Undefined	3.2702e5	3.2702e5	3	126.4000	126.5000	Undefined	12.8503	100.0000
127.0000	127.0021	Undefined	1.0665e5	1.0665e5	3	126.9000	127.1000	Undefined	4.1909	40.1000
127.3000	127.2573	526.4560	1.2318e5	1.2318e5	Undefined	126.9000	127.4000	0.2417	4.8406	50.0000
127.6000	127.6000	Undefined	3.5267e4	3.5267e4	Undefined	127.5000	127.6000	Undefined	1.3858	100.0000
129.7000	129.6470	366.7556	2.9317e4	1.0282e5	2	129.3000	130.0000	0.3535	1.1520	50.0000
130.1000	130.1000	Undefined	3.4150e4	1.1653e5	Undefined	129.3000	130.1000	Undefined	1.3419	100.0000
130.6000	130.6000	852.5935	6583.3333	6583.3333	Undefined	130.5000	130.7000	0.1532	0.2587	50.0000
130.8000	130.8000	Undefined	7350.0000	7350.0000	Undefined	130.7000	130.8000	Undefined	0.2888	100.0000
144.1000	144.0895	Undefined	1.0683e4	1.6567e4	1	144.0000	144.2000	Undefined	0.4198	55.4602
145.2000	145.2000	Undefined	5533.3333	5533.3333	1	144.9000	145.2000	Undefined	0.2174	100.0000
154.8000	154.8000	Undefined	4.9133e4	4.9133e4	Undefined	154.6000	154.8000	Undefined	1.9307	100.0000
155.2000	155.2000	Undefined	3.8417e4	3.8417e4	Undefined	155.1000	155.2000	Undefined	1.5096	100.0000
160.5000	160.5478	Undefined	4.1350e4	4.1350e4	Undefined	160.4000	160.6000	Undefined	1.6249	51.8742
161.0000	160.9915	Undefined	5.2150e4	5.2150e4	Undefined	160.9000	161.1000	Undefined	2.0493	39.8050
170.5000	170.5000	Undefined	2.1983e4	2.1983e4	Undefined	170.4000	170.5000	Undefined	0.8638	100.0000
171.9000	171.9000	Undefined	1.5717e4	1.5717e4	Undefined	171.8000	171.9000	Undefined	0.6176	100.0000
172.4000	172.4432	420.7382	3.2933e4	1.1560e5	Undefined	172.3000	172.8000	0.4099	1.2941	50.0000
172.9000	172.9000	Undefined	4.4117e4	1.2818e5	Undefined	172.3000	172.9000	Undefined	1.7336	100.0000
174.4000	174.4205	Undefined	1.4000e5	3.2030e5	Undefined	174.3000	174.5000	Undefined	5.5014	81.2500
174.9000	174.8761	314.5669	1.5463e5	6.1368e5	2	174.6000	175.4000	0.5559	6.0764	50.0000
175.5000	175.5000	1191.4496	1.0262e5	1.7685e5	2	175.4000	175.8000	0.1473	4.0324	50.0000
176.0000	176.0342	Undefined	3.9800e4	3.9800e4	2	175.9000	176.1000	Undefined	1.5640	53.6642
176.8000	176.8000	Undefined	7466.6667	7466.6667	Undefined	176.6000	176.8000	Undefined	0.2934	100.0000
180.3000	180.3000	Undefined	1.1417e5	1.1417e5	Undefined	180.2000	180.3000	Undefined	4.4862	100.0000
180.9000	180.8070	Undefined	4.8267e4	1.2667e5	Undefined	180.5000	181.2000	Undefined	1.8967	65.6077
182.0000	182.0000	Undefined	5350.0000	5350.0000	Undefined	181.9000	182.0000	Undefined	0.2102	100.0000
184.1000	184.0755	Undefined	6266.6667	8866.6667	Undefined	184.0000	184.2000	Undefined	0.2463	45.3457
186.2000	186.2000	Undefined	3.0900e4	3.0900e4	Undefined	186.2000	186.3000	Undefined	1.2142	100.0000
186.7000	186.8340	253.8341	1.0110e5	6.3497e5	Undefined	186.3000	187.4000	0.7360	3.9728	50.0000
187.5000	187.5000	1252.5810	5.2850e4	8.0133e4	2	187.4000	187.8000	0.1497	2.0768	50.0000
187.7000	187.7000	1134.2431	3.5783e4	3.5783e4	Undefined	187.6000	187.7000	0.1655	1.4061	50.0000
187.9000	187.9000	1688.8803	6.1033e4	6.1033e4	2	187.8000	188.0000	0.1113	2.3983	50.0000
189.1000	188.4350	Undefined	1.9082e5	1.5884e6	Undefined	188.3000	189.1000	Undefined	7.4812	63.1577
189.1000	188.8817	Undefined	1.9082e5	8.0935e5	3	188.7000	189.1000	Undefined	7.4786	59.5871
189.1000	189.1000	Undefined	1.9082e5	8.0935e5	3	188.7000	189.1000	Undefined	7.4982	100.0000
189.7000	189.6911	225.5761	3.0380e5	2.0871e6	Undefined	189.2000	190.3000	0.8409	11.9380	50.0000
192.9000	192.8912	795.9638	1.0942e5	3.0887e5	Undefined	192.4000	193.0000	0.2423	4.2996	50.0000
193.2000	193.1571	Undefined	3.2317e4	3.2317e4	Undefined	193.0000	193.3000	Undefined	1.2699	57.7359
194.7000	194.7000	1697.9212	3.2237e5	4.7590e5	Undefined	194.3000	194.8000	0.1147	12.6676	50.0000
194.9000	194.9389	522.8717	5.5083e4	5.5083e4	Undefined	194.8000	195.3000	0.3728	2.1645	50.0000
195.4000	195.4000	Undefined	6.0483e4	6.0483e4	Undefined	195.3000	195.4000	Undefined	2.3767	100.0000
197.4000	197.4193	Undefined	9.5733e4	9.5733e4	Undefined	197.3000	197.5000	Undefined	3.7619	43.0710
197.7000	197.6605	464.4838	1.1527e5	3.1817e5	Undefined	197.3000	197.8000	0.4255	4.5295	50.0000
198.0000	198.0000	1157.6284	1.0468e5	1.3198e5	Undefined	197.8000	198.2000	0.1710	4.1136	50.0000
200.1000	200.1368	Undefined	1.5667e4	1.5667e4	Undefined	200.0000	200.2000	Undefined	0.6156	56.2234
200.7000	200.6425	1291.3871	6.4765e5	2.7732e6	Undefined	200.2000	201.3000	0.1554	25.4498	50.0000
201.5000	201.4734	Undefined	6.9217e4	6.9217e4	Undefined	201.4000	201.6000	Undefined	2.7199	76.1137
201.8000	201.8000	1361.6761	1.3180e5	1.5195e5	Undefined	201.6000	201.9000	0.1482	5.1792	50.0000
202.0000	202.0000	1146.8754	1.0255e5	1.0255e5	Undefined	201.9000	202.1000	0.1761	4.0298	50.0000
202.7000	202.7216	288.7044	1.7491e6	1.0838e7	Undefined	202.1000	203.4000	0.7022	68.7312	50.0000
203.7000	203.6937	1036.0790	2.2225e5	6.6205e5	Undefined	203.5000	204.3000	0.1966	8.7334	50.0000
204.8000	204.8000	Undefined	3.9283e4	8.7017e4	3	204.8000	205.5000	Undefined	1.5437	100.0000
205.0000	204.9858	Undefined	2.2533e4	4.0117e4	Undefined	204.9000	205.5000	Undefined	0.8855	51.5902
205.4000	205.3562	Undefined	1.2300e4	2.1200e4	1	205.1000	205.5000	Undefined	0.4833	54.0650
205.7000	205.7000	1205.5378	1.8617e4	1.8617e4	2	205.5000	205.8000	0.1706	0.7316	50.0000
206.4000	206.4000	Undefined	4.4133e4	4.4133e4	Undefined	206.2000	206.4000	Undefined	1.7342	100.0000
206.8000	206.7852	Undefined	1.5000e4	1.5000e4	Undefined	206.7000	207.0000	Undefined	0.5894	83.5556
207.1000	207.1000	Undefined	2.0517e4	2.0517e4	Undefined	207.0000	207.1000	Undefined	0.8062	100.0000
208.3000	208.3000	Undefined	4.6033e4	4.6033e4	2	208.3000	208.4000	Undefined	1.8089	100.0000
208.6000	208.6000	Undefined	2.1232e5	2.1232e5	Undefined	208.4000	208.6000	Undefined	8.3431	100.0000
209.0000	209.0000	Undefined	1.5150e4	2.0083e4	2	209.0000	209.2000	Undefined	0.5953	100.0000
209.3000	209.3268	1071.4847	2.2583e4	4.0833e4	Undefined	209.2000	209.5000	0.1954	0.8874	50.0000
209.7000	209.7000	Undefined	1.2933e4	1.2933e4	1	209.6000	209.7000	Undefined	0.5082	100.0000
210.6000	210.5802	Undefined	1.7700e4	2.7950e4	Undefined	210.5000	210.7000	Undefined	0.6955	39.1243
210.9000	210.8885	1194.3608	2.1917e4	2.1917e4	Undefined	210.7000	211.0000	0.1766	0.8612	50.0000
212.8000	212.8000	Undefined	1.7700e4	1.7700e4	Undefined	212.7000	212.8000	Undefined	0.6955	100.0000
213.5000	213.5000	1898.3549	1.3083e4	1.3083e4	Undefined	213.4000	213.6000	0.1125	0.5141	50.0000
214.6000	214.5936	1170.9604	1.5033e4	2.3000e4	3	214.4000	214.7000	0.1833	0.5907	50.0000
214.8000	214.8000	1138.0261	1.4433e4	1.4433e4	3	214.7000	215.0000	0.1887	0.5672	50.0000
215.2000	215.2390	Undefined	4900.0000	4900.0000	3	215.0000	215.3000	Undefined	0.1925	68.1973
215.4000	215.4000	Undefined	1.1133e4	1.1133e4	Undefined	215.0000	215.4000	Undefined	0.4375	100.0000
216.9000	216.8467	256.7083	2.5448e6	2.0127e7	Undefined	216.0000	217.4000	0.8447	100.0000	50.0000
217.5000	217.5000	Undefined	4.6940e5	1.3479e6	2	217.4000	218.3000	Undefined	18.4453	100.0000
218.1000	218.1000	1426.2574	3.9010e5	5.9192e5	2	218.0000	218.3000	0.1529	15.3292	50.0000
218.5000	218.5000	1241.6712	8.5150e4	8.5150e4	Undefined	218.4000	218.5000	0.1760	3.3460	50.0000
218.8000	218.8466	468.0323	9.2517e4	3.6618e5	3	218.6000	219.4000	0.4676	3.6355	50.0000
219.3000	219.2719	Undefined	3.5733e4	8.1267e4	3	219.2000	219.8000	Undefined	1.4042	56.5532
219.7000	219.6953	Undefined	2.1017e4	2.1017e4	3	219.6000	219.8000	Undefined	0.8259	73.2355
219.9000	219.9000	Undefined	2.0733e4	2.0733e4	3	219.8000	220.0000	Undefined	0.8147	100.0000
219.9000	220.1000	Undefined	2.0733e4	5.8050e4	Undefined	219.8000	220.1000	Undefined	0.7374	100.0000
220.7000	220.7554	247.3072	8.0000e4	6.5127e5	Undefined	220.2000	221.3000	0.8926	3.1436	50.0000
221.8000	221.8000	Undefined	1.0633e4	1.0633e4	Undefined	221.8000	221.9000	Undefined	0.4178	100.0000
222.0000	222.0000	1700.5347	1.0467e4	1.0467e4	Undefined	221.9000	222.1000	0.1305	0.4113	50.0000
222.5000	222.5000	Undefined	1.3128e5	3.7783e5	Undefined	222.5000	222.9000	Undefined	5.1589	100.0000
223.9000	223.9000	Undefined	1.3317e4	1.3317e4	Undefined	223.7000	223.9000	Undefined	0.5233	100.0000
225.0000	224.8192	351.4383	3.8683e4	2.0043e5	2	224.3000	225.2000	0.6397	1.5201	50.0000
225.3000	225.3000	Undefined	3.2000e4	3.2000e4	2	225.2000	225.3000	Undefined	1.2575	100.0000
225.9000	225.9000	Undefined	6683.3333	6683.3333	2	225.8000	225.9000	Undefined	0.2626	100.0000
226.5000	226.5000	1797.4987	3.2233e4	4.0433e4	1	226.4000	226.6000	0.1260	1.2666	50.0000
227.7000	227.7000	Undefined	2.7067e4	2.7067e4	1	227.7000	227.8000	Undefined	1.0636	100.0000
228.6000	228.5532	1033.3960	4.9000e4	1.2157e5	3	228.3000	228.7000	0.2212	1.9255	50.0000
228.8000	228.8000	1753.2500	5.8217e4	5.8217e4	3	228.7000	229.1000	0.1305	2.2877	50.0000
229.4000	229.4000	1948.5687	1.6000e4	1.6000e4	3	229.3000	229.5000	0.1177	0.6287	50.0000
229.6000	229.6000	Undefined	3.1883e4	3.1883e4	Undefined	229.5000	229.6000	Undefined	1.2529	100.0000
230.0000	230.0213	Undefined	5900.0000	5900.0000	1	229.9000	230.1000	Undefined	0.2318	53.8136
230.7000	230.4000	Undefined	1.9417e4	6.2467e4	2	230.4000	230.7000	Undefined	0.5383	100.0000
230.7000	230.7000	Undefined	1.9417e4	2.5717e4	3	230.6000	230.7000	Undefined	0.7630	100.0000
230.9000	230.9000	1595.4151	2.4400e4	3.3750e4	Undefined	230.8000	231.2000	0.1447	0.9588	50.0000
231.1000	231.1000	Undefined	1.3750e4	1.3750e4	3	231.0000	231.2000	Undefined	0.5403	100.0000
231.4000	231.3626	819.2916	7083.3333	7083.3333	3	231.2000	231.6000	0.2824	0.2783	50.0000
231.8000	231.8000	897.5663	8300.0000	2.6950e4	Undefined	231.2000	231.8000	0.2583	0.3262	50.0000
232.0000	232.0452	1080.3203	1.4917e4	2.3650e4	Undefined	231.9000	232.2000	0.2148	0.5862	50.0000
232.7000	232.5418	1782.7277	4.3383e4	1.3642e5	3	232.2000	232.8000	0.1304	1.7048	50.0000
233.0000	232.9613	1191.4221	2.8617e4	2.8617e4	3	232.8000	233.1000	0.1955	1.1245	50.0000
233.2000	233.2000	Undefined	5066.6667	5066.6667	3	233.1000	233.3000	Undefined	0.1991	100.0000
233.6000	233.5715	Undefined	1.9400e4	5.4383e4	Undefined	233.3000	233.8000	Undefined	0.7623	71.4347
234.0000	234.0000	Undefined	1.4183e4	1.4183e4	Undefined	234.0000	234.2000	Undefined	0.5573	100.0000
235.8000	235.8000	Undefined	7566.6667	7566.6667	1	235.8000	235.9000	Undefined	0.2973	100.0000
236.8000	236.7907	1144.0512	1.6267e4	4.0600e4	Undefined	236.4000	237.0000	0.2070	0.6392	50.0000
237.1000	237.1000	Undefined	6100.0000	8383.3333	1	237.0000	237.3000	Undefined	0.2397	100.0000
238.2000	238.2000	Undefined	2.4283e4	4.5417e4	Undefined	238.2000	238.4000	Undefined	0.9542	100.0000
239.7000	239.7000	Undefined	1.0567e4	1.0567e4	Undefined	239.6000	239.7000	Undefined	0.4152	100.0000
240.2000	240.1867	Undefined	9100.0000	9100.0000	Undefined	240.1000	240.3000	Undefined	0.3576	46.3370
240.4000	240.4000	Undefined	6.7400e4	6.7400e4	Undefined	240.3000	240.4000	Undefined	2.6485	100.0000
240.9000	240.9355	Undefined	1.4667e4	2.9733e4	1	240.8000	241.1000	Undefined	0.5763	54.4318
241.9000	241.9000	Undefined	3.6283e4	3.6283e4	Undefined	241.9000	242.0000	Undefined	1.4258	100.0000
243.0000	242.9987	1403.3605	1.5145e5	5.7802e5	Undefined	242.2000	243.1000	0.1732	5.9513	50.0000
243.3000	243.2907	Undefined	3.8950e4	3.8950e4	3	243.2000	243.4000	Undefined	1.5306	28.0916
243.5000	243.5000	Undefined	1.9167e4	1.9167e4	3	243.4000	243.5000	Undefined	0.7532	100.0000
243.9000	243.9000	2076.4301	7166.6667	7166.6667	3	243.8000	244.0000	0.1175	0.2816	50.0000
244.1000	244.1000	Undefined	3.1667e4	3.1667e4	Undefined	244.0000	244.1000	Undefined	1.2444	100.0000
244.5000	244.5000	Undefined	1.3750e4	1.3750e4	Undefined	244.4000	244.5000	Undefined	0.5403	100.0000
244.7000	244.7305	Undefined	1.8267e4	1.9883e4	Undefined	244.4000	244.8000	Undefined	0.7178	58.4398
245.1000	245.1416	575.7625	1.8450e4	5.5150e4	2	245.0000	245.6000	0.4258	0.7250	50.0000
245.7000	245.7081	918.7417	1.4400e4	2.0250e4	2	245.6000	245.9000	0.2674	0.5659	50.0000
246.2000	246.2000	Undefined	1.2733e4	1.4933e4	2	246.1000	246.2000	Undefined	0.5004	100.0000
246.6000	246.5514	1492.9676	7.5767e4	1.8112e5	2	246.3000	246.8000	0.1651	2.9773	50.0000
246.9000	246.9000	2122.0564	1.0655e5	1.0655e5	Undefined	246.8000	247.0000	0.1163	4.1869	50.0000
247.1000	247.1000	1695.9804	3.5417e4	3.5417e4	2	247.0000	247.4000	0.1457	1.3917	50.0000
247.3000	247.2697	Undefined	1.5617e4	1.5617e4	Undefined	247.2000	247.4000	Undefined	0.6137	38.4739
247.5000	247.5000	2253.7026	2.9167e4	2.9167e4	2	247.4000	247.6000	0.1098	1.1461	50.0000
247.7000	247.7000	1884.6779	2.4550e4	2.4550e4	Undefined	247.6000	247.8000	0.1314	0.9647	50.0000
248.7000	248.6949	599.4869	1.2762e5	5.7352e5	Undefined	248.0000	248.9000	0.4148	5.0148	50.0000
249.1000	249.0526	Undefined	4.6967e4	1.0042e5	Undefined	248.9000	249.5000	Undefined	1.8456	70.7417
249.3000	249.3000	Undefined	2.8617e4	3.8333e4	Undefined	249.2000	249.5000	Undefined	1.1245	100.0000
250.7000	250.7000	Undefined	2.1900e4	2.1900e4	Undefined	250.7000	250.8000	Undefined	0.8606	100.0000
250.9000	250.9000	Undefined	3.6467e4	3.6467e4	1	250.8000	250.9000	Undefined	1.4330	100.0000
251.9000	251.9000	Undefined	1.0183e4	1.0183e4	1	251.8000	251.9000	Undefined	0.4002	100.0000
254.5000	254.4505	977.4338	7.0317e4	2.0280e5	2	254.0000	254.7000	0.2603	2.7631	50.0000
255.0000	254.9496	759.6594	3.3367e4	7.4983e4	2	254.7000	255.2000	0.3356	1.3112	50.0000
255.5000	255.5000	Undefined	1.1617e4	1.1617e4	2	255.4000	255.5000	Undefined	0.4565	100.0000
256.0000	256.0000	1466.4691	1.5767e4	2.1267e4	Undefined	255.9000	256.1000	0.1746	0.6196	50.0000
256.8000	256.7676	1643.2183	2.6225e5	9.9142e5	Undefined	256.1000	257.1000	0.1563	10.3053	50.0000
258.1000	257.5241	Undefined	5.1867e4	1.9530e5	Undefined	257.4000	258.1000	Undefined	1.4546	76.6772
258.1000	258.1000	Undefined	5.1867e4	1.9530e5	Undefined	257.4000	258.1000	Undefined	2.0381	100.0000
258.6000	258.7694	486.6956	2.8050e4	1.2143e5	Undefined	258.4000	259.1000	0.5317	1.1022	50.0000
259.2000	259.2000	Undefined	8283.3333	8283.3333	2	259.1000	259.3000	Undefined	0.3255	100.0000
259.2000	259.6023	Undefined	8283.3333	8800.0000	2	259.1000	259.7000	Undefined	0.3019	57.8091
260.2000	260.2000	1553.2347	1.8967e4	1.8967e4	Undefined	260.1000	260.3000	0.1675	0.7453	50.0000
260.6000	260.6342	1049.7306	3.5433e4	8.2367e4	2	260.3000	260.8000	0.2483	1.3924	50.0000
261.1000	261.1000	2312.5613	6.8467e4	6.8467e4	2	261.0000	261.2000	0.1129	2.6904	50.0000
261.6000	261.6084	Undefined	1.2583e4	3.4733e4	2	261.4000	261.8000	Undefined	0.4945	29.2053
262.4000	262.4810	478.7685	3.9267e4	2.1140e5	Undefined	261.8000	262.8000	0.5482	1.5430	50.0000
263.2000	263.2000	Undefined	4.9300e4	4.9300e4	Undefined	263.0000	263.2000	Undefined	1.9373	100.0000
263.6000	263.6000	Undefined	8716.6667	8716.6667	Undefined	263.5000	263.6000	Undefined	0.3425	100.0000
264.7000	264.7000	2270.2800	1.5355e5	2.8795e5	Undefined	263.9000	264.8000	0.1166	6.0338	50.0000
265.1000	265.1000	Undefined	9216.6667	9216.6667	Undefined	265.1000	265.2000	Undefined	0.3622	100.0000
265.4000	265.4000	Undefined	4833.3333	9116.6667	Undefined	265.4000	265.6000	Undefined	0.1899	100.0000
265.8000	265.8000	1733.4976	1.1350e4	1.1350e4	Undefined	265.6000	265.9000	0.1533	0.4460	50.0000
268.6000	268.6000	1990.0888	1.1768e5	1.8918e5	Undefined	268.3000	268.8000	0.1350	4.6244	50.0000
268.9000	268.9233	1115.0691	2.7850e4	2.7850e4	Undefined	268.8000	269.1000	0.2412	1.0944	50.0000
269.7000	269.7000	Undefined	1.8850e4	1.8850e4	Undefined	269.6000	269.7000	Undefined	0.7407	100.0000
270.6000	270.5530	1026.6106	3.7218e5	1.8438e6	1	269.9000	271.3000	0.2635	14.6252	50.0000
271.4000	271.4000	Undefined	1.2018e5	5.6898e5	1	271.3000	272.4000	Undefined	4.7227	100.0000
272.0000	271.8770	Undefined	6.5483e4	3.6353e5	Undefined	271.6000	272.5000	Undefined	2.5732	49.9745
272.7000	272.7117	Undefined	2.4567e4	1.2477e5	1	272.5000	273.3000	Undefined	0.9654	70.1832
273.4000	273.4359	1257.8743	1.6767e4	2.9767e4	1	273.3000	273.6000	0.2174	0.6589	50.0000
273.7000	273.7152	1393.1087	8250.0000	8250.0000	Undefined	273.6000	273.8000	0.1965	0.3242	50.0000
274.0000	274.0000	1834.0827	1.6267e4	1.6267e4	Undefined	273.9000	274.1000	0.1494	0.6392	50.0000
275.0000	274.9484	2105.0101	7.3600e4	2.8628e5	Undefined	274.1000	275.1000	0.1306	2.8922	50.0000
275.8000	275.8000	Undefined	1.5133e4	3.0983e4	Undefined	275.8000	275.9000	Undefined	0.5947	100.0000
276.9000	276.8476	777.7383	8.4817e4	3.9310e5	Undefined	276.3000	277.3000	0.3560	3.3329	50.0000
278.0000	278.0000	Undefined	3200.0000	3200.0000	Undefined	277.9000	278.0000	Undefined	0.1257	100.0000
278.3000	278.3192	1044.3126	1.4783e4	2.8500e4	Undefined	278.1000	278.5000	0.2665	0.5809	50.0000
278.8000	278.7708	1323.5062	2.4850e4	4.7400e4	Undefined	278.5000	278.9000	0.2106	0.9765	50.0000
279.0000	279.0000	2420.5511	2.3283e4	2.3283e4	2	278.9000	279.1000	0.1153	0.9149	50.0000
279.5000	279.5252	1973.6238	1.4567e4	2.7133e4	2	279.4000	279.8000	0.1416	0.5724	50.0000
279.9000	279.9000	2455.7995	3033.3333	3033.3333	Undefined	279.8000	280.0000	0.1140	0.1192	50.0000
280.3000	280.3000	Undefined	9583.3333	9583.3333	3	280.3000	280.4000	Undefined	0.3766	100.0000
280.6000	280.6000	Undefined	1.2250e4	1.2250e4	3	280.6000	280.7000	Undefined	0.4814	100.0000
280.8000	280.8000	Undefined	2.5583e4	2.5583e4	3	280.7000	280.8000	Undefined	1.0053	100.0000
281.2000	281.2466	Undefined	1.2367e4	1.2367e4	3	281.1000	281.3000	Undefined	0.4860	68.4636
281.7000	281.7000	Undefined	1.1167e4	3.6267e4	Undefined	281.7000	282.1000	Undefined	0.4388	100.0000
281.7000	281.8975	Undefined	1.1167e4	3.6267e4	Undefined	281.7000	282.1000	Undefined	0.4342	28.2051
282.8000	282.7011	571.4330	1.0003e5	6.7895e5	Undefined	282.1000	283.5000	0.4947	3.9309	50.0000
284.3000	284.3000	1893.6725	7.1282e5	1.1952e6	2	283.8000	284.5000	0.1501	28.0105	50.0000
284.8000	284.8143	Undefined	4.4838e5	2.7577e6	Undefined	284.5000	285.4000	Undefined	17.6195	75.6681
285.5000	285.5000	1789.0960	1.6755e5	1.6755e5	Undefined	285.4000	285.7000	0.1596	6.5840	50.0000
286.0000	285.9956	602.9023	6.2800e4	3.1287e5	2	285.7000	286.5000	0.4744	2.4678	50.0000
286.6000	286.6205	376.9609	3.8467e4	2.0512e5	2	286.5000	287.4000	0.7603	1.5116	50.0000
286.8000	286.8000	Undefined	3.3150e4	1.4863e5	1	286.7000	287.4000	Undefined	1.3026	100.0000
286.8000	287.0245	Undefined	3.3150e4	1.4863e5	2	286.7000	287.4000	Undefined	1.2535	64.4854
287.5000	287.5000	Undefined	1.0350e4	1.0350e4	Undefined	287.4000	287.5000	Undefined	0.4067	100.0000
287.7000	287.7204	2137.7885	3.4667e4	6.1250e4	1	287.6000	288.0000	0.1346	1.3622	50.0000
288.7000	288.6280	1029.3324	4.3450e4	1.9342e5	2	288.0000	289.0000	0.2804	1.7074	50.0000
289.2000	289.2000	1891.6143	5.8267e4	7.4067e4	2	289.0000	289.3000	0.1529	2.2896	50.0000
289.5000	289.5000	Undefined	2.5700e4	2.5700e4	2	289.3000	289.5000	Undefined	1.0099	100.0000
289.8000	289.8000	2372.3197	1.7833e4	1.7833e4	2	289.7000	289.9000	0.1222	0.7008	50.0000
290.5000	290.5000	1607.2606	3.7500e4	5.8083e4	Undefined	290.4000	290.5000	0.1807	1.4736	50.0000
290.7000	290.7223	1951.3407	8.4633e4	2.1952e5	Undefined	290.6000	291.3000	0.1490	3.3257	50.0000
292.9000	292.7933	2009.7137	4.0150e4	1.7315e5	Undefined	292.0000	293.0000	0.1457	1.5777	50.0000
293.1000	293.1000	Undefined	1.0917e4	1.0917e4	3	293.0000	293.3000	Undefined	0.4290	100.0000
293.4000	293.4000	2784.3374	1.8650e4	1.8650e4	3	293.3000	293.5000	0.1054	0.7329	50.0000
293.7000	293.7000	2567.7183	1.6817e4	1.6817e4	3	293.5000	293.8000	0.1144	0.6608	50.0000
294.1000	294.0875	Undefined	1.1550e4	1.6933e4	3	294.0000	294.2000	Undefined	0.4539	47.8355
294.9000	294.9000	Undefined	1.4533e4	1.4533e4	Undefined	294.8000	294.9000	Undefined	0.5711	100.0000
295.3000	295.2860	Undefined	3900.0000	3900.0000	Undefined	295.2000	295.4000	Undefined	0.1533	36.7521
295.8000	295.7973	1569.5249	1.0117e4	1.8567e4	3	295.4000	295.9000	0.1885	0.3975	50.0000
296.2000	296.2000	2178.8776	2.6417e4	3.1783e4	3	296.1000	296.3000	0.1359	1.0381	50.0000
296.5000	296.5000	Undefined	1.7967e4	1.7967e4	3	296.5000	296.6000	Undefined	0.7060	100.0000
296.9000	296.9000	Undefined	6.9267e4	6.9267e4	Undefined	296.6000	296.9000	Undefined	2.7219	100.0000
297.3000	297.3000	Undefined	5416.6667	5416.6667	Undefined	297.2000	297.3000	Undefined	0.2129	100.0000
297.5000	297.5000	2050.3567	1.2600e4	1.4833e4	Undefined	297.4000	297.7000	0.1451	0.4951	50.0000
298.7000	298.6799	333.9429	7.9853e5	6.7162e6	Undefined	297.7000	299.4000	0.8944	31.3788	50.0000
300.1000	300.0280	411.6758	1.1613e5	5.7875e5	2	299.5000	300.3000	0.7288	4.5635	50.0000
300.6000	300.5777	Undefined	7.5050e4	5.4368e5	2	300.3000	301.4000	Undefined	2.9491	78.7475
300.9000	300.9000	Undefined	7.3667e4	2.9378e5	2	300.7000	301.4000	Undefined	2.8948	100.0000
301.5000	301.4955	Undefined	2.6100e4	2.6100e4	Undefined	301.4000	301.6000	Undefined	1.0256	40.1022
301.8000	301.7597	1432.3517	2.8100e4	3.2800e4	2	301.6000	301.9000	0.2107	1.1042	50.0000
302.1000	302.1000	2270.2412	2.3317e4	2.3317e4	2	301.9000	302.2000	0.1331	0.9162	50.0000
302.8000	302.9525	512.9590	4.1450e4	2.8705e5	Undefined	302.2000	303.5000	0.5906	1.6288	50.0000
304.0000	304.0023	Undefined	1.1500e4	1.9850e4	Undefined	303.9000	304.1000	Undefined	0.4519	52.8261
304.3000	304.3462	Undefined	2.5550e4	2.5550e4	1	304.2000	304.4000	Undefined	1.0040	56.4253
304.6000	304.6000	Undefined	4.4533e4	6.0383e4	2	304.6000	304.8000	Undefined	1.7500	100.0000
305.1000	305.1000	Undefined	2.9583e4	3.8183e4	2	305.0000	305.1000	Undefined	1.1625	100.0000
305.3000	305.3000	2535.1079	6.3800e4	6.3800e4	Undefined	305.2000	305.4000	0.1204	2.5071	50.0000
305.8000	305.8000	Undefined	2.0383e4	3.0550e4	2	305.8000	306.0000	Undefined	0.8010	100.0000
306.4000	306.4000	Undefined	1.0050e4	1.0050e4	1	306.4000	306.5000	Undefined	0.3949	100.0000
306.9000	306.9000	1927.6127	1.7233e4	3.0183e4	3	306.5000	307.0000	0.1592	0.6772	50.0000
307.4000	307.1000	Undefined	1.5800e4	1.7617e4	3	307.0000	307.4000	Undefined	0.4427	100.0000
307.4000	307.4000	Undefined	1.5800e4	1.7617e4	3	307.0000	307.4000	Undefined	0.6209	100.0000
308.0000	308.0432	1276.9716	9466.6667	1.1350e4	3	307.9000	308.2000	0.2412	0.3720	50.0000
308.4000	308.4000	Undefined	3.1083e4	3.1083e4	Undefined	308.4000	308.5000	Undefined	1.2214	100.0000
309.5000	309.5000	Undefined	1.7417e4	1.7417e4	Undefined	309.4000	309.5000	Undefined	0.6844	100.0000
310.5000	310.4710	Undefined	2.0167e4	5.5033e4	2	310.2000	310.6000	Undefined	0.7925	77.6860
310.8000	310.8000	Undefined	3.0100e4	9.7183e4	2	310.2000	310.8000	Undefined	1.1828	100.0000
311.3000	311.3000	Undefined	8566.6667	8566.6667	Undefined	311.2000	311.3000	Undefined	0.3366	100.0000
311.6000	311.6000	2171.9529	2.0950e4	2.5767e4	2	311.4000	311.7000	0.1435	0.8232	50.0000
311.8000	311.8000	Undefined	1.6417e4	1.6417e4	2	311.7000	311.8000	Undefined	0.6451	100.0000
312.4000	312.4223	513.6326	2.3100e4	1.0063e5	3	312.3000	313.0000	0.6083	0.9077	50.0000
312.7000	312.7112	Undefined	2.0500e4	5.2217e4	3	312.6000	313.0000	Undefined	0.8056	75.5691
313.1000	313.1000	2387.6776	1.0800e4	1.0800e4	3	313.0000	313.2000	0.1311	0.4244	50.0000
313.6000	313.5734	Undefined	1.2850e4	1.3200e4	2	313.5000	313.7000	Undefined	0.5049	44.0337
313.8000	313.8000	Undefined	4700.0000	4700.0000	Undefined	313.7000	313.9000	Undefined	0.1847	100.0000
314.1000	314.1000	2194.8164	4.2217e4	5.1150e4	Undefined	313.9000	314.2000	0.1431	1.6589	50.0000
314.4000	314.4000	2240.1826	9.0450e4	1.1342e5	Undefined	314.2000	314.4000	0.1403	3.5543	50.0000
314.6000	314.6000	2502.2721	1.7238e5	1.7238e5	1	314.5000	314.7000	0.1257	6.7739	50.0000
314.8000	314.8000	Undefined	6.1033e4	8.3567e4	1	314.7000	315.4000	Undefined	2.3983	100.0000
315.6000	315.6000	1958.1630	2.4983e4	3.1300e4	1	315.4000	315.6000	0.1612	0.9817	50.0000
315.9000	315.9467	1915.9206	2.8250e4	6.6533e4	1	315.7000	316.3000	0.1649	1.1101	50.0000
316.8000	316.5201	581.3699	3.3283e4	1.4727e5	3	316.3000	316.8000	0.5444	1.2483	50.0000
316.8000	316.8000	589.6322	3.3283e4	1.4727e5	3	316.3000	316.8000	0.5373	1.3079	50.0000
317.1000	317.1000	2426.5832	8.9100e4	1.2607e5	3	316.9000	317.4000	0.1307	3.5012	50.0000
317.7000	317.6851	1541.9441	1.2167e4	1.4533e4	Undefined	317.5000	317.8000	0.2060	0.4781	50.0000
318.8000	318.6826	367.0873	6.6550e4	5.3165e5	Undefined	318.2000	319.5000	0.8681	2.6151	50.0000
319.6000	319.5969	Undefined	1.0583e4	1.0583e4	2	319.5000	319.7000	Undefined	0.4159	67.4803
319.9000	319.9000	Undefined	1.4950e4	2.7850e4	2	319.7000	319.9000	Undefined	0.5875	100.0000
320.7000	320.6641	406.6454	4.9483e4	3.1228e5	Undefined	320.0000	321.1000	0.7886	1.9445	50.0000
321.2000	321.2000	2151.7200	2.2417e4	2.2417e4	2	321.1000	321.4000	0.1493	0.8809	50.0000
321.7000	321.7153	1546.5771	1.6767e4	2.9300e4	2	321.6000	321.9000	0.2080	0.6589	50.0000
322.0000	322.0000	2216.5275	8300.0000	8300.0000	Undefined	321.9000	322.1000	0.1453	0.3262	50.0000
322.4000	322.4000	2558.3467	9.3900e4	1.2640e5	Undefined	322.1000	322.5000	0.1260	3.6899	50.0000
323.8000	323.8000	Undefined	3.5817e4	3.5817e4	Undefined	323.8000	323.9000	Undefined	1.4074	100.0000
324.0000	324.0000	2848.3238	7700.0000	7700.0000	Undefined	323.9000	324.1000	0.1138	0.3026	50.0000
324.9000	324.7345	772.3663	4.3600e4	3.4782e5	Undefined	324.1000	325.3000	0.4204	1.7133	50.0000
325.5000	325.4791	484.0287	1.8150e4	6.9617e4	Undefined	325.3000	326.0000	0.6724	0.7132	50.0000
325.8000	325.8109	Undefined	1.4350e4	2.3850e4	Undefined	325.7000	326.0000	Undefined	0.5639	79.8490
326.2000	326.2000	1637.9419	2.2967e4	4.0533e4	Undefined	326.0000	326.2000	0.1992	0.9025	50.0000
326.5000	326.5245	414.6057	4.8883e4	3.1912e5	3	326.3000	327.4000	0.7876	1.9209	50.0000
326.8000	326.8000	Undefined	4.3383e4	1.5915e5	3	326.7000	327.4000	Undefined	1.7048	100.0000
326.8000	326.9964	Undefined	4.3383e4	1.5915e5	3	326.7000	327.4000	Undefined	1.1566	71.2203
327.6000	327.6458	Undefined	5816.6667	5816.6667	Undefined	327.5000	327.7000	Undefined	0.2286	66.3324
328.2000	328.2038	1885.5567	3.0283e4	5.0117e4	Undefined	328.0000	328.4000	0.1741	1.1900	50.0000
328.5000	328.7249	535.9811	3.3317e4	1.6475e5	2	328.4000	329.1000	0.6133	1.3092	50.0000
329.2000	329.2000	1067.6521	2.0217e4	3.4917e4	2	329.1000	329.4000	0.3083	0.7944	50.0000
329.6000	329.6000	2458.7659	3.7850e4	6.7233e4	Undefined	329.5000	329.9000	0.1341	1.4873	50.0000
330.6000	330.6000	Undefined	9.7933e4	9.7933e4	3	330.6000	330.7000	Undefined	3.8483	100.0000
331.0000	330.9704	Undefined	2.4433e4	4.0717e4	3	330.8000	331.1000	Undefined	0.9601	49.5907
331.3000	331.3000	2821.1281	4.4167e4	4.4167e4	3	331.1000	331.4000	0.1174	1.7356	50.0000
331.5000	331.5232	Undefined	1.4717e4	1.4717e4	3	331.4000	331.6000	Undefined	0.5783	36.6365
331.9000	331.8891	Undefined	2.7133e4	3.8850e4	Undefined	331.4000	332.0000	Undefined	1.0662	58.9988
332.2000	332.2362	Undefined	7.0900e4	8.1733e4	Undefined	332.0000	332.3000	Undefined	2.7861	55.4067
332.7000	332.6861	Undefined	9.7733e4	4.9328e5	Undefined	332.0000	332.9000	Undefined	3.8405	57.3840
333.1000	333.0971	1658.0883	1.0998e5	1.9690e5	3	332.9000	333.2000	0.2009	4.3219	50.0000
333.4000	333.3947	Undefined	3.1167e4	3.1167e4	3	333.3000	333.5000	Undefined	1.2247	64.9465
333.9000	333.8925	Undefined	3.2950e4	1.4833e5	3	333.5000	334.0000	Undefined	1.2948	81.6388
334.2000	334.2254	Undefined	3.8450e4	3.8450e4	3	334.1000	334.3000	Undefined	1.5109	52.0373
334.4000	334.4000	Undefined	5.1667e4	1.4243e5	Undefined	334.1000	334.4000	Undefined	2.0303	100.0000
334.9000	334.8507	700.6247	7.8950e4	4.9977e5	Undefined	334.1000	335.3000	0.4779	3.1024	50.0000
336.8000	336.7801	367.2219	4.3200e4	3.3345e5	Undefined	336.2000	337.2000	0.9171	1.6976	50.0000
337.4000	337.4758	2204.0307	1.9850e4	3.8717e4	2	337.3000	337.7000	0.1531	0.7800	50.0000
337.8000	337.8156	Undefined	1.0467e4	1.0467e4	2	337.7000	337.9000	Undefined	0.4113	39.6497
338.5000	338.6484	Undefined	9.6483e4	6.9988e5	Undefined	337.9000	339.1000	Undefined	3.7914	55.2513
339.5000	339.5095	989.7545	3.0933e4	5.6600e4	1	339.4000	339.8000	0.3430	1.2155	50.0000
339.7000	339.7000	Undefined	2.5050e4	2.5050e4	Undefined	339.6000	339.8000	Undefined	0.9844	100.0000
340.5000	340.5282	1244.0515	6.1883e4	2.4878e5	Undefined	339.8000	340.8000	0.2737	2.4317	50.0000
341.1000	341.0835	Undefined	4.3017e4	1.4537e5	Undefined	340.8000	341.4000	Undefined	1.6904	48.2952
341.9000	341.8678	1157.1080	2.4650e4	1.1212e5	Undefined	341.4000	342.1000	0.2955	0.9686	50.0000
342.7000	342.6473	1919.2399	4.5283e4	2.9687e5	Undefined	342.2000	343.5000	0.1785	1.7794	50.0000
343.6000	343.6000	1078.9941	1.9350e4	3.6450e4	3	343.5000	344.0000	0.3184	0.7604	50.0000
343.6000	343.7716	Undefined	1.9350e4	3.6450e4	3	343.5000	344.0000	Undefined	0.4224	80.5814
344.1000	344.1000	2177.6880	3.7467e4	5.4250e4	3	344.0000	344.1000	0.1580	1.4723	50.0000
344.6000	344.6255	807.9229	1.0428e5	5.8325e5	Undefined	344.2000	345.6000	0.4266	4.0979	50.0000
346.9000	346.7359	339.4134	1.0803e5	9.9617e5	1	345.7000	347.4000	1.0216	4.2452	50.0000
347.6000	347.5928	Undefined	5.4733e4	2.4107e5	1	347.4000	348.3000	Undefined	2.1508	61.7235
348.1000	348.0940	Undefined	2.8983e4	1.1852e5	3	348.0000	348.8000	Undefined	1.1389	79.4422
348.4000	348.4151	1189.7910	2.1983e4	4.9133e4	3	348.3000	348.8000	0.2928	0.8638	50.0000
348.7000	348.7000	Undefined	1.5017e4	2.3217e4	3	348.6000	348.7000	Undefined	0.5901	100.0000
348.9000	348.9399	Undefined	1.9817e4	4.4017e4	Undefined	348.8000	349.0000	Undefined	0.7787	68.8814
349.2000	349.2000	2929.2178	5.3917e4	5.3917e4	Undefined	349.1000	349.3000	0.1192	2.1187	50.0000
349.7000	349.7404	1060.4984	9850.0000	2.1600e4	Undefined	349.6000	350.0000	0.3298	0.3871	50.0000
350.8000	350.8000	2568.4164	1.1322e5	3.7605e5	Undefined	350.0000	351.0000	0.1366	4.4489	50.0000
351.4000	351.4000	Undefined	1.3600e4	1.6433e4	Undefined	351.3000	351.6000	Undefined	0.5344	100.0000
351.7000	351.7000	Undefined	1.0267e4	1.0617e4	Undefined	351.6000	351.7000	Undefined	0.4034	100.0000
351.9000	351.9000	2651.9162	3.1683e4	3.1683e4	Undefined	351.8000	352.0000	0.1327	1.2450	50.0000
352.6000	352.5836	2016.8445	1.9333e5	7.3222e5	3	352.0000	352.9000	0.1748	7.5971	50.0000
353.0000	353.0000	Undefined	7.3717e4	2.1335e5	3	352.9000	353.5000	Undefined	2.8967	100.0000
353.0000	353.2195	Undefined	7.3717e4	2.1335e5	3	352.9000	353.5000	Undefined	2.8398	47.9935
353.6000	353.6000	3101.0084	5.9333e4	5.9333e4	3	353.5000	353.7000	0.1140	2.3315	50.0000
353.8000	353.8478	Undefined	2.0600e4	2.0600e4	3	353.7000	354.0000	Undefined	0.8095	49.8382
354.4000	354.4159	923.8475	3.4000e4	1.1212e5	2	353.7000	354.7000	0.3836	1.3360	50.0000
355.1000	355.0907	2024.5739	5.4667e4	7.3850e4	2	354.9000	355.2000	0.1754	2.1482	50.0000
355.6000	355.6000	Undefined	2.0050e4	2.0050e4	2	355.4000	355.6000	Undefined	0.7879	100.0000
356.0000	356.0000	2402.3898	3.2000e4	3.7150e4	2	355.9000	356.2000	0.1482	1.2575	50.0000
356.7000	356.6315	1315.2827	4.4500e4	1.6185e5	Undefined	356.2000	357.0000	0.2711	1.7487	50.0000
357.2000	357.2000	Undefined	2.1350e4	2.1350e4	Undefined	357.0000	357.2000	Undefined	0.8390	100.0000
357.7000	357.6201	1188.9465	1.4583e4	1.7183e4	Undefined	357.4000	357.8000	0.3008	0.5731	50.0000
358.0000	358.0000	Undefined	1.2883e4	1.9900e4	Undefined	357.9000	358.0000	Undefined	0.5063	100.0000
358.3000	358.3405	891.0902	1.1840e5	3.5053e5	2	358.1000	358.7000	0.4021	4.6526	50.0000
358.8000	358.8428	1043.0717	9.5750e4	3.2280e5	2	358.7000	359.4000	0.3440	3.7626	50.0000
359.2000	359.1759	Undefined	4.1750e4	1.0682e5	2	359.1000	359.7000	Undefined	1.6406	72.2754
360.6000	360.6000	1907.1890	5.1000e5	2.8750e6	Undefined	359.7000	361.6000	0.1891	20.0407	50.0000
362.0000	361.9928	1252.5056	7.6050e4	2.3250e5	Undefined	361.7000	362.3000	0.2890	2.9884	50.0000
362.8000	362.7767	Undefined	2.7617e4	1.6328e5	Undefined	362.4000	363.4000	Undefined	1.0852	68.9197
363.5000	363.5000	2705.3785	2.4533e4	2.4533e4	2	363.4000	363.6000	0.1344	0.9641	50.0000
364.0000	364.0000	1903.1238	9100.0000	1.3200e4	2	363.8000	364.0000	0.1913	0.3576	50.0000
364.5000	364.6490	530.8279	4.3083e4	2.7248e5	Undefined	364.1000	365.2000	0.6869	1.6930	50.0000
365.3000	365.3000	Undefined	1.9367e4	1.9367e4	Undefined	365.2000	365.3000	Undefined	0.7610	100.0000
365.8000	365.7880	Undefined	1.3050e4	2.2500e4	Undefined	365.6000	365.9000	Undefined	0.5128	72.0307
366.0000	366.0000	2556.1428	3.9783e4	5.0083e4	Undefined	365.9000	366.0000	0.1432	1.5633	50.0000
366.6000	366.6759	414.1945	2.0208e5	1.4971e6	Undefined	366.1000	367.4000	0.8853	7.9410	50.0000
367.5000	367.5000	Undefined	3.2750e4	3.2750e4	3	367.4000	367.7000	Undefined	1.2869	100.0000
367.9000	367.9000	2385.6066	5.8150e4	7.8367e4	3	367.7000	368.0000	0.1542	2.2850	50.0000
368.1000	368.1000	1454.5893	2.9183e4	6.9333e4	3	368.0000	368.7000	0.2531	1.1468	50.0000
368.4000	368.4287	Undefined	1.9267e4	4.4200e4	3	368.3000	368.7000	Undefined	0.7571	81.8772
368.9000	368.8789	1910.9793	3.6767e4	5.4983e4	Undefined	368.7000	369.0000	0.1930	1.4448	50.0000
369.3000	369.2641	1178.5332	2.9933e4	4.7967e4	2	369.0000	369.5000	0.3133	1.1762	50.0000
369.8000	369.7710	1659.8416	2.2850e4	4.8417e4	2	369.6000	370.0000	0.2228	0.8979	50.0000
370.4000	370.3908	1629.7320	2.8583e4	5.8083e4	2	370.0000	370.5000	0.2273	1.1232	50.0000
370.8000	370.7779	725.1919	3.1167e4	1.9825e5	2	370.0000	371.0000	0.5113	1.2247	50.0000
371.3000	371.2887	1981.7891	3.7317e4	5.7767e4	2	371.1000	371.5000	0.1874	1.4664	50.0000
371.7000	371.7000	2091.2948	1.6233e4	1.6233e4	2	371.5000	371.8000	0.1777	0.6379	50.0000
372.0000	372.0000	Undefined	2.0583e4	2.0583e4	Undefined	372.0000	372.1000	Undefined	0.8088	100.0000
372.3000	372.3330	Undefined	2.0700e4	3.8233e4	2	372.1000	372.6000	Undefined	0.8134	48.5910
373.0000	372.9347	1087.1818	2.8783e4	1.4460e5	Undefined	372.1000	373.2000	0.3430	1.1311	50.0000
373.4000	373.4000	Undefined	1.2117e4	1.2117e4	2	373.2000	373.4000	Undefined	0.4761	100.0000
373.7000	373.6811	Undefined	1.5300e4	1.5300e4	Undefined	373.6000	373.8000	Undefined	0.6012	43.6819
373.9000	373.9000	Undefined	1.3633e4	1.3633e4	2	373.8000	374.0000	Undefined	0.5357	100.0000
374.5000	374.4853	1372.5696	6.0668e5	3.5845e6	Undefined	374.0000	375.3000	0.2728	23.8400	50.0000
375.5000	375.5043	Undefined	7.8450e4	2.1223e5	Undefined	375.4000	376.1000	Undefined	3.0827	72.5303
376.0000	375.9848	Undefined	4.1000e4	1.5500e5	Undefined	375.8000	376.4000	Undefined	1.6111	82.1138
376.9000	376.9000	2737.6757	6.9500e4	1.7562e5	3	376.4000	377.0000	0.1377	2.7310	50.0000
377.2000	377.1782	Undefined	1.7217e4	7.5017e4	3	377.1000	377.9000	Undefined	0.6765	56.7764
377.5000	377.4635	Undefined	1.2100e4	4.3200e4	3	377.3000	377.9000	Undefined	0.4755	76.1019
377.8000	377.7674	Undefined	1.0800e4	1.6217e4	3	377.6000	377.9000	Undefined	0.4244	79.9383
378.7000	378.5872	584.1821	4.0167e4	2.8388e5	Undefined	378.1000	379.4000	0.6481	1.5784	50.0000
379.7000	379.7129	1314.3167	1.4950e4	2.9167e4	Undefined	379.4000	379.9000	0.2889	0.5875	50.0000
380.1000	380.1000	3121.8103	2.1568e5	2.8187e5	2	379.9000	380.3000	0.1218	8.4754	50.0000
380.7000	380.7000	2560.8534	3.0760e5	5.6255e5	2	380.3000	380.8000	0.1487	12.0873	50.0000
380.9000	380.9000	Undefined	1.1522e5	3.5395e5	1	380.8000	381.6000	Undefined	4.5275	100.0000
380.9000	381.0984	Undefined	1.1522e5	3.5395e5	2	380.8000	381.6000	Undefined	4.4214	55.8473
381.8000	381.8283	Undefined	2.5967e4	6.0783e4	1	381.7000	381.9000	Undefined	1.0204	73.7484
382.6000	382.6306	1712.3607	1.0583e5	4.4157e5	1	382.0000	382.9000	0.2235	4.1588	50.0000
383.2000	383.1523	Undefined	2.3583e4	4.1817e4	Undefined	383.0000	383.4000	Undefined	0.9267	47.1378
383.7000	383.7372	1098.9872	2.9817e4	6.9050e4	1	383.6000	384.0000	0.3492	1.1717	50.0000
384.4000	384.4223	Undefined	3.9700e4	1.8437e5	3	383.6000	384.5000	Undefined	1.5600	59.6558
384.6000	384.6000	Undefined	3.8200e4	3.8200e4	1	384.5000	384.7000	Undefined	1.5011	100.0000
384.6000	384.8000	Undefined	3.8200e4	1.0710e5	3	384.5000	384.8000	Undefined	1.4762	100.0000
385.0000	385.0000	3019.0993	4.6417e4	4.6417e4	3	384.9000	385.1000	0.1275	1.8240	50.0000
385.3000	385.3000	Undefined	1.0733e4	1.0733e4	3	385.3000	385.4000	Undefined	0.4218	100.0000
385.6000	385.6000	1720.6001	1.6667e4	2.7717e4	1	385.4000	385.6000	0.2241	0.6549	50.0000
385.8000	385.8000	3311.1081	3.2800e4	3.2800e4	2	385.7000	385.9000	0.1165	1.2889	50.0000
386.3000	386.2735	1491.6182	3.0817e4	6.1333e4	2	386.1000	386.4000	0.2590	1.2110	50.0000
386.6000	386.6000	Undefined	9.4517e4	9.4517e4	Undefined	386.6000	386.7000	Undefined	3.7141	100.0000
387.0000	386.9691	Undefined	2.5050e4	3.9300e4	2	386.9000	387.2000	Undefined	0.9844	59.6141
387.6000	387.6000	2491.7052	1.2267e4	4.2067e4	Undefined	387.5000	388.1000	0.1556	0.4820	50.0000
387.8000	387.8000	1086.1743	1.1800e4	2.3583e4	Undefined	387.7000	388.1000	0.3570	0.4637	50.0000
387.8000	387.9570	1023.5234	1.1800e4	2.3583e4	Undefined	387.7000	388.1000	0.3790	0.4074	50.0000
388.4000	388.4877	742.9265	2.8633e4	1.2408e5	2	388.1000	388.8000	0.5229	1.1252	50.0000
388.9000	388.9000	3423.6784	8.5333e4	8.5850e4	2	388.8000	389.0000	0.1136	3.3532	50.0000
389.7000	389.6603	1678.2999	2.9333e4	6.2133e4	2	389.3000	389.8000	0.2322	1.1527	50.0000
390.1000	390.1000	1768.6792	1.4800e4	1.4800e4	2	389.8000	390.1000	0.2206	0.5816	50.0000
390.7000	390.6826	2391.6834	3.3417e4	1.9340e5	1	390.2000	391.3000	0.1634	1.3131	50.0000
391.7000	391.6821	1284.1147	1.3867e4	4.4283e4	1	391.4000	391.9000	0.3050	0.5449	50.0000
392.5000	392.5166	618.5465	3.6717e4	2.6047e5	Undefined	392.0000	393.2000	0.6346	1.4428	50.0000
393.3000	393.3000	2446.7330	3.2200e4	3.2200e4	Undefined	393.2000	393.4000	0.1607	1.2653	50.0000
393.5000	393.5000	2454.4488	1.9150e4	1.9150e4	Undefined	393.4000	393.7000	0.1603	0.7525	50.0000
393.8000	393.8000	3529.4905	1.1017e4	1.1017e4	Undefined	393.7000	393.9000	0.1116	0.4329	50.0000
394.6000	394.7517	2616.2675	3.3467e4	1.8167e5	Undefined	393.9000	395.2000	0.1509	1.3151	50.0000
395.3000	395.3000	Undefined	1.5133e4	1.5133e4	3	395.2000	395.4000	Undefined	0.5947	100.0000
395.6000	395.6224	1084.3783	9966.6667	1.7150e4	3	395.4000	395.9000	0.3648	0.3916	50.0000
396.0000	396.0000	Undefined	1.7150e4	2.8267e4	3	395.9000	396.0000	Undefined	0.6739	100.0000
396.3000	396.3917	Undefined	5.3150e4	2.7473e5	Undefined	396.1000	396.8000	Undefined	2.0886	62.2139
397.7000	397.6823	Undefined	2.0817e4	5.9033e4	1	397.3000	397.8000	Undefined	0.8180	68.7750
398.3000	398.4116	469.1371	3.1517e4	1.9787e5	1	398.0000	399.0000	0.8492	1.2385	50.0000
398.9000	398.8779	Undefined	2.7767e4	2.7767e4	1	398.8000	399.0000	Undefined	1.0911	55.2521
399.3000	399.3000	2868.6953	5.1367e4	6.6150e4	1	399.2000	399.5000	0.1392	2.0185	50.0000
399.7000	399.7000	Undefined	7550.0000	1.2517e4	1	399.6000	399.7000	Undefined	0.2967	100.0000
399.9000	399.9084	Undefined	9133.3333	2.1650e4	Undefined	399.6000	400.0000	Undefined	0.3589	70.4380
400.2000	400.2000	Undefined	4.4433e4	1.0077e5	Undefined	400.0000	400.2000	Undefined	1.7460	100.0000
400.4000	400.4000	2610.8854	1.5632e5	2.4990e5	Undefined	400.3000	400.6000	0.1534	6.1426	50.0000
400.9000	400.9210	1463.5521	3.7700e4	1.7637e5	1	400.7000	401.4000	0.2739	1.4814	50.0000
401.6000	401.6297	1791.3070	3.2483e4	4.8917e4	Undefined	401.4000	401.8000	0.2242	1.2765	50.0000
402.0000	402.0000	3173.8052	3.3867e4	3.3867e4	1	401.9000	402.1000	0.1267	1.3308	50.0000
402.2000	402.2000	Undefined	1.6183e4	1.6183e4	Undefined	402.1000	402.3000	Undefined	0.6359	100.0000
403.0000	402.8707	517.5025	4.4583e4	3.2890e5	1	402.3000	403.4000	0.7785	1.7519	50.0000
403.6000	403.6000	Undefined	1.3050e4	1.6883e4	Undefined	403.4000	403.6000	Undefined	0.5128	100.0000
403.8000	403.8220	1911.9912	2.8767e4	7.1517e4	1	403.4000	403.9000	0.2112	1.1304	50.0000
404.8000	404.7190	2671.9394	3.5433e4	1.3490e5	2	404.0000	405.0000	0.1515	1.3924	50.0000
405.2000	405.2000	3120.3356	7.8617e4	1.1268e5	2	405.0000	405.3000	0.1299	3.0893	50.0000
405.7000	405.6763	Undefined	1.0550e4	1.6300e4	Undefined	405.6000	405.9000	Undefined	0.4146	52.4487
406.4000	406.4000	2568.8623	8.8283e4	1.6800e5	3	406.1000	406.6000	0.1582	3.4691	50.0000
406.7000	406.7000	1027.1800	4.0717e4	1.0573e5	3	406.6000	407.0000	0.3959	1.6000	50.0000
407.1000	407.1000	Undefined	2.7867e4	2.7867e4	3	407.0000	407.1000	Undefined	1.0950	100.0000
407.3000	407.3000	3138.8063	5.2917e4	5.6950e4	2	407.2000	407.5000	0.1298	2.0794	50.0000
407.8000	407.8000	Undefined	1.1583e4	2.0633e4	2	407.8000	408.0000	Undefined	0.4552	100.0000
408.3000	408.3000	3156.3169	3.7600e4	4.8900e4	2	408.0000	408.4000	0.1294	1.4775	50.0000
408.9000	408.8915	1320.0976	2.8683e4	8.4483e4	Undefined	408.4000	409.2000	0.3097	1.1271	50.0000
409.5000	409.4827	Undefined	1.0500e4	3.3200e4	2	409.4000	409.9000	Undefined	0.4126	69.6032
410.1000	410.1000	2694.4876	1.0567e4	1.0567e4	2	410.0000	410.2000	0.1522	0.4152	50.0000
410.3000	410.3000	3150.5547	2.7300e4	2.9267e4	Undefined	410.2000	410.3000	0.1302	1.0728	50.0000
410.5000	410.5000	2978.2684	4.9583e4	6.0683e4	2	410.4000	410.8000	0.1378	1.9484	50.0000
410.9000	410.9380	2235.8088	2.6217e4	5.4700e4	2	410.8000	411.3000	0.1838	1.0302	50.0000
411.5000	411.5000	3433.4359	3.1750e4	3.1750e4	2	411.3000	411.6000	0.1199	1.2476	50.0000
413.0000	412.9264	1123.6772	4.9450e4	2.5197e5	1	412.2000	413.3000	0.3675	1.9432	50.0000
413.6000	413.6192	Undefined	1.0300e4	1.8833e4	Undefined	413.5000	413.8000	Undefined	0.4047	81.1489
414.0000	414.0000	Undefined	1.8167e4	7.4817e4	1	413.5000	414.0000	Undefined	0.7139	100.0000
414.2000	414.2068	Undefined	7.3483e4	1.4932e5	2	414.1000	414.5000	Undefined	2.8876	35.2688
414.6000	414.6329	Undefined	6.5300e4	2.4377e5	2	414.5000	414.9000	Undefined	2.5660	74.7703
415.1000	415.1000	3001.3727	1.1030e5	1.5738e5	2	415.0000	415.3000	0.1383	4.3343	50.0000
415.5000	415.4992	Undefined	1.6867e4	2.2383e4	Undefined	415.4000	415.7000	Undefined	0.6628	63.9328
416.7000	416.6889	544.8560	3.6367e4	3.6365e5	Undefined	415.7000	417.4000	0.7648	1.4290	50.0000
417.7000	417.7000	Undefined	1.5683e4	2.0083e4	Undefined	417.7000	417.9000	Undefined	0.6163	100.0000
418.0000	418.0000	Undefined	8650.0000	1.4083e4	Undefined	417.9000	418.0000	Undefined	0.3399	100.0000
418.4000	418.4484	692.4320	4.0083e4	1.8680e5	3	418.1000	418.9000	0.6043	1.5751	50.0000
418.8000	418.8000	Undefined	2.8600e4	1.1383e5	3	418.7000	419.5000	Undefined	1.1239	100.0000
419.1000	419.1023	Undefined	1.5383e4	4.1483e4	3	418.9000	419.2000	Undefined	0.6045	96.0997
419.4000	419.4000	2676.4453	2.6700e4	6.8183e4	Undefined	418.9000	419.5000	0.1567	1.0492	50.0000
419.7000	419.6898	1183.1203	1.2717e4	1.2717e4	Undefined	419.5000	419.9000	0.3547	0.4997	50.0000
420.4000	420.5283	Undefined	5.3833e4	3.9073e5	1	419.9000	421.0000	Undefined	2.1154	59.0402
421.7000	421.6752	1792.8000	3.7700e4	6.9450e4	1	421.4000	421.8000	0.2352	1.4814	50.0000
422.2000	422.2000	Undefined	7.6800e4	7.6800e4	Undefined	422.0000	422.2000	Undefined	3.0179	100.0000
422.5000	422.5000	2708.4434	2.4683e4	2.4683e4	1	422.4000	422.5000	0.1560	0.9699	50.0000
422.7000	422.7086	718.7536	2.4850e4	9.4733e4	2	422.6000	423.4000	0.5881	0.9765	50.0000
423.1000	423.0983	Undefined	1.9983e4	3.6417e4	2	423.0000	423.4000	Undefined	0.7853	65.5129
423.6000	423.6000	2842.7230	1.9433e4	2.4217e4	1	423.4000	423.8000	0.1490	0.7636	50.0000
423.9000	423.9000	2430.5568	7033.3333	7033.3333	2	423.8000	424.1000	0.1744	0.2764	50.0000
424.5000	424.5042	752.5027	1.9800e4	9.4567e4	Undefined	424.1000	425.0000	0.5641	0.7781	50.0000
425.1000	425.1000	Undefined	9983.3333	9983.3333	1	425.0000	425.2000	Undefined	0.3923	100.0000
425.3000	425.3000	Undefined	3.0583e4	3.0583e4	Undefined	425.2000	425.3000	Undefined	1.2018	100.0000
426.1000	426.1000	2741.4759	2.8917e4	4.8700e4	Undefined	425.9000	426.1000	0.1554	1.1363	50.0000
426.7000	426.8074	513.1887	3.4917e4	2.2805e5	Undefined	426.2000	427.3000	0.8317	1.3721	50.0000
427.6000	427.6000	2711.6255	3.3417e4	4.1167e4	Undefined	427.3000	427.8000	0.1577	1.3131	50.0000
428.7000	428.6666	425.9297	9.7900e4	9.1833e5	Undefined	427.8000	429.6000	1.0064	3.8470	50.0000
429.9000	429.8788	Undefined	2.5567e4	4.4433e4	Undefined	429.7000	430.0000	Undefined	1.0047	85.0391
430.1000	430.1000	Undefined	2.4183e4	4.7767e4	Undefined	430.0000	430.2000	Undefined	0.9503	100.0000
430.4000	430.4000	2827.6184	2.7350e4	2.7350e4	Undefined	430.3000	430.5000	0.1522	1.0747	50.0000
430.7000	430.8279	552.7320	2.3067e4	1.1212e5	2	430.5000	431.4000	0.7795	0.9064	50.0000
431.5000	431.5000	1768.4621	1.1900e4	2.7967e4	2	431.4000	432.0000	0.2440	0.4676	50.0000
431.8000	431.8052	Undefined	7366.6667	1.1533e4	2	431.7000	432.0000	Undefined	0.2895	76.9231
432.3000	432.3000	Undefined	2.5317e4	7.6350e4	Undefined	432.0000	432.3000	Undefined	0.9948	100.0000
432.6000	432.5839	881.8275	3.9300e4	1.6538e5	2	432.0000	432.8000	0.4906	1.5443	50.0000
433.0000	433.0004	1088.1052	2.9567e4	8.7517e4	2	432.8000	433.4000	0.3979	1.1618	50.0000
433.5000	433.5244	1109.6683	8816.6667	1.5767e4	2	433.4000	433.8000	0.3907	0.3465	50.0000
433.7000	433.7000	Undefined	7616.6667	7616.6667	Undefined	433.6000	433.8000	Undefined	0.2993	100.0000
433.9000	433.9000	Undefined	1.1050e4	3.9000e4	Undefined	433.4000	433.9000	Undefined	0.4342	100.0000
434.7000	434.6900	663.4134	6.9150e4	5.2228e5	Undefined	434.0000	435.3000	0.6552	2.7173	50.0000
436.2000	436.1249	1761.5057	4.2367e4	1.7858e5	1	435.5000	436.3000	0.2476	1.6648	50.0000
436.5000	436.5000	3482.2355	1.8417e4	1.8417e4	1	436.4000	436.6000	0.1254	0.7237	50.0000
437.1000	437.0681	1041.8162	3.0583e4	9.6850e4	1	436.6000	437.3000	0.4195	1.2018	50.0000
437.6000	437.5606	Undefined	8400.0000	8400.0000	1	437.5000	437.7000	Undefined	0.3301	53.1746
437.9000	437.9100	2142.4712	2.3000e4	3.4550e4	1	437.7000	438.1000	0.2044	0.9038	50.0000
438.8000	438.7754	1132.8137	2.3717e4	1.7323e5	Undefined	438.1000	439.3000	0.3873	0.9320	50.0000
439.6000	439.6000	Undefined	8266.6667	9700.0000	Undefined	439.3000	439.6000	Undefined	0.3248	100.0000
439.8000	439.8261	Undefined	8966.6667	1.8667e4	Undefined	439.3000	439.9000	Undefined	0.3524	57.2491
440.7000	440.7656	742.1534	5.9283e4	4.2397e5	Undefined	439.9000	441.4000	0.5939	2.3296	50.0000
441.5000	441.5000	Undefined	1.6317e4	5.1550e4	Undefined	441.4000	441.9000	Undefined	0.6412	100.0000
441.5000	441.7104	Undefined	1.6317e4	5.1550e4	Undefined	441.4000	441.9000	Undefined	0.5672	63.0196
442.5000	442.5116	Undefined	2.4135e5	1.1936e6	Undefined	441.9000	442.8000	Undefined	9.4840	52.2581
443.0000	442.9858	563.8584	2.4580e5	1.6668e6	Undefined	441.9000	443.3000	0.7856	9.6588	50.0000
443.9000	443.8884	Undefined	2.7733e4	1.5153e5	2	443.4000	444.0000	Undefined	1.0898	89.3329
444.6000	444.5492	3105.7617	5.8817e4	1.5073e5	2	444.1000	444.7000	0.1431	2.3112	50.0000
444.8000	444.8000	Undefined	2.0150e4	2.8567e4	2	444.7000	445.3000	Undefined	0.7918	100.0000
445.7000	445.6786	1909.6851	1.8933e4	5.4033e4	2	445.3000	446.0000	0.2334	0.7440	50.0000
446.3000	446.2593	1934.7810	2.8283e4	5.9350e4	2	446.0000	446.4000	0.2307	1.1114	50.0000
446.6000	446.7277	2683.1744	3.2017e4	1.2453e5	2	446.4000	447.2000	0.1665	1.2581	50.0000
447.4000	447.4000	2609.1887	1.3217e4	2.7717e4	Undefined	447.3000	447.8000	0.1715	0.5194	50.0000
447.7000	447.6601	Undefined	6133.3333	6133.3333	Undefined	447.6000	447.8000	Undefined	0.2410	64.1304
447.9000	447.9000	2629.2768	8700.0000	9550.0000	Undefined	447.8000	447.9000	0.1704	0.3419	50.0000
448.7000	448.6653	485.4713	8.7633e4	6.6190e5	Undefined	448.0000	449.2000	0.9242	3.4436	50.0000
449.5000	449.5000	Undefined	1.9333e4	4.4800e4	Undefined	449.4000	449.8000	Undefined	0.7597	100.0000
449.5000	449.6770	Undefined	1.9333e4	4.4800e4	Undefined	449.4000	449.8000	Undefined	0.7224	66.7271
