# Supplementary material for: Study on the performance and mechanism of a p–n type In2O3/BiOCl heterojunction prepared using a sacrificial MOF framework for the degradation of PFOA
Source: RSC Adv. 2025 May 8;15(19):15029–51. doi: 10.1039/d5ra01317h (PMC12060136; doi:10.1039/d5ra01317h)
Supplement: RA-015-D5RA01317H-s001 [file RA-015-D5RA01317H-s001.zip › Supplementary Information/LC-MS/20221123-10min-2.txt]

102.0000	102.0000	Undefined	1.8071e4	1.8071e4	1	101.8000	102.0000	Undefined	0.5349	100.0000
102.9000	102.9000	Undefined	1.6393e4	1.6393e4	Undefined	102.7000	102.9000	Undefined	0.4852	100.0000
104.7000	104.7000	Undefined	4964.2857	6464.2857	Undefined	104.7000	104.9000	Undefined	0.1469	100.0000
110.7000	110.7000	Undefined	7535.7143	7535.7143	Undefined	110.6000	110.7000	Undefined	0.2231	100.0000
112.8000	112.8251	Undefined	4.7583e4	1.1168e5	Undefined	112.7000	112.9000	Undefined	1.4085	77.4206
113.1000	113.1000	710.6861	1.0940e5	2.2108e5	Undefined	112.7000	113.2000	0.1591	3.2385	50.0000
119.0000	118.8284	190.0319	2.7030e5	1.6191e6	Undefined	118.3000	119.4000	0.6253	8.0010	50.0000
129.4000	129.4000	Undefined	2.9952e4	2.9952e4	Undefined	129.4000	129.5000	Undefined	0.8866	100.0000
130.0000	129.8814	Undefined	3.1202e4	1.8388e5	Undefined	129.5000	130.3000	Undefined	0.9236	48.2640
130.8000	130.8000	Undefined	1.9179e4	1.9179e4	Undefined	130.7000	130.8000	Undefined	0.5677	100.0000
143.8000	143.8000	Undefined	1.2226e4	1.2226e4	Undefined	143.7000	143.8000	Undefined	0.3619	100.0000
160.9000	160.7777	347.1525	4.2940e4	1.5411e5	Undefined	160.3000	161.2000	0.4631	1.2711	50.0000
161.3000	161.3000	Undefined	1.4607e4	1.4607e4	Undefined	161.2000	161.3000	Undefined	0.4324	100.0000
162.6000	162.7512	199.9211	4.5819e5	3.4248e6	Undefined	162.0000	163.3000	0.8141	13.5628	50.0000
174.8000	174.8372	487.8072	3.5507e5	1.9856e6	Undefined	174.2000	175.3000	0.3584	10.5104	50.0000
176.0000	175.8875	256.5680	5.1857e4	2.4875e5	Undefined	175.4000	176.3000	0.6855	1.5350	50.0000
177.1000	177.1000	Undefined	6369.0476	6369.0476	Undefined	177.0000	177.1000	Undefined	0.1885	100.0000
185.7000	185.7000	Undefined	1.8964e4	1.8964e4	Undefined	185.7000	185.8000	Undefined	0.5614	100.0000
187.0000	186.8495	330.1900	6.6595e4	3.2007e5	1	186.4000	187.1000	0.5659	1.9713	50.0000
187.2000	187.2000	861.7566	2.7869e4	2.7869e4	Undefined	187.1000	187.4000	0.2172	0.8249	50.0000
187.6000	187.6428	Undefined	1.8571e4	1.8571e4	Undefined	187.4000	187.7000	Undefined	0.5497	71.0897
187.9000	187.9000	Undefined	5.9262e4	5.9262e4	1	187.9000	188.0000	Undefined	1.7542	100.0000
188.6000	188.6442	225.3419	4.0049e5	2.4483e6	1	188.1000	189.3000	0.8371	11.8548	50.0000
189.7000	189.7322	Undefined	3.3586e5	2.4184e6	Undefined	189.3000	190.3000	Undefined	9.9416	58.5407
192.8000	192.7977	400.2106	7.2571e4	4.3590e5	Undefined	192.2000	193.2000	0.4817	2.1482	50.0000
199.4000	199.4000	Undefined	1.3095e4	1.3095e4	Undefined	199.3000	199.4000	Undefined	0.3876	100.0000
199.9000	199.9000	Undefined	1.6524e4	1.6524e4	Undefined	199.8000	199.9000	Undefined	0.4891	100.0000
200.6000	200.7927	251.7361	4.4401e5	3.4365e6	Undefined	200.1000	201.5000	0.7976	13.1431	50.0000
201.8000	201.8586	551.3129	1.4900e5	3.8921e5	Undefined	201.6000	202.1000	0.3661	4.4105	50.0000
202.8000	202.8070	243.1277	1.9760e6	1.5572e7	Undefined	202.1000	203.4000	0.8342	58.4919	50.0000
203.8000	203.7761	Undefined	1.6623e5	7.4239e5	Undefined	203.5000	204.3000	Undefined	4.9204	54.4331
205.0000	205.0000	1426.3110	7.5905e4	1.4823e5	Undefined	204.6000	205.2000	0.1437	2.2468	50.0000
205.7000	205.6817	867.0316	2.8274e4	5.9131e4	1	205.3000	205.8000	0.2372	0.8369	50.0000
206.4000	206.4272	1031.3573	4.6476e4	1.0400e5	Undefined	206.0000	206.6000	0.2002	1.3757	50.0000
206.7000	206.7000	Undefined	1.1548e4	1.1548e4	1	206.6000	206.8000	Undefined	0.3418	100.0000
207.0000	206.9782	Undefined	2.5595e4	4.5310e4	Undefined	206.8000	207.1000	Undefined	0.7576	83.2326
216.5000	216.5984	239.8033	3.3783e6	2.8256e7	Undefined	215.8000	217.3000	0.9032	100.0000	50.0000
217.5000	217.4859	Undefined	3.5986e5	1.5591e6	Undefined	217.4000	218.3000	Undefined	10.6521	86.1833
218.5000	218.5000	Undefined	1.0018e5	1.0018e5	1	218.4000	218.5000	Undefined	2.9654	100.0000
218.8000	218.7841	958.1444	1.4977e5	4.9105e5	Undefined	218.6000	219.3000	0.2283	4.4334	50.0000
219.1000	219.1000	Undefined	7.6036e4	1.4630e5	1	219.0000	219.4000	Undefined	2.2507	100.0000
219.5000	219.4633	Undefined	2.1583e4	2.1583e4	1	219.4000	219.6000	Undefined	0.6389	54.9090
219.9000	219.9000	Undefined	2.5762e4	6.4167e4	Undefined	219.6000	219.9000	Undefined	0.7626	100.0000
220.1000	220.1000	1735.9874	8.9167e4	8.9167e4	1	220.0000	220.2000	0.1268	2.6394	50.0000
220.8000	220.7485	249.4326	7.9595e4	5.5311e5	Undefined	220.2000	221.3000	0.8850	2.3561	50.0000
222.0000	222.0000	Undefined	9666.6667	9666.6667	Undefined	221.7000	222.0000	Undefined	0.2861	100.0000
227.6000	227.5927	Undefined	8190.4762	8190.4762	1	227.5000	227.7000	Undefined	0.2424	48.4738
228.6000	228.6000	Undefined	1.2143e4	2.2774e4	Undefined	228.5000	228.6000	Undefined	0.3594	100.0000
228.8000	228.8263	Undefined	1.3988e4	1.3988e4	Undefined	228.7000	228.9000	Undefined	0.4141	68.4255
229.0000	229.0000	Undefined	3.6964e4	3.6964e4	2	228.7000	229.0000	Undefined	1.0942	100.0000
229.7000	229.6837	1092.3716	1.9024e4	3.5536e4	2	229.4000	229.8000	0.2103	0.5631	50.0000
230.1000	230.1009	Undefined	2.2036e4	2.2036e4	2	230.0000	230.2000	Undefined	0.6523	26.0400
230.8000	230.7867	786.2790	2.0174e5	8.9250e5	Undefined	230.2000	231.3000	0.2935	5.9716	50.0000
231.5000	231.5136	Undefined	1.4524e4	1.4524e4	Undefined	231.4000	231.6000	Undefined	0.4299	61.6393
231.9000	231.9024	Undefined	1.4845e4	7.2083e4	Undefined	231.4000	232.0000	Undefined	0.4394	62.9912
232.2000	232.2000	1452.7856	1.7512e4	1.7512e4	Undefined	232.1000	232.3000	0.1598	0.5184	50.0000
232.5000	232.5000	1136.3464	2.4048e4	3.4083e4	3	232.3000	232.5000	0.2046	0.7118	50.0000
232.9000	232.9000	1588.3629	4.8190e4	7.8333e4	3	232.6000	233.1000	0.1466	1.4265	50.0000
233.2000	233.2000	Undefined	1.2667e4	1.2667e4	3	233.1000	233.3000	Undefined	0.3749	100.0000
233.4000	233.4726	798.5009	2.1000e4	4.2583e4	2	233.3000	233.7000	0.2924	0.6216	50.0000
233.8000	233.8426	Undefined	1.8202e4	2.2071e4	2	233.7000	234.0000	Undefined	0.5388	51.8313
234.6000	234.6000	Undefined	1.6179e4	1.6179e4	2	234.5000	234.6000	Undefined	0.4789	100.0000
236.5000	236.5000	Undefined	1.6952e4	1.6952e4	Undefined	236.4000	236.5000	Undefined	0.5018	100.0000
236.9000	236.9000	Undefined	1.3655e4	1.3655e4	Undefined	236.8000	236.9000	Undefined	0.4042	100.0000
239.8000	239.8000	Undefined	3642.8571	3642.8571	3	239.7000	239.8000	Undefined	0.1078	100.0000
240.2000	240.2000	1753.3466	3785.7143	3785.7143	3	240.1000	240.3000	0.1370	0.1121	50.0000
240.5000	240.5000	Undefined	1.7988e4	1.7988e4	Undefined	240.3000	240.5000	Undefined	0.5325	100.0000
240.9000	240.9000	Undefined	1.3238e4	1.3238e4	Undefined	240.8000	240.9000	Undefined	0.3919	100.0000
241.1000	241.1000	1600.5069	1.5726e4	1.5726e4	Undefined	241.0000	241.2000	0.1506	0.4655	50.0000
241.3000	241.3000	Undefined	2.4940e4	2.4940e4	Undefined	241.2000	241.3000	Undefined	0.7383	100.0000
242.5000	242.5764	291.7183	7.4917e4	4.7618e5	Undefined	242.2000	243.2000	0.8315	2.2176	50.0000
243.3000	243.2557	Undefined	3.8607e4	5.8464e4	Undefined	243.2000	243.7000	Undefined	1.1428	65.4178
244.7000	244.7457	301.3139	7.2667e4	4.7050e5	Undefined	244.2000	245.3000	0.8123	2.1510	50.0000
245.6000	245.5505	Undefined	1.2869e4	2.1298e4	Undefined	245.3000	245.7000	Undefined	0.3809	73.9130
246.0000	246.0000	1918.6723	1.4536e4	1.4536e4	Undefined	245.9000	246.1000	0.1282	0.4303	50.0000
246.6000	246.5974	1396.3820	9.1024e4	2.4706e5	2	246.1000	246.9000	0.1766	2.6944	50.0000
247.0000	247.0000	Undefined	5.1988e4	6.9452e4	2	246.9000	247.0000	Undefined	1.5389	100.0000
247.6000	247.6352	341.1863	1.4373e5	9.1017e5	Undefined	247.1000	248.3000	0.7258	4.2544	50.0000
249.5000	249.5000	Undefined	5750.0000	5750.0000	Undefined	249.4000	249.5000	Undefined	0.1702	100.0000
251.8000	251.8000	Undefined	7142.8571	7142.8571	Undefined	251.8000	251.9000	Undefined	0.2114	100.0000
254.5000	254.4774	702.3704	3.8488e4	1.2476e5	Undefined	254.3000	254.8000	0.3623	1.1393	50.0000
254.9000	254.9270	Undefined	2.5702e4	2.5702e4	2	254.8000	255.0000	Undefined	0.7608	46.5493
255.3000	255.2632	Undefined	2.8262e4	3.3036e4	2	255.2000	255.4000	Undefined	0.8366	39.8273
255.8000	255.8000	Undefined	8726.1905	8726.1905	2	255.8000	255.9000	Undefined	0.2583	100.0000
257.0000	256.9050	895.3688	1.6354e5	9.4287e5	1	256.2000	257.3000	0.2869	4.8408	50.0000
257.8000	257.7794	1052.6007	6.2655e4	1.6879e5	1	257.6000	258.1000	0.2449	1.8546	50.0000
258.3000	258.3000	1998.0076	2.6714e4	2.6714e4	1	258.2000	258.4000	0.1293	0.7908	50.0000
258.7000	258.7000	1030.1108	2.5607e4	3.8810e4	2	258.4000	258.7000	0.2511	0.7580	50.0000
258.9000	258.9000	1943.7925	5.5702e4	5.7786e4	1	258.8000	259.1000	0.1332	1.6488	50.0000
259.2000	259.2000	2094.5172	3.4798e4	3.4798e4	2	259.1000	259.3000	0.1238	1.0300	50.0000
259.5000	259.5000	2379.5069	2.3298e4	2.3298e4	1	259.4000	259.6000	0.1091	0.6896	50.0000
259.7000	259.7000	Undefined	1.6786e4	1.6786e4	2	259.6000	259.7000	Undefined	0.4969	100.0000
260.6000	260.6427	755.8483	3.0976e4	1.4182e5	Undefined	260.1000	261.0000	0.3448	0.9169	50.0000
261.2000	261.2000	1714.7954	1.3393e4	1.5310e4	4	261.1000	261.2000	0.1523	0.3964	50.0000
261.4000	261.4000	1935.1559	1.6726e4	1.6726e4	4	261.3000	261.5000	0.1351	0.4951	50.0000
261.7000	261.7000	2216.7261	3880.9524	3880.9524	4	261.6000	261.8000	0.1181	0.1149	50.0000
262.0000	262.0442	Undefined	7476.1905	8464.2857	Undefined	261.8000	262.1000	Undefined	0.2213	72.3726
263.3000	263.2649	Undefined	1.0476e4	1.0476e4	Undefined	263.2000	263.4000	Undefined	0.3101	64.5455
263.7000	263.7000	1754.5091	2.4810e4	3.3250e4	1	263.5000	263.8000	0.1503	0.7344	50.0000
264.0000	264.0000	Undefined	9750.0000	9750.0000	1	263.8000	264.0000	Undefined	0.2886	100.0000
264.5000	264.5603	935.1389	2.2548e4	9.4786e4	Undefined	264.1000	264.9000	0.2829	0.6674	50.0000
265.1000	265.1000	Undefined	8702.3810	8702.3810	1	265.1000	265.2000	Undefined	0.2576	100.0000
265.5000	265.5000	Undefined	7059.5238	7059.5238	Undefined	265.4000	265.5000	Undefined	0.2090	100.0000
265.8000	265.8000	2060.6986	1.4036e4	1.4036e4	Undefined	265.7000	265.9000	0.1290	0.4155	50.0000
268.5000	268.5000	Undefined	9.2321e4	9.2321e4	Undefined	268.4000	268.5000	Undefined	2.7328	100.0000
268.9000	268.9000	2618.6172	9.8250e4	9.8250e4	1	268.8000	269.0000	0.1027	2.9083	50.0000
269.9000	269.9000	1597.7190	2.4095e4	3.3857e4	1	269.8000	270.1000	0.1689	0.7132	50.0000
270.8000	270.7850	414.9943	3.2823e5	2.0048e6	1	270.1000	271.3000	0.6525	9.7158	50.0000
272.0000	271.8838	Undefined	8.4512e4	3.3312e5	1	271.6000	272.3000	Undefined	2.5016	48.5068
272.7000	272.7413	1181.9887	2.1024e4	2.1024e4	2	272.6000	272.9000	0.2307	0.6223	50.0000
273.0000	273.0502	1006.2499	2.5488e4	4.7083e4	2	272.9000	273.3000	0.2714	0.7545	50.0000
273.8000	273.8000	Undefined	1.7095e4	1.7095e4	2	273.7000	273.8000	Undefined	0.5060	100.0000
274.5000	274.5945	367.8755	5.8643e4	3.9696e5	Undefined	274.2000	275.4000	0.7464	1.7359	50.0000
275.0000	275.0144	Undefined	4.3714e4	1.3206e5	Undefined	274.9000	275.4000	Undefined	1.2940	85.2533
276.0000	276.0000	Undefined	8892.8571	8892.8571	4	276.0000	276.1000	Undefined	0.2632	100.0000
276.2000	276.2000	2525.5495	1.4155e4	1.4155e4	4	276.1000	276.3000	0.1094	0.4190	50.0000
276.5000	276.4748	1375.8215	1.4417e4	1.4417e4	4	276.3000	276.6000	0.2010	0.4267	50.0000
276.9000	276.9000	1836.7276	1.2988e4	1.2988e4	4	276.8000	277.0000	0.1508	0.3845	50.0000
277.7000	277.7000	Undefined	1.9679e4	1.9679e4	Undefined	277.6000	277.7000	Undefined	0.5825	100.0000
279.4000	279.4000	Undefined	4940.4762	8702.3810	Undefined	279.4000	279.8000	Undefined	0.1462	100.0000
282.6000	282.5752	701.5350	5.1095e4	1.8726e5	2	282.3000	282.9000	0.4028	1.5125	50.0000
283.1000	283.1000	2506.4285	1.3094e5	1.5450e5	2	282.9000	283.2000	0.1129	3.8759	50.0000
283.4000	283.3524	1234.3135	8833.3333	8833.3333	Undefined	283.2000	283.5000	0.2296	0.2615	50.0000
283.7000	283.7497	Undefined	1.5143e4	1.5143e4	Undefined	283.5000	283.8000	Undefined	0.4482	71.3836
284.7000	284.6914	299.8275	5.2782e5	4.8866e6	Undefined	283.8000	285.5000	0.9495	15.6239	50.0000
285.7000	285.6922	Undefined	7.1988e4	3.3055e5	1	285.6000	286.3000	Undefined	2.1309	77.5509
286.6000	286.6322	Undefined	4.5667e4	1.2627e5	1	286.5000	287.0000	Undefined	1.3518	65.0026
287.1000	287.1000	Undefined	3.3536e4	5.7095e4	Undefined	287.0000	287.1000	Undefined	0.9927	100.0000
287.3000	287.3000	2392.3889	9.5869e4	9.8119e4	Undefined	287.2000	287.4000	0.1201	2.8378	50.0000
287.9000	287.8612	609.8131	1.2786e4	4.4452e4	1	287.5000	288.0000	0.4720	0.3785	50.0000
288.9000	288.6731	409.7708	3.6667e4	2.9112e5	Undefined	288.0000	289.5000	0.7045	1.0854	50.0000
289.7000	289.7000	Undefined	1.0821e4	1.5238e4	Undefined	289.7000	290.0000	Undefined	0.3203	100.0000
290.1000	290.1000	Undefined	6619.0476	6619.0476	Undefined	290.0000	290.1000	Undefined	0.1959	100.0000
290.9000	290.9000	Undefined	6.6976e4	6.6976e4	1	290.8000	290.9000	Undefined	1.9825	100.0000
292.0000	292.0000	Undefined	1.2119e4	1.2119e4	1	292.0000	292.1000	Undefined	0.3587	100.0000
292.5000	292.5000	Undefined	2.3143e4	2.3143e4	Undefined	292.4000	292.5000	Undefined	0.6850	100.0000
292.8000	292.8000	1914.6366	5785.7143	5785.7143	Undefined	292.7000	292.9000	0.1529	0.1713	50.0000
293.0000	293.0000	Undefined	3.9643e4	3.9643e4	Undefined	292.9000	293.0000	Undefined	1.1735	100.0000
294.1000	294.1000	Undefined	5035.7143	5035.7143	Undefined	294.0000	294.1000	Undefined	0.1491	100.0000
294.8000	294.8000	Undefined	1.4179e4	1.4179e4	3	294.8000	294.9000	Undefined	0.4197	100.0000
295.2000	295.2000	2303.1621	1.0667e4	1.0667e4	3	295.1000	295.3000	0.1282	0.3157	50.0000
295.4000	295.4000	1879.5082	8714.2857	1.4119e4	1	295.3000	295.8000	0.1572	0.2579	50.0000
295.7000	295.6906	Undefined	4571.4286	5357.1429	2	295.6000	295.9000	Undefined	0.1353	50.1302
296.3000	296.3000	Undefined	8797.6190	8797.6190	2	296.3000	296.4000	Undefined	0.2604	100.0000
296.5000	296.5000	1874.9705	3452.3810	3452.3810	1	296.4000	296.5000	0.1581	0.1022	50.0000
296.7000	296.7000	2498.6405	1.2810e4	1.2810e4	2	296.6000	296.8000	0.1187	0.3792	50.0000
297.4000	297.4000	2174.4608	6190.4762	6190.4762	Undefined	297.3000	297.5000	0.1368	0.1832	50.0000
298.8000	298.7291	490.1933	1.0734e6	7.1210e6	Undefined	297.9000	299.5000	0.6094	31.7729	50.0000
299.8000	299.8065	Undefined	8.6964e4	3.6195e5	1	299.6000	300.0000	Undefined	2.5742	75.8042
300.2000	300.1798	Undefined	1.0288e5	1.4644e5	Undefined	300.1000	300.4000	Undefined	3.0454	52.8176
300.7000	300.6816	1204.6495	1.2258e5	4.8779e5	Undefined	300.4000	301.3000	0.2496	3.6286	50.0000
301.5000	301.4842	1362.8934	2.8786e4	3.3095e4	Undefined	301.3000	301.6000	0.2212	0.8521	50.0000
301.8000	301.8000	2523.6479	3.2786e4	3.2786e4	Undefined	301.7000	301.9000	0.1196	0.9705	50.0000
302.1000	302.1000	Undefined	1.4345e4	1.4345e4	Undefined	302.1000	302.2000	Undefined	0.4246	100.0000
302.5000	302.4914	Undefined	3.9369e4	9.9940e4	3	302.2000	302.7000	Undefined	1.1654	51.1642
303.2000	302.9072	Undefined	4.3048e4	1.0115e5	3	302.7000	303.2000	Undefined	0.8961	82.3240
303.2000	303.2000	Undefined	4.3048e4	1.0115e5	3	302.7000	303.2000	Undefined	1.2742	100.0000
303.5000	303.5046	Undefined	1.1202e4	1.1202e4	Undefined	303.4000	303.6000	Undefined	0.3316	31.4028
304.0000	304.0346	Undefined	9785.7143	9785.7143	Undefined	303.9000	304.1000	Undefined	0.2897	76.0949
305.7000	305.7136	Undefined	9035.7143	1.2333e4	Undefined	305.4000	305.8000	Undefined	0.2675	54.6113
306.1000	306.1000	Undefined	7392.8571	7392.8571	Undefined	306.1000	306.2000	Undefined	0.2188	100.0000
308.6000	308.6000	Undefined	2.0893e4	2.0893e4	3	308.6000	308.7000	Undefined	0.6184	100.0000
308.8000	308.8000	Undefined	1.7440e4	1.7440e4	3	308.7000	308.8000	Undefined	0.5163	100.0000
309.4000	309.3540	Undefined	5964.2857	8380.9524	3	309.3000	309.5000	Undefined	0.1765	53.3932
309.6000	309.6000	Undefined	1.3131e4	1.3131e4	Undefined	309.5000	309.6000	Undefined	0.3887	100.0000
310.4000	310.3621	Undefined	1.0179e4	1.9238e4	Undefined	310.2000	310.5000	Undefined	0.3013	64.9123
310.7000	310.7155	Undefined	1.7738e4	2.0024e4	1	310.5000	310.8000	Undefined	0.5251	50.5705
311.6000	311.5908	Undefined	1.6321e4	2.2095e4	1	311.5000	311.7000	Undefined	0.4831	37.5638
312.1000	312.1000	Undefined	1.8214e4	1.8214e4	Undefined	311.9000	312.1000	Undefined	0.5392	100.0000
312.4000	312.5158	2136.7419	2.3500e4	5.3655e4	2	312.3000	312.9000	0.1463	0.6956	50.0000
313.1000	313.1000	1988.1733	1.2286e4	1.2286e4	2	312.9000	313.2000	0.1575	0.3637	50.0000
313.5000	313.5000	1971.9669	1.2179e4	1.2179e4	2	313.4000	313.6000	0.1590	0.3605	50.0000
314.4000	314.4270	1356.9498	1.6039e5	4.3414e5	3	314.0000	314.5000	0.2317	4.7478	50.0000
314.7000	314.7000	2137.8014	1.6111e5	3.6905e5	3	314.6000	315.3000	0.1472	4.7689	50.0000
315.1000	315.0261	Undefined	6.1333e4	1.4712e5	3	314.9000	315.4000	Undefined	1.8155	50.4561
315.5000	315.5000	2208.0527	5.1417e4	6.3905e4	3	315.4000	315.7000	0.1429	1.5220	50.0000
315.9000	315.8967	769.4245	2.1393e4	5.1500e4	3	315.7000	316.2000	0.4106	0.6332	50.0000
316.3000	316.3185	Undefined	1.6440e4	1.6440e4	Undefined	316.2000	316.4000	Undefined	0.4867	67.7408
316.6000	316.6000	1446.0367	4.2452e4	1.1161e5	Undefined	316.2000	316.6000	0.2189	1.2566	50.0000
316.8000	316.8205	1244.5189	4.8083e4	1.6251e5	Undefined	316.7000	317.6000	0.2546	1.4233	50.0000
317.1000	317.0949	Undefined	4.3500e4	8.2762e4	Undefined	317.0000	317.6000	Undefined	1.2876	49.1242
317.8000	317.8293	1257.2992	1.2845e4	2.1631e4	Undefined	317.7000	318.0000	0.2528	0.3802	50.0000
318.8000	318.7846	618.2283	7.7179e4	6.3058e5	Undefined	318.0000	319.6000	0.5156	2.2845	50.0000
319.9000	319.9056	Undefined	1.5464e4	6.0143e4	2	319.7000	320.3000	Undefined	0.4578	73.5566
320.6000	320.6000	Undefined	3.6619e4	3.6619e4	2	320.5000	320.6000	Undefined	1.0840	100.0000
321.0000	321.0000	Undefined	2.5298e4	2.5298e4	2	320.9000	321.0000	Undefined	0.7488	100.0000
321.5000	321.5000	Undefined	7630.9524	7630.9524	2	321.5000	321.6000	Undefined	0.2259	100.0000
321.7000	321.7000	Undefined	5452.3810	5452.3810	Undefined	321.6000	321.7000	Undefined	0.1614	100.0000
322.0000	322.0000	1675.5830	4642.8571	4642.8571	2	321.9000	322.1000	0.1922	0.1374	50.0000
322.2000	322.2000	Undefined	8714.2857	1.3643e4	Undefined	322.1000	322.2000	Undefined	0.2579	100.0000
322.4000	322.4000	2078.2299	3.5214e4	4.9929e4	4	322.3000	322.6000	0.1551	1.0424	50.0000
322.7000	322.7000	Undefined	9476.1905	9476.1905	4	322.6000	322.8000	Undefined	0.2805	100.0000
322.9000	322.9000	Undefined	1.0643e4	1.0643e4	3	322.8000	322.9000	Undefined	0.3150	100.0000
323.2000	323.2000	2819.3154	1.2643e4	1.2643e4	3	323.1000	323.3000	0.1146	0.3742	50.0000
323.6000	323.6000	1809.1980	9464.2857	1.7798e4	3	323.4000	323.6000	0.1789	0.2802	50.0000
323.8000	323.8000	2817.4448	2.4845e4	2.4845e4	3	323.7000	323.9000	0.1149	0.7354	50.0000
324.9000	324.8699	755.6881	6.4571e4	3.1162e5	Undefined	323.9000	325.1000	0.4299	1.9114	50.0000
325.5000	325.6073	615.6425	1.8321e4	7.1155e4	2	325.3000	326.0000	0.5289	0.5423	50.0000
326.2000	326.2000	2535.1705	1.7310e4	1.7310e4	2	326.1000	326.3000	0.1287	0.5124	50.0000
326.4000	326.4000	1262.3011	1.4381e4	2.5786e4	Undefined	326.3000	326.8000	0.2586	0.4257	50.0000
326.7000	326.6906	Undefined	7166.6667	7166.6667	2	326.6000	326.8000	Undefined	0.2121	85.6312
327.0000	326.9567	1410.6300	1.6976e4	3.0512e4	Undefined	326.8000	327.1000	0.2318	0.5025	50.0000
327.2000	327.2000	1431.8231	1.0976e4	1.0976e4	Undefined	327.1000	327.4000	0.2285	0.3249	50.0000
328.5000	328.4640	1309.0983	1.9488e4	2.6571e4	1	328.1000	328.6000	0.2509	0.5769	50.0000
328.9000	328.9000	2014.1203	3.0464e4	4.1179e4	Undefined	328.6000	329.0000	0.1633	0.9018	50.0000
329.5000	329.4970	1740.5284	2.1512e4	4.4631e4	Undefined	329.3000	329.8000	0.1893	0.6368	50.0000
330.4000	330.3849	1223.3768	3.7440e4	1.3398e5	Undefined	329.8000	330.5000	0.2701	1.1083	50.0000
330.7000	330.7249	1560.0672	4.7274e4	1.6338e5	1	330.6000	331.4000	0.2120	1.3993	50.0000
331.0000	331.0192	1146.1297	2.9690e4	8.3905e4	Undefined	330.9000	331.6000	0.2888	0.8789	50.0000
331.8000	331.8178	1168.6042	2.2274e4	4.2440e4	1	331.6000	332.0000	0.2839	0.6593	50.0000
332.9000	332.7775	531.7599	1.9469e5	1.1436e6	1	332.0000	333.3000	0.6258	5.7630	50.0000
333.6000	333.6423	1205.1952	6.1417e4	2.4599e5	1	333.4000	334.3000	0.2768	1.8180	50.0000
334.1000	334.1061	Undefined	2.5393e4	3.6393e4	3	334.0000	334.3000	Undefined	0.7516	63.3615
334.5000	334.5003	Undefined	2.4143e4	3.0726e4	3	334.3000	334.6000	Undefined	0.7146	49.2357
334.8000	334.8000	Undefined	1.6381e4	1.6381e4	3	334.8000	334.9000	Undefined	0.4849	100.0000
335.1000	335.1000	2344.4584	1.6000e4	1.6000e4	3	334.9000	335.2000	0.1429	0.4736	50.0000
335.7000	335.7000	2926.5979	9178.5714	9178.5714	Undefined	335.6000	335.8000	0.1147	0.2717	50.0000
336.5000	336.7053	433.3546	3.0417e4	1.9887e5	Undefined	336.3000	337.3000	0.7770	0.9004	50.0000
337.6000	337.5578	1400.0861	9583.3333	1.5226e4	2	337.3000	337.7000	0.2411	0.2837	50.0000
337.9000	337.9000	3100.4705	6142.8571	6142.8571	2	337.8000	338.0000	0.1090	0.1818	50.0000
338.7000	338.6540	1286.9499	1.2490e5	6.1389e5	Undefined	338.0000	339.1000	0.2631	3.6973	50.0000
339.2000	339.2000	1976.4130	6.4917e4	6.5726e4	2	339.1000	339.4000	0.1716	1.9216	50.0000
339.5000	339.5126	Undefined	1.8190e4	3.1000e4	2	339.4000	339.8000	Undefined	0.5385	75.0327
340.1000	340.0743	830.8654	1.6964e4	5.3381e4	2	339.8000	340.3000	0.4093	0.5022	50.0000
340.6000	340.6289	1551.4081	2.1214e4	3.8845e4	2	340.3000	340.8000	0.2196	0.6280	50.0000
341.1000	341.1133	Undefined	1.6560e4	1.6560e4	2	341.0000	341.2000	Undefined	0.4902	37.9942
341.3000	341.3000	Undefined	1.5798e4	1.5798e4	1	341.2000	341.4000	Undefined	0.4676	100.0000
341.9000	341.9481	1413.7064	1.3107e4	2.6369e4	1	341.7000	342.1000	0.2419	0.3880	50.0000
342.4000	342.4000	2591.9910	2.9821e4	3.4679e4	Undefined	342.1000	342.5000	0.1321	0.8827	50.0000
342.7000	342.7000	Undefined	1.6940e4	1.6940e4	Undefined	342.7000	342.8000	Undefined	0.5015	100.0000
342.9000	342.9622	943.1601	1.9000e4	3.6321e4	1	342.8000	343.3000	0.3636	0.5624	50.0000
343.8000	343.7826	1414.9118	1.0464e4	2.0333e4	1	343.6000	343.9000	0.2430	0.3098	50.0000
344.4000	344.4000	Undefined	3.7179e4	1.3774e5	Undefined	343.9000	344.4000	Undefined	1.1005	100.0000
345.0000	344.8529	Undefined	5.8774e4	4.4810e5	Undefined	344.5000	345.8000	Undefined	1.7398	42.5360
346.5000	346.5492	430.3439	1.8018e5	1.3895e6	Undefined	345.9000	347.4000	0.8053	5.3334	50.0000
347.6000	347.5951	Undefined	6.3762e4	1.0949e5	Undefined	347.5000	347.8000	Undefined	1.8874	83.1404
348.4000	348.4771	1028.2832	1.6787e5	1.0779e6	Undefined	348.0000	349.4000	0.3389	4.9691	50.0000
349.8000	349.7833	Undefined	1.5524e4	2.3607e4	Undefined	349.7000	350.0000	Undefined	0.4595	61.7331
351.0000	350.9110	913.1174	5.2524e4	2.5798e5	Undefined	350.0000	351.1000	0.3843	1.5547	50.0000
351.5000	351.5000	Undefined	1.0964e4	2.2179e4	Undefined	351.5000	351.9000	Undefined	0.3246	100.0000
351.8000	351.7693	Undefined	6869.0476	6869.0476	Undefined	351.7000	351.9000	Undefined	0.2033	49.1334
352.5000	352.5161	830.4298	1.5739e5	1.0807e6	Undefined	351.9000	353.6000	0.4245	4.6590	50.0000
353.0000	353.0000	Undefined	8.0060e4	3.4358e5	Undefined	352.9000	353.6000	Undefined	2.3698	100.0000
353.8000	353.8112	Undefined	1.4714e4	3.4060e4	3	353.7000	353.9000	Undefined	0.4356	91.9094
354.1000	354.1000	2783.2108	3.3905e4	3.3905e4	3	354.0000	354.3000	0.1272	1.0036	50.0000
354.6000	354.6000	2985.5792	3.2702e4	3.2833e4	3	354.3000	354.7000	0.1188	0.9680	50.0000
354.8000	354.8000	550.4276	1.0679e4	1.9964e4	3	354.7000	355.4000	0.6446	0.3161	50.0000
354.8000	355.0296	522.2181	1.0679e4	1.9964e4	3	354.7000	355.4000	0.6798	0.2632	50.0000
355.6000	355.5733	1368.2254	1.0679e4	1.4083e4	3	355.4000	355.7000	0.2599	0.3161	50.0000
356.6000	356.4607	1114.3199	2.2250e4	1.0318e5	2	355.7000	356.7000	0.3199	0.6586	50.0000
356.8000	356.8715	2621.8749	2.9405e4	7.1952e4	2	356.7000	357.3000	0.1361	0.8704	50.0000
357.5000	357.4728	Undefined	9892.8571	1.5060e4	2	357.3000	357.7000	Undefined	0.2928	73.2852
357.8000	357.8000	Undefined	9857.1429	9857.1429	2	357.7000	357.8000	Undefined	0.2918	100.0000
358.3000	358.3367	744.8505	9.2571e4	3.4021e5	Undefined	358.0000	358.7000	0.4811	2.7402	50.0000
358.8000	358.8382	667.4541	8.5179e4	3.6138e5	Undefined	358.7000	359.5000	0.5376	2.5214	50.0000
359.9000	359.6590	Undefined	2.8917e4	1.0575e5	Undefined	359.5000	359.9000	Undefined	0.7055	70.4421
359.9000	359.9000	Undefined	2.8917e4	4.1155e4	Undefined	359.8000	359.9000	Undefined	0.8560	100.0000
360.4000	360.5738	Undefined	3.4974e5	2.7455e6	Undefined	360.0000	361.1000	Undefined	10.3525	48.3559
361.2000	361.2000	Undefined	2.4102e5	2.5038e5	Undefined	361.1000	361.4000	Undefined	7.1345	100.0000
361.8000	361.7674	Undefined	5.6810e4	3.6737e5	2	361.4000	362.4000	Undefined	1.6816	70.0126
362.3000	362.3000	Undefined	4.8405e4	1.7665e5	2	362.2000	362.9000	Undefined	1.4328	100.0000
362.7000	362.7158	Undefined	3.3643e4	1.8437e5	2	362.4000	363.4000	Undefined	0.9959	70.5945
363.3000	363.2626	Undefined	1.9726e4	1.9726e4	3	363.2000	363.4000	Undefined	0.5839	45.9867
363.6000	363.6000	2148.4590	2.6214e4	4.8119e4	3	363.4000	363.9000	0.1692	0.7760	50.0000
364.1000	364.1000	2349.6110	1.9464e4	2.6298e4	3	364.0000	364.3000	0.1550	0.5762	50.0000
365.0000	364.9731	2351.8732	5.4429e4	2.3087e5	Undefined	364.3000	365.3000	0.1552	1.6111	50.0000
365.8000	365.7733	1547.9808	1.3679e4	2.4524e4	Undefined	365.6000	365.9000	0.2363	0.4049	50.0000
366.7000	366.7454	937.1993	2.5062e5	1.4877e6	Undefined	365.9000	367.4000	0.3913	7.4185	50.0000
367.6000	367.6000	2356.1487	3.8798e4	3.8798e4	Undefined	367.4000	367.7000	0.1560	1.1484	50.0000
368.0000	367.9619	1156.8436	3.8571e4	7.1452e4	2	367.7000	368.1000	0.3181	1.1417	50.0000
368.5000	368.3584	906.2742	4.2917e4	1.1911e5	2	368.1000	368.6000	0.4065	1.2704	50.0000
368.8000	368.8080	2218.7858	3.8940e4	5.8869e4	2	368.7000	369.0000	0.1662	1.1527	50.0000
369.2000	369.2750	1466.9451	2.6512e4	6.3952e4	2	369.0000	369.6000	0.2517	0.7848	50.0000
369.9000	369.8959	1934.2588	1.3357e4	1.3869e4	2	369.6000	370.1000	0.1912	0.3954	50.0000
370.5000	370.5844	486.3886	1.3524e4	7.7333e4	2	370.1000	371.0000	0.7619	0.4003	50.0000
371.2000	371.2000	Undefined	1.0976e4	2.4369e4	2	371.2000	371.3000	Undefined	0.3249	100.0000
371.5000	371.4671	Undefined	1.1190e4	1.4869e4	2	371.4000	371.7000	Undefined	0.3312	57.5532
371.9000	371.9038	Undefined	5380.9524	5607.1429	Undefined	371.7000	372.0000	Undefined	0.1593	77.8761
372.2000	372.2197	Undefined	1.6381e4	6.4548e4	Undefined	371.7000	372.3000	Undefined	0.4849	84.6294
372.5000	372.5000	2983.1478	4.7488e4	5.3488e4	2	372.4000	372.6000	0.1249	1.4057	50.0000
372.9000	372.9279	Undefined	1.4476e4	1.7857e4	2	372.7000	373.0000	Undefined	0.4285	74.1776
373.6000	373.6000	Undefined	3.0405e4	3.0405e4	Undefined	373.6000	373.7000	Undefined	0.9000	100.0000
373.8000	373.8000	2709.9852	2.9190e4	2.9190e4	Undefined	373.7000	374.0000	0.1379	0.8641	50.0000
374.5000	374.6240	397.2108	6.1137e5	5.5938e6	Undefined	374.0000	375.3000	0.9431	18.0970	50.0000
375.6000	375.5538	Undefined	1.4307e5	2.8400e5	1	375.4000	375.7000	Undefined	4.2350	70.7439
375.9000	375.9000	2492.4592	1.6426e5	2.0512e5	Undefined	375.8000	376.1000	0.1508	4.8623	50.0000
376.2000	376.2088	Undefined	4.4583e4	8.5690e4	Undefined	376.1000	376.3000	Undefined	1.3197	87.3298
376.7000	376.6840	2304.7778	7.8667e4	2.9790e5	1	376.4000	377.4000	0.1634	2.3286	50.0000
377.8000	377.7625	Undefined	1.6571e4	3.9464e4	Undefined	377.5000	377.9000	Undefined	0.4905	73.9943
378.8000	378.6824	472.9270	5.0214e4	3.6864e5	Undefined	377.9000	379.3000	0.8007	1.4864	50.0000
379.4000	379.4000	Undefined	1.3762e4	1.3762e4	Undefined	379.3000	379.5000	Undefined	0.4074	100.0000
379.7000	379.7071	Undefined	1.4036e4	1.5821e4	Undefined	379.5000	379.8000	Undefined	0.4155	73.7065
380.6000	380.7066	462.2523	1.6765e5	1.4041e6	Undefined	380.0000	381.4000	0.8236	4.9627	50.0000
382.2000	382.2582	Undefined	4.0357e4	2.7163e5	2	381.5000	382.6000	Undefined	1.1946	67.7876
382.9000	382.8964	1882.8988	9.0560e4	2.1037e5	2	382.6000	383.1000	0.2034	2.6806	50.0000
383.4000	383.4000	Undefined	1.7500e4	2.3143e4	Undefined	383.3000	383.6000	Undefined	0.5180	100.0000
383.9000	383.8844	Undefined	2.9452e4	7.2821e4	Undefined	383.6000	384.0000	Undefined	0.8718	81.9927
384.2000	384.2081	1826.7478	4.9893e4	2.0945e5	3	383.6000	384.3000	0.2103	1.4769	50.0000
384.6000	384.6000	2479.5330	7.9857e4	1.2482e5	3	384.4000	384.8000	0.1551	2.3638	50.0000
384.9000	384.9000	Undefined	2.0524e4	2.0524e4	3	384.8000	385.0000	Undefined	0.6075	100.0000
385.1000	385.1000	2946.6419	1.7750e4	1.7750e4	3	385.0000	385.1000	0.1307	0.5254	50.0000
385.6000	385.5273	2576.1862	3.1238e4	6.3036e4	Undefined	385.2000	385.7000	0.1497	0.9247	50.0000
385.9000	385.9000	2955.8260	1.7512e4	1.7512e4	Undefined	385.7000	386.0000	0.1306	0.5184	50.0000
386.1000	386.1000	2661.8749	1.3119e4	1.3119e4	Undefined	386.0000	386.1000	0.1450	0.3883	50.0000
386.3000	386.3000	2619.4923	2.0702e4	2.2655e4	1	386.0000	386.4000	0.1475	0.6128	50.0000
386.7000	386.6849	Undefined	2.7845e4	1.1307e5	3	386.6000	387.1000	Undefined	0.8242	81.9367
386.9000	386.9000	Undefined	2.5619e4	3.9310e4	3	386.8000	387.1000	Undefined	0.7583	100.0000
387.4000	387.4186	916.7670	3.2274e4	9.7131e4	Undefined	387.1000	387.6000	0.4226	0.9553	50.0000
387.8000	387.8234	Undefined	7857.1429	1.1560e4	Undefined	387.7000	388.0000	Undefined	0.2326	73.2576
388.2000	388.2000	Undefined	6202.3810	6202.3810	Undefined	388.2000	388.3000	Undefined	0.1836	100.0000
388.5000	388.5000	Undefined	1.3536e4	1.3536e4	1	388.3000	388.5000	Undefined	0.4007	100.0000
389.1000	389.1000	Undefined	6452.3810	6452.3810	1	388.9000	389.1000	Undefined	0.1910	100.0000
389.6000	389.5897	2265.1717	1.6619e4	1.9833e4	1	389.4000	389.7000	0.1720	0.4919	50.0000
390.2000	390.2000	Undefined	1.5714e4	2.7714e4	Undefined	390.1000	390.2000	Undefined	0.4652	100.0000
390.4000	390.3819	1206.8601	1.9321e4	4.7036e4	Undefined	390.1000	390.5000	0.3235	0.5719	50.0000
390.8000	390.8000	3030.6057	4.5893e4	4.8369e4	Undefined	390.5000	390.9000	0.1290	1.3585	50.0000
391.2000	391.1807	1347.0420	1.3524e4	2.4929e4	3	390.9000	391.8000	0.2904	0.4003	50.0000
391.5000	391.5000	Undefined	1.0619e4	2.5964e4	3	391.4000	391.8000	Undefined	0.3143	100.0000
391.5000	391.6924	Undefined	1.0619e4	2.5964e4	3	391.4000	391.8000	Undefined	0.2819	59.5000
392.1000	392.1047	Undefined	1.4274e4	4.1750e4	3	391.8000	392.3000	Undefined	0.4225	64.7623
392.4000	392.4000	2459.3679	2.2964e4	8.1762e4	3	391.8000	392.4000	0.1596	0.6798	50.0000
392.7000	392.6707	1403.4367	2.4190e4	1.2043e5	2	392.0000	392.9000	0.2798	0.7161	50.0000
393.2000	393.1643	1464.6941	1.4810e4	2.0702e4	2	392.9000	393.3000	0.2684	0.4384	50.0000
393.8000	393.7327	1216.5170	1.5417e4	2.9512e4	2	393.3000	393.9000	0.3237	0.4563	50.0000
394.1000	394.1198	873.6431	1.1476e4	2.9048e4	1	393.9000	394.5000	0.4511	0.3397	50.0000
394.4000	394.3810	Undefined	1.0643e4	1.0643e4	2	394.3000	394.5000	Undefined	0.3150	36.6890
394.6000	394.6000	Undefined	1.0952e4	1.0952e4	2	394.5000	394.6000	Undefined	0.3242	100.0000
395.0000	395.0000	3189.1876	4.3440e4	6.4583e4	Undefined	394.7000	395.1000	0.1239	1.2859	50.0000
395.3000	395.2908	1067.8173	7476.1905	7476.1905	2	395.1000	395.9000	0.3702	0.2213	50.0000
395.7000	395.6885	Undefined	4392.8571	9654.7619	Undefined	395.5000	395.9000	Undefined	0.1300	70.0542
396.6000	396.6316	467.2419	3.9464e4	3.1851e5	1	395.9000	397.3000	0.8489	1.1682	50.0000
397.7000	397.6811	Undefined	2.3845e4	5.8476e4	1	397.4000	397.8000	Undefined	0.7058	78.7319
398.7000	398.5799	1321.2266	3.9917e4	3.1950e5	Undefined	398.0000	399.4000	0.3017	1.1816	50.0000
399.5000	399.5000	2564.3138	1.7405e4	1.7405e4	Undefined	399.4000	399.6000	0.1558	0.5152	50.0000
399.7000	399.7142	Undefined	1.0179e4	1.0179e4	Undefined	399.6000	399.8000	Undefined	0.3013	75.0877
400.6000	400.6725	378.5916	6.9845e4	7.5996e5	Undefined	399.8000	401.6000	1.0583	2.0675	50.0000
401.9000	401.8798	1876.0175	3.8369e4	6.2250e4	Undefined	401.7000	402.0000	0.2142	1.1358	50.0000
402.1000	402.1000	3090.7306	2.0012e4	2.0012e4	Undefined	402.0000	402.2000	0.1301	0.5924	50.0000
403.0000	402.7210	489.4246	2.0583e4	1.4011e5	1	402.2000	403.5000	0.8228	0.6093	50.0000
403.8000	403.7858	2610.1348	2.1167e4	4.3988e4	1	403.5000	404.0000	0.1547	0.6266	50.0000
404.2000	404.2000	3054.6663	4.3333e4	5.7190e4	1	404.0000	404.3000	0.1323	1.2827	50.0000
404.6000	404.6332	1729.9209	2.7917e4	3.4571e4	1	404.3000	404.8000	0.2339	0.8264	50.0000
405.0000	405.0000	2191.5423	4.1976e4	6.2440e4	Undefined	404.8000	405.2000	0.1848	1.2425	50.0000
405.4000	405.4000	2835.2469	1.8060e4	2.7143e4	1	405.2000	405.7000	0.1430	0.5346	50.0000
405.6000	405.6000	2564.7486	1.2345e4	1.2345e4	Undefined	405.5000	405.7000	0.1581	0.3654	50.0000
405.8000	405.8131	Undefined	1.5179e4	1.5179e4	1	405.7000	405.9000	Undefined	0.4493	36.4314
406.3000	406.3195	1805.9201	4.3619e4	1.2115e5	3	405.9000	406.4000	0.2250	1.2912	50.0000
406.6000	406.6000	2756.6056	7.3798e4	9.2440e4	3	406.5000	406.8000	0.1475	2.1845	50.0000
406.9000	406.9000	2090.0442	2.8167e4	2.8167e4	3	406.8000	407.1000	0.1947	0.8338	50.0000
407.4000	407.3740	Undefined	2.1655e4	2.2762e4	3	407.3000	407.5000	Undefined	0.6410	54.6179
408.0000	408.0000	2701.9661	1.6512e4	1.6512e4	Undefined	407.9000	408.1000	0.1510	0.4888	50.0000
408.2000	408.2000	Undefined	6500.0000	6500.0000	Undefined	408.1000	408.4000	Undefined	0.1924	100.0000
408.7000	408.7000	Undefined	1.0429e4	3.0202e4	Undefined	408.4000	408.7000	Undefined	0.3087	100.0000
409.0000	408.9913	2261.4079	2.9119e4	4.1690e4	1	408.8000	409.1000	0.1809	0.8619	50.0000
409.7000	409.8048	2497.2577	1.0488e4	3.2452e4	1	409.4000	410.2000	0.1641	0.3105	50.0000
410.6000	410.5309	1371.3074	1.6738e4	4.0560e4	Undefined	410.2000	410.7000	0.2994	0.4955	50.0000
410.8000	410.8000	1609.5572	9988.0952	9988.0952	1	410.7000	411.0000	0.2552	0.2957	50.0000
411.1000	411.1337	Undefined	7095.2381	7095.2381	1	411.0000	411.2000	Undefined	0.2100	73.8255
411.7000	411.7358	1576.0426	1.3202e4	3.2393e4	Undefined	411.4000	411.9000	0.2612	0.3908	50.0000
412.2000	412.2038	Undefined	1.2190e4	1.9631e4	Undefined	411.9000	412.3000	Undefined	0.3608	77.1973
412.7000	412.7000	2949.7993	6.3381e4	1.1380e5	3	412.3000	412.8000	0.1399	1.8761	50.0000
413.0000	412.9762	1279.0713	2.2536e4	2.2536e4	3	412.8000	413.2000	0.3229	0.6671	50.0000
413.4000	413.4000	Undefined	2.2583e4	2.2583e4	3	413.2000	413.4000	Undefined	0.6685	100.0000
413.7000	413.6964	Undefined	9238.0952	9238.0952	3	413.6000	413.8000	Undefined	0.2735	70.2964
414.8000	414.7494	458.7318	9.6976e4	8.5126e5	Undefined	413.8000	415.5000	0.9041	2.8706	50.0000
415.8000	415.7730	1768.8032	5.4857e4	1.1511e5	3	415.5000	416.0000	0.2351	1.6238	50.0000
416.4000	416.1000	Undefined	2.4202e4	9.0595e4	3	416.0000	416.4000	Undefined	0.5821	100.0000
416.4000	416.4000	Undefined	2.4202e4	5.6440e4	3	416.2000	416.4000	Undefined	0.7164	100.0000
416.6000	416.6196	1936.0871	3.7702e4	5.3298e4	2	416.5000	416.8000	0.2152	1.1160	50.0000
416.9000	416.9000	2938.5263	1.8048e4	1.8048e4	3	416.8000	417.0000	0.1419	0.5342	50.0000
417.1000	417.1000	3631.9066	2.9107e4	2.9107e4	2	417.0000	417.2000	0.1148	0.8616	50.0000
417.7000	417.7625	950.8388	1.0940e4	5.2643e4	1	417.3000	418.1000	0.4394	0.3238	50.0000
418.6000	418.5940	1410.8256	4.4190e4	1.7505e5	Undefined	418.1000	419.0000	0.2967	1.3081	50.0000
419.3000	419.2684	Undefined	1.0714e4	1.6560e4	2	419.0000	419.4000	Undefined	0.3172	44.8889
419.9000	419.8783	Undefined	1.3214e4	4.0369e4	Undefined	419.4000	420.0000	Undefined	0.3912	64.5045
420.4000	420.3988	Undefined	3.6976e4	9.2119e4	Undefined	420.0000	420.5000	Undefined	1.0945	70.4604
420.8000	420.7990	Undefined	3.4345e4	1.4208e5	1	420.5000	420.9000	Undefined	1.0166	99.0468
421.1000	421.1000	3107.2973	5.8012e4	5.8226e4	1	421.0000	421.2000	0.1355	1.7172	50.0000
421.8000	421.8000	3097.4268	3.6464e4	6.4083e4	1	421.5000	421.9000	0.1362	1.0794	50.0000
422.2000	422.2000	3282.1055	5.1429e4	9.0821e4	1	422.0000	422.5000	0.1286	1.5223	50.0000
422.7000	422.7132	1985.5446	2.3821e4	6.9726e4	1	422.6000	423.3000	0.2129	0.7051	50.0000
423.5000	423.5329	1845.2724	7059.5238	8619.0476	Undefined	423.3000	423.7000	0.2295	0.2090	50.0000
423.8000	423.8000	3923.2544	8404.7619	8404.7619	Undefined	423.7000	423.9000	0.1080	0.2488	50.0000
424.3000	424.3000	3997.7576	4.0643e4	4.0643e4	3	424.2000	424.4000	0.1061	1.2031	50.0000
424.6000	424.6000	Undefined	2.5667e4	2.5667e4	3	424.4000	424.6000	Undefined	0.7598	100.0000
424.9000	424.9493	1698.2425	4571.4286	4571.4286	3	424.8000	425.0000	0.2502	0.1353	50.0000
425.2000	425.2347	2924.6492	9940.4762	2.0940e4	1	425.1000	425.6000	0.1454	0.2942	50.0000
426.4000	426.4013	Undefined	3.9940e4	8.7393e4	Undefined	426.0000	426.5000	Undefined	1.1823	45.5887
426.9000	426.9000	3080.4123	6.8000e4	1.3954e5	Undefined	426.5000	427.0000	0.1386	2.0129	50.0000
427.2000	427.2000	3097.3466	4.1000e4	7.1512e4	Undefined	427.1000	427.6000	0.1379	1.2136	50.0000
428.7000	428.7321	368.7685	1.0464e5	1.0850e6	Undefined	427.7000	429.4000	1.1626	3.0975	50.0000
429.6000	429.6000	2321.5807	3.6524e4	1.5996e5	3	429.5000	430.3000	0.1850	1.0811	50.0000
429.9000	429.9000	Undefined	2.0881e4	3.3774e4	3	429.7000	429.9000	Undefined	0.6181	100.0000
430.1000	430.1216	Undefined	2.1440e4	5.0774e4	2	430.0000	430.3000	Undefined	0.6347	71.7657
430.6000	430.6000	3242.5855	4.7393e4	6.1012e4	2	430.4000	430.7000	0.1328	1.4029	50.0000
430.8000	430.8000	Undefined	1.0393e4	1.0393e4	2	430.7000	431.3000	Undefined	0.3076	100.0000
430.8000	431.0405	Undefined	1.0393e4	1.0298e4	2	430.7000	431.3000	Undefined	0.3048	56.3873
431.4000	431.4000	2631.3293	1.0655e4	1.2536e4	2	431.3000	431.4000	0.1639	0.3154	50.0000
431.7000	431.7832	Undefined	1.0952e4	3.8821e4	Undefined	431.3000	431.9000	Undefined	0.3242	59.4565
432.4000	432.4751	1033.3072	3.0869e4	1.0289e5	3	432.1000	432.7000	0.4185	0.9137	50.0000
432.9000	432.9000	Undefined	2.5250e4	5.3226e4	3	432.7000	432.9000	Undefined	0.7474	100.0000
433.1000	433.1007	Undefined	2.5595e4	5.2726e4	3	433.0000	433.4000	Undefined	0.7576	78.6047
433.5000	433.4785	Undefined	5273.8095	5273.8095	Undefined	433.4000	433.6000	Undefined	0.1561	43.7923
433.8000	433.8290	Undefined	1.0202e4	1.2036e4	Undefined	433.6000	433.9000	Undefined	0.3020	70.4784
434.3000	434.3000	Undefined	4.5131e4	1.3512e5	2	433.9000	434.3000	Undefined	1.3359	100.0000
434.7000	434.6685	521.8875	4.7036e4	3.4563e5	2	433.9000	435.0000	0.8329	1.3923	50.0000
435.2000	435.1731	2038.4737	5.8702e4	1.0496e5	2	435.0000	435.4000	0.2135	1.7376	50.0000
436.1000	435.9108	Undefined	1.1143e4	3.1905e4	2	435.8000	436.1000	Undefined	0.2703	76.6623
436.1000	436.1000	Undefined	1.1143e4	3.1905e4	Undefined	435.8000	436.1000	Undefined	0.3298	100.0000
436.3000	436.3000	2697.4819	2.2929e4	2.2929e4	2	436.2000	436.4000	0.1617	0.6787	50.0000
436.5000	436.5000	Undefined	4.8131e4	4.8131e4	2	436.4000	436.5000	Undefined	1.4247	100.0000
436.8000	436.8000	Undefined	1.7810e4	1.7810e4	2	436.7000	436.8000	Undefined	0.5272	100.0000
437.0000	436.9929	Undefined	2.0393e4	3.1131e4	2	436.9000	437.3000	Undefined	0.6036	47.9568
437.5000	437.5327	1640.2693	1.0762e4	1.4393e4	2	437.3000	437.7000	0.2667	0.3186	50.0000
438.2000	438.2292	994.3843	1.7893e4	5.5929e4	3	438.0000	438.6000	0.4407	0.5296	50.0000
438.7000	438.7155	1155.7436	1.2655e4	5.4845e4	3	438.6000	439.3000	0.3796	0.3746	50.0000
438.9000	438.9000	Undefined	1.1607e4	1.1607e4	3	438.8000	439.0000	Undefined	0.3436	100.0000
439.2000	439.2000	2733.4842	1.2143e4	1.2143e4	3	439.0000	439.3000	0.1607	0.3594	50.0000
439.5000	439.5000	3741.5921	1.8750e4	1.8750e4	Undefined	439.3000	439.6000	0.1175	0.5550	50.0000
439.8000	439.8062	Undefined	6166.6667	6166.6667	Undefined	439.6000	439.9000	Undefined	0.1825	74.9035
440.6000	440.7222	560.8484	3.4929e4	2.5558e5	Undefined	440.1000	441.3000	0.7858	1.0339	50.0000
441.5000	441.4679	Undefined	1.6488e4	3.8536e4	Undefined	441.3000	441.7000	Undefined	0.4881	62.6354
442.7000	442.7471	688.5753	3.2107e5	2.0174e6	Undefined	441.7000	443.3000	0.6430	9.5040	50.0000
443.5000	443.5000	2597.2388	6.0940e4	1.6039e5	3	443.4000	444.0000	0.1708	1.8039	50.0000
443.7000	443.7000	Undefined	4.0536e4	5.2071e4	3	443.6000	444.0000	Undefined	1.1999	100.0000
444.1000	444.1185	Undefined	3.3583e4	1.1473e5	1	444.0000	444.6000	Undefined	0.9941	57.2315
444.4000	444.4012	Undefined	2.7714e4	4.4524e4	1	444.3000	444.6000	Undefined	0.8204	68.6211
445.0000	444.9260	Undefined	2.8357e4	1.3871e5	1	444.6000	445.3000	Undefined	0.8394	48.2578
445.6000	445.5891	Undefined	1.1250e4	1.8690e4	1	445.4000	445.7000	Undefined	0.3330	67.2487
446.1000	446.1277	Undefined	1.7476e4	7.3310e4	1	445.4000	446.2000	Undefined	0.5173	64.1689
446.3000	446.3000	Undefined	3.1655e4	5.6476e4	Undefined	445.7000	446.3000	Undefined	0.9370	100.0000
446.8000	446.8000	2315.1766	2.9881e4	7.2167e4	1	446.5000	447.1000	0.1930	0.8845	50.0000
447.3000	447.3000	3826.6812	1.3595e4	1.3595e4	1	447.2000	447.4000	0.1169	0.4024	50.0000
447.9000	447.8661	1137.5838	6071.4286	1.8095e4	1	447.5000	448.0000	0.3937	0.1797	50.0000
448.4000	448.3863	Undefined	2.8000e4	8.9917e4	Undefined	448.0000	448.5000	Undefined	0.8288	90.7951
448.7000	448.7000	Undefined	4.8833e4	2.3668e5	Undefined	448.0000	448.7000	Undefined	1.4455	100.0000
449.1000	448.9869	713.0271	5.5619e4	3.1542e5	Undefined	448.5000	449.4000	0.6297	1.6464	50.0000
449.6000	449.6000	2753.1021	7976.1905	7976.1905	Undefined	449.5000	449.7000	0.1633	0.2361	50.0000
