# Supplementary material for: Study on the performance and mechanism of a p–n type In2O3/BiOCl heterojunction prepared using a sacrificial MOF framework for the degradation of PFOA
Source: RSC Adv. 2025 May 8;15(19):15029–51. doi: 10.1039/d5ra01317h (PMC12060136; doi:10.1039/d5ra01317h)
Supplement: RA-015-D5RA01317H-s001 [file RA-015-D5RA01317H-s001.zip › Supplementary Information/LC-MS/20221123-10min-3.txt]

100.2000	100.2000	Undefined	5083.3333	5083.3333	Undefined	100.2000	100.3000	Undefined	0.2530	100.0000
102.6000	102.6000	Undefined	6083.3333	6083.3333	1	102.6000	102.7000	Undefined	0.3027	100.0000
102.8000	102.8000	774.5057	8000.0000	8000.0000	Undefined	102.7000	102.9000	0.1327	0.3981	50.0000
103.1000	103.1000	Undefined	6000.0000	6000.0000	1	103.1000	103.2000	Undefined	0.2986	100.0000
103.5000	103.5000	Undefined	3416.6667	3416.6667	Undefined	103.5000	103.6000	Undefined	0.1700	100.0000
104.1000	104.1000	Undefined	9750.0000	9750.0000	Undefined	104.0000	104.1000	Undefined	0.4852	100.0000
104.7000	104.7478	Undefined	4000.0000	5500.0000	Undefined	104.6000	105.0000	Undefined	0.1991	52.0833
105.5000	105.5076	Undefined	6.5000e4	7.4417e4	1	105.4000	105.6000	Undefined	3.2348	36.0897
106.4000	106.3759	Undefined	1.4417e4	1.4417e4	1	106.3000	106.8000	Undefined	0.7175	50.2890
106.7000	106.6571	400.3289	1.1417e4	1.2000e4	2	106.5000	106.8000	0.2664	0.5682	50.0000
107.3000	107.2807	580.8175	2.3417e4	2.8917e4	Undefined	107.1000	107.4000	0.1847	1.1653	50.0000
107.6000	107.6294	Undefined	2.5417e4	2.5417e4	Undefined	107.4000	107.7000	Undefined	1.2649	57.3770
108.0000	108.0000	601.7687	2.8417e4	5.1083e4	1	107.9000	108.3000	0.1795	1.4142	50.0000
108.2000	108.2000	Undefined	1.5500e4	1.5500e4	Undefined	108.1000	108.3000	Undefined	0.7714	100.0000
108.4000	108.4000	800.0062	1.9833e4	1.9833e4	Undefined	108.3000	108.4000	0.1355	0.9870	50.0000
109.0000	108.8992	311.2244	5.9917e4	3.0417e5	Undefined	108.5000	109.5000	0.3499	2.9818	50.0000
109.9000	109.9000	Undefined	1.8417e4	2.3917e4	Undefined	109.6000	109.9000	Undefined	0.9165	100.0000
110.2000	110.2000	650.0123	2.3083e4	2.3417e4	Undefined	110.1000	110.2000	0.1695	1.1488	50.0000
110.6000	110.6000	825.4367	5.8167e4	1.0542e5	2	110.3000	110.7000	0.1340	2.8947	50.0000
110.9000	110.9455	Undefined	3.4000e4	3.4000e4	2	110.8000	111.0000	Undefined	1.6920	52.4510
111.8000	111.8000	767.4760	9750.0000	1.4417e4	2	111.7000	112.0000	0.1457	0.4852	50.0000
112.2000	112.2409	Undefined	1.9417e4	2.4583e4	1	112.0000	112.3000	Undefined	0.9663	66.5236
112.8000	112.8204	416.9321	9.9333e4	2.0900e5	Undefined	112.7000	113.1000	0.2706	4.9434	50.0000
113.2000	113.2000	767.9794	3.7250e4	3.7250e4	3	113.1000	113.3000	0.1474	1.8538	50.0000
113.4000	113.4000	908.2713	5.8167e4	5.8167e4	Undefined	113.3000	113.5000	0.1249	2.8947	50.0000
114.0000	114.0304	Undefined	1.8083e4	1.8083e4	1	113.9000	114.1000	Undefined	0.8999	51.3825
114.2000	114.2000	Undefined	3.5500e4	3.5500e4	Undefined	113.9000	114.2000	Undefined	1.7667	100.0000
114.9000	114.9351	484.3707	2.8917e4	8.6250e4	Undefined	114.6000	115.4000	0.2373	1.4391	50.0000
116.1000	116.1000	Undefined	9666.6667	9666.6667	Undefined	116.1000	116.2000	Undefined	0.4811	100.0000
118.0000	118.0000	855.5480	1.5167e4	1.5833e4	Undefined	117.9000	118.1000	0.1379	0.7548	50.0000
118.6000	118.6000	818.2415	4.7583e4	7.3083e4	Undefined	118.4000	118.8000	0.1449	2.3680	50.0000
118.9000	118.9000	Undefined	2.7250e4	2.7250e4	2	118.8000	119.0000	Undefined	1.3561	100.0000
119.3000	119.3000	Undefined	3.6000e4	3.6000e4	Undefined	119.2000	119.3000	Undefined	1.7916	100.0000
120.0000	120.0000	Undefined	9833.3333	9833.3333	Undefined	120.0000	120.1000	Undefined	0.4894	100.0000
120.4000	120.4000	Undefined	3.0417e4	3.0417e4	2	120.4000	120.5000	Undefined	1.5137	100.0000
120.9000	120.9000	Undefined	3.3917e4	3.3917e4	2	120.9000	121.0000	Undefined	1.6879	100.0000
121.3000	121.3000	Undefined	3.8500e4	3.8500e4	Undefined	121.2000	121.3000	Undefined	1.9160	100.0000
121.9000	121.9000	Undefined	1.5250e4	1.5250e4	1	121.7000	121.9000	Undefined	0.7589	100.0000
122.1000	122.1000	947.0993	2.1750e4	2.6917e4	1	121.7000	122.2000	0.1289	1.0824	50.0000
122.3000	122.3264	672.5194	3.9000e4	4.4083e4	2	122.2000	122.5000	0.1819	1.9409	50.0000
122.7000	122.7000	812.6664	2.4083e4	2.4083e4	4	122.5000	122.8000	0.1510	1.1985	50.0000
122.9000	122.9414	542.6604	3.2333e4	5.1833e4	Undefined	122.8000	123.0000	0.2266	1.6091	50.0000
123.2000	123.2019	Undefined	3.3667e4	3.3667e4	Undefined	123.1000	123.3000	Undefined	1.6754	40.5941
123.6000	123.6000	850.3904	3.5083e4	3.5083e4	1	123.5000	123.7000	0.1453	1.7459	50.0000
124.3000	124.2883	591.4286	5.6833e4	1.0150e5	1	124.0000	124.4000	0.2101	2.8283	50.0000
124.7000	124.7000	Undefined	6083.3333	6083.3333	1	124.6000	124.7000	Undefined	0.3027	100.0000
125.0000	125.0000	917.8784	2.9000e4	3.7333e4	Undefined	124.9000	125.2000	0.1362	1.4432	50.0000
125.3000	125.3000	Undefined	6.9167e4	6.9167e4	1	125.2000	125.3000	Undefined	3.4421	100.0000
126.5000	126.4895	642.4163	1.3742e5	2.4542e5	Undefined	126.3000	126.6000	0.1969	6.8386	50.0000
127.2000	127.1818	576.6546	1.8225e5	3.1583e5	Undefined	127.0000	127.3000	0.2206	9.0698	50.0000
127.8000	127.8000	889.2026	2.0833e4	2.0833e4	Undefined	127.7000	127.9000	0.1437	1.0368	50.0000
129.5000	129.5300	687.6926	2.8833e4	1.1250e5	Undefined	129.2000	130.1000	0.1884	1.4349	50.0000
129.8000	129.8000	285.8433	2.4583e4	1.0092e5	Undefined	129.6000	130.5000	0.4541	1.2234	50.0000
129.8000	130.0331	Undefined	2.4583e4	1.0092e5	Undefined	129.6000	130.5000	Undefined	1.0160	73.5714
131.2000	131.2000	Undefined	3166.6667	3166.6667	3	131.1000	131.2000	Undefined	0.1576	100.0000
131.5000	131.5486	583.2249	6166.6667	1.1500e4	Undefined	131.4000	131.6000	0.2256	0.3069	50.0000
131.9000	131.9000	956.6352	2.4833e4	3.0250e4	Undefined	131.7000	132.0000	0.1379	1.2358	50.0000
132.1000	132.1000	1101.2528	9500.0000	9500.0000	Undefined	132.0000	132.2000	0.1200	0.4728	50.0000
132.3000	132.3000	1252.6958	1.0583e4	1.0583e4	Undefined	132.2000	132.4000	0.1056	0.5267	50.0000
132.7000	132.7201	Undefined	1.0500e4	3.1167e4	1	132.6000	133.0000	Undefined	0.5225	86.1111
133.6000	133.5639	632.8965	2.6833e4	5.0333e4	Undefined	133.3000	133.7000	0.2110	1.3354	50.0000
134.1000	134.1000	Undefined	2.5583e4	4.7917e4	Undefined	134.1000	134.4000	Undefined	1.2732	100.0000
134.1000	134.2656	Undefined	2.5583e4	4.7917e4	Undefined	134.1000	134.4000	Undefined	1.1156	47.7695
134.8000	134.8000	Undefined	3.0833e4	3.0833e4	Undefined	134.7000	134.8000	Undefined	1.5344	100.0000
135.7000	135.7000	1032.4285	5.1417e4	9.2250e4	2	135.5000	136.0000	0.1314	2.5588	50.0000
136.2000	136.2000	Undefined	7.6417e4	7.6417e4	2	136.0000	136.2000	Undefined	3.8029	100.0000
136.6000	136.6000	Undefined	9083.3333	9083.3333	Undefined	136.6000	136.7000	Undefined	0.4520	100.0000
137.0000	137.0000	866.2160	7416.6667	7916.6667	Undefined	136.9000	137.1000	0.1582	0.3691	50.0000
137.4000	137.4000	1145.7950	4.0667e4	5.0417e4	2	137.3000	137.5000	0.1199	2.0238	50.0000
137.9000	137.9000	1000.5201	7.9583e4	1.3758e5	Undefined	137.7000	138.0000	0.1378	3.9605	50.0000
138.4000	138.4149	Undefined	1.2583e4	2.0333e4	1	138.3000	138.6000	Undefined	0.6262	67.2185
138.8000	138.8000	Undefined	1.4417e4	1.4417e4	Undefined	138.8000	138.9000	Undefined	0.7175	100.0000
139.2000	139.2000	1034.8998	2.4833e4	3.7333e4	Undefined	139.0000	139.3000	0.1345	1.2358	50.0000
139.5000	139.5000	Undefined	2.6083e4	2.6083e4	Undefined	139.4000	139.5000	Undefined	1.2981	100.0000
140.6000	140.6000	Undefined	4.2608e5	4.2608e5	2	140.6000	140.8000	Undefined	21.2043	100.0000
141.2000	141.1800	441.0875	2.5500e5	5.8475e5	Undefined	140.8000	141.4000	0.3201	12.6903	50.0000
141.6000	141.6047	Undefined	4.3833e4	4.3833e4	Undefined	141.4000	141.7000	Undefined	2.1814	51.2357
145.6000	145.6000	Undefined	1.0500e4	1.0500e4	Undefined	145.6000	145.7000	Undefined	0.5225	100.0000
147.5000	147.4556	Undefined	1.1667e4	1.8000e4	3	147.4000	147.6000	Undefined	0.5806	60.0000
147.8000	147.8000	Undefined	1.8583e4	2.6083e4	3	147.8000	148.0000	Undefined	0.9248	100.0000
148.1000	148.1000	1028.2447	7166.6667	7166.6667	3	148.0000	148.1000	0.1440	0.3567	50.0000
148.3000	148.3472	634.7709	9333.3333	1.3917e4	Undefined	148.2000	148.5000	0.2337	0.4645	50.0000
148.8000	148.8000	Undefined	2.0417e4	2.0417e4	Undefined	148.5000	148.8000	Undefined	1.0160	100.0000
149.8000	149.5302	416.6210	1.0000e4	3.1417e4	3	149.1000	149.9000	0.3589	0.4977	50.0000
150.0000	150.0000	1330.6496	1.3083e4	1.3083e4	3	149.9000	150.1000	0.1127	0.6511	50.0000
150.3000	150.2954	Undefined	7833.3333	7833.3333	3	150.1000	150.4000	Undefined	0.3898	82.4468
150.7000	150.7000	1041.7262	1.4417e4	1.9083e4	Undefined	150.6000	150.8000	0.1447	0.7175	50.0000
151.3000	151.3000	Undefined	3750.0000	3750.0000	Undefined	151.3000	151.4000	Undefined	0.1866	100.0000
151.5000	151.5000	Undefined	1.2500e4	1.2500e4	2	151.4000	151.5000	Undefined	0.6221	100.0000
151.9000	151.9598	Undefined	6833.3333	6833.3333	2	151.7000	152.1000	Undefined	0.3401	40.8537
152.7000	152.7000	Undefined	2583.3333	2583.3333	2	152.5000	152.7000	Undefined	0.1286	100.0000
153.4000	153.4000	Undefined	1.3250e4	1.3250e4	3	153.4000	153.5000	Undefined	0.6594	100.0000
153.6000	153.6000	Undefined	2.1750e4	2.1750e4	3	153.5000	153.6000	Undefined	1.0824	100.0000
154.2000	154.2000	1042.7939	1.8083e4	2.0417e4	3	154.0000	154.3000	0.1479	0.8999	50.0000
154.4000	154.4000	Undefined	1.3417e4	1.3417e4	3	154.3000	154.4000	Undefined	0.6677	100.0000
154.9000	154.9000	Undefined	3.4583e4	3.4583e4	2	154.7000	154.9000	Undefined	1.7211	100.0000
155.4000	155.4000	Undefined	8583.3333	1.0250e4	2	155.4000	155.6000	Undefined	0.4272	100.0000
155.8000	155.8000	Undefined	9500.0000	9500.0000	Undefined	155.8000	155.9000	Undefined	0.4728	100.0000
156.0000	156.0000	Undefined	1.3750e4	1.3750e4	Undefined	155.9000	156.0000	Undefined	0.6843	100.0000
156.8000	156.8000	Undefined	2.9342e5	2.9342e5	Undefined	156.7000	156.8000	Undefined	14.6021	100.0000
157.6000	157.6000	Undefined	1.3917e4	1.3917e4	Undefined	157.5000	157.6000	Undefined	0.6926	100.0000
160.6000	160.6000	Undefined	4.1917e4	7.4167e4	1	160.4000	160.6000	Undefined	2.0860	100.0000
160.9000	160.8802	Undefined	4.3083e4	1.8858e5	Undefined	160.4000	161.1000	Undefined	2.1441	64.6035
161.6000	161.6000	881.4711	2.6833e4	2.6833e4	1	161.4000	161.7000	0.1833	1.3354	50.0000
163.7000	163.6868	Undefined	2.3000e4	7.1083e4	2	163.2000	163.8000	Undefined	1.1446	80.0725
164.1000	164.0685	529.3837	4.2333e4	1.8500e5	Undefined	163.2000	164.2000	0.3099	2.1067	50.0000
164.8000	164.6349	Undefined	1.7417e4	1.2917e4	Undefined	164.5000	164.8000	Undefined	0.6428	49.3548
165.1000	164.8000	Undefined	1.7417e4	4.6167e4	1	164.5000	164.8000	Undefined	0.8668	100.0000
165.7000	165.7723	534.2207	2.5083e4	8.7250e4	Undefined	165.4000	166.1000	0.3103	1.2483	50.0000
166.2000	166.2000	Undefined	1.4583e4	1.4583e4	Undefined	166.1000	166.2000	Undefined	0.7257	100.0000
168.6000	168.7809	188.7109	8.3008e5	7.0661e6	Undefined	168.0000	169.4000	0.8944	41.3097	50.0000
169.6000	169.6000	1002.2768	6.0167e4	1.4158e5	3	169.5000	170.1000	0.1692	2.9942	50.0000
169.9000	169.8919	Undefined	3.6333e4	6.2417e4	3	169.7000	170.1000	Undefined	1.8082	79.9312
170.2000	170.2229	Undefined	2.6833e4	2.6833e4	3	170.1000	170.3000	Undefined	1.3354	71.1180
170.7000	170.6901	861.5117	3.0333e4	3.8333e4	3	170.5000	170.8000	0.1981	1.5096	50.0000
170.9000	170.9000	1523.1211	3.0750e4	3.0750e4	3	170.8000	171.0000	0.1122	1.5303	50.0000
171.3000	171.3000	Undefined	3.0500e4	3.0500e4	3	171.0000	171.3000	Undefined	1.5179	100.0000
171.6000	171.6000	Undefined	2.0583e4	2.0583e4	3	171.5000	171.6000	Undefined	1.0243	100.0000
172.5000	172.4800	Undefined	3.1333e4	4.8750e4	Undefined	172.4000	172.6000	Undefined	1.5593	48.4043
173.2000	173.2000	Undefined	1.2667e4	1.2667e4	Undefined	173.1000	173.2000	Undefined	0.6304	100.0000
174.4000	174.4458	715.5426	2.0725e5	4.5325e5	2	174.2000	174.6000	0.2438	10.3139	50.0000
174.8000	174.8491	Undefined	1.6000e5	7.7033e5	Undefined	174.6000	175.4000	Undefined	7.9625	73.8021
175.5000	175.5113	Undefined	2.4917e4	2.4917e4	Undefined	175.4000	175.6000	Undefined	1.2400	85.7860
175.8000	175.8000	Undefined	2.8333e4	3.5583e4	1	175.4000	175.8000	Undefined	1.4100	100.0000
176.1000	176.0868	Undefined	3.7333e4	3.7333e4	Undefined	176.0000	176.2000	Undefined	1.8579	37.6116
177.1000	176.8720	Undefined	3.0833e4	5.4250e4	3	176.7000	177.1000	Undefined	1.2898	61.4148
177.1000	177.1000	Undefined	3.0833e4	3.0833e4	3	177.0000	177.1000	Undefined	1.5344	100.0000
177.5000	177.5000	1290.8144	2.6917e4	2.6917e4	3	177.4000	177.6000	0.1375	1.3395	50.0000
177.7000	177.7000	Undefined	2.4500e4	2.4500e4	Undefined	177.6000	177.8000	Undefined	1.2193	100.0000
177.9000	177.9000	Undefined	5.6583e4	5.6583e4	Undefined	177.6000	177.9000	Undefined	2.8159	100.0000
178.3000	178.3000	Undefined	4.3917e4	4.3917e4	1	178.2000	178.3000	Undefined	2.1855	100.0000
179.4000	179.3524	Undefined	1.1083e4	1.1083e4	1	179.3000	179.5000	Undefined	0.5516	64.2857
179.7000	179.7156	Undefined	2.9667e4	3.4083e4	Undefined	179.5000	179.8000	Undefined	1.4764	49.5787
179.9000	179.9000	Undefined	5.5417e4	5.5417e4	Undefined	179.5000	179.9000	Undefined	2.7578	100.0000
181.6000	181.6000	Undefined	1.4500e4	1.4500e4	Undefined	181.6000	181.7000	Undefined	0.7216	100.0000
181.9000	181.9000	1228.7606	1.9833e4	1.9833e4	Undefined	181.7000	182.0000	0.1480	0.9870	50.0000
183.4000	183.4000	Undefined	9250.0000	9250.0000	3	183.2000	183.4000	Undefined	0.4603	100.0000
183.7000	183.7000	Undefined	3.5083e4	3.5083e4	Undefined	183.6000	183.7000	Undefined	1.7459	100.0000
184.1000	184.1000	1576.4251	1.9667e4	1.9667e4	Undefined	184.0000	184.2000	0.1168	0.9787	50.0000
184.3000	184.3000	Undefined	8000.0000	8000.0000	Undefined	184.2000	184.3000	Undefined	0.3981	100.0000
186.0000	186.0000	Undefined	2.3583e4	2.4667e4	Undefined	186.0000	186.1000	Undefined	1.1736	100.0000
186.7000	186.7459	553.1408	7.6000e4	4.2308e5	Undefined	186.4000	187.4000	0.3376	3.7822	50.0000
187.6000	187.6131	Undefined	1.8750e4	4.5000e4	Undefined	187.4000	187.7000	Undefined	0.9331	77.5556
187.9000	187.9000	1351.1785	3.1333e4	3.1333e4	Undefined	187.8000	188.0000	0.1391	1.5593	50.0000
188.5000	188.6054	219.0942	2.1092e5	1.6369e6	2	188.0000	189.2000	0.8608	10.4964	50.0000
189.1000	189.0795	Undefined	1.7992e5	8.0192e5	2	188.7000	189.2000	Undefined	8.9537	77.0264
189.6000	189.7184	321.1908	2.3908e5	1.1526e6	Undefined	189.3000	190.1000	0.5907	11.8981	50.0000
192.2000	192.2000	1302.4008	3.4167e4	3.4917e4	Undefined	192.0000	192.2000	0.1476	1.7003	50.0000
193.0000	192.8020	244.7236	4.9917e4	3.2567e5	Undefined	192.3000	193.4000	0.7878	2.4841	50.0000
193.6000	193.6000	Undefined	3.2250e4	3.2250e4	Undefined	193.5000	193.6000	Undefined	1.6049	100.0000
194.4000	194.4000	Undefined	5.9167e4	9.3583e4	Undefined	194.4000	194.6000	Undefined	2.9445	100.0000
194.9000	194.8775	797.5006	6.5083e4	1.4242e5	Undefined	194.7000	195.1000	0.2444	3.2389	50.0000
195.7000	195.7000	1503.5890	1.7750e4	1.7750e4	Undefined	195.6000	195.8000	0.1302	0.8833	50.0000
195.9000	195.9000	1305.0691	1.4583e4	1.4583e4	Undefined	195.8000	196.0000	0.1501	0.7257	50.0000
197.5000	197.5000	Undefined	2.5833e4	2.5833e4	Undefined	197.3000	197.5000	Undefined	1.2856	100.0000
199.6000	199.6812	Undefined	2.1583e4	4.1667e4	2	199.4000	199.8000	Undefined	1.0741	60.4247
200.1000	200.1101	Undefined	3.5667e4	1.6333e5	Undefined	199.4000	200.3000	Undefined	1.7750	55.6075
200.7000	200.7000	1257.3846	4.0300e5	1.6309e6	Undefined	200.3000	201.3000	0.1596	20.0556	50.0000
201.5000	201.5155	Undefined	4.8417e4	1.2933e5	Undefined	201.4000	201.9000	Undefined	2.4095	68.3305
202.8000	202.7672	278.3761	1.2057e6	8.1124e6	Undefined	201.9000	203.4000	0.7284	60.0008	50.0000
203.7000	203.7000	Undefined	7.7250e4	1.9017e5	Undefined	203.5000	203.7000	Undefined	3.8444	100.0000
203.9000	203.9108	Undefined	8.9917e4	2.5025e5	Undefined	203.8000	204.4000	Undefined	4.4748	71.5941
205.1000	205.1000	1470.6589	7416.6667	7416.6667	4	205.0000	205.2000	0.1395	0.3691	50.0000
205.3000	205.3000	1432.7585	1.5833e4	1.6500e4	4	205.2000	205.3000	0.1433	0.7880	50.0000
205.7000	205.7000	1470.0170	2.9167e4	5.0333e4	Undefined	205.4000	205.8000	0.1399	1.4515	50.0000
206.0000	206.0000	Undefined	1.0000e4	1.4583e4	Undefined	205.9000	206.0000	Undefined	0.4977	100.0000
206.2000	206.2311	Undefined	2.0083e4	3.4667e4	1	205.9000	206.3000	Undefined	0.9995	49.3776
207.3000	207.3000	Undefined	1.5500e4	1.5500e4	1	207.2000	207.3000	Undefined	0.7714	100.0000
207.6000	207.6000	Undefined	1.6500e4	1.6500e4	Undefined	207.5000	207.6000	Undefined	0.8211	100.0000
208.5000	208.5000	Undefined	1.0042e5	1.0042e5	1	208.5000	208.6000	Undefined	4.9973	100.0000
209.4000	209.4000	Undefined	2.6917e4	2.6917e4	1	209.3000	209.4000	Undefined	1.3395	100.0000
210.2000	210.2000	Undefined	1.9750e4	1.9750e4	Undefined	210.0000	210.2000	Undefined	0.9829	100.0000
212.9000	212.7090	281.4058	7.5108e5	5.6390e6	Undefined	212.0000	213.4000	0.7559	37.3782	50.0000
213.6000	213.6000	1448.2403	8.4917e4	2.0642e5	2	213.5000	214.3000	0.1475	4.2259	50.0000
213.9000	213.9036	Undefined	2.7500e4	4.6000e4	2	213.7000	214.4000	Undefined	1.3686	84.5455
214.6000	214.6000	962.7905	1.9333e4	3.7000e4	2	214.4000	214.6000	0.2229	0.9621	50.0000
214.8000	214.8447	Undefined	2.9333e4	6.6333e4	1	214.4000	214.9000	Undefined	1.4598	60.9375
215.3000	215.3000	1606.5223	1.1917e4	1.1917e4	2	215.1000	215.5000	0.1340	0.5930	50.0000
215.9000	215.9000	Undefined	1.8167e4	1.8167e4	1	215.9000	216.0000	Undefined	0.9041	100.0000
216.7000	216.7606	252.4191	2.0094e6	1.6571e7	Undefined	216.0000	217.4000	0.8587	100.0000	50.0000
217.6000	217.6138	Undefined	1.9708e5	1.2434e6	2	217.5000	218.3000	Undefined	9.8080	90.4651
218.1000	218.1016	Undefined	1.5100e5	5.0517e5	2	218.0000	218.6000	Undefined	7.5146	80.7119
218.5000	218.5000	1549.5921	1.4700e5	1.4700e5	Undefined	218.4000	218.6000	0.1410	7.3156	50.0000
218.7000	218.7000	364.4076	5.1750e4	1.3408e5	2	218.6000	219.4000	0.6002	2.5754	50.0000
218.7000	218.9237	357.2798	5.1750e4	1.3408e5	2	218.6000	219.4000	0.6128	2.5132	50.0000
219.9000	219.9000	Undefined	3.7833e4	3.7833e4	Undefined	219.7000	219.9000	Undefined	1.8828	100.0000
220.5000	220.6526	904.6965	9.1417e4	4.6467e5	Undefined	220.1000	221.3000	0.2439	4.5494	50.0000
222.6000	222.5740	Undefined	6.7167e4	1.3642e5	Undefined	222.5000	222.8000	Undefined	3.3426	75.5583
222.9000	222.9000	Undefined	1.3617e5	1.3617e5	1	222.8000	222.9000	Undefined	6.7764	100.0000
223.2000	223.2000	Undefined	1.9667e4	1.9667e4	Undefined	223.1000	223.2000	Undefined	0.9787	100.0000
223.9000	223.9000	2023.7314	2.9917e4	2.9917e4	1	223.8000	224.0000	0.1106	1.4888	50.0000
224.9000	224.9180	Undefined	5.5500e4	6.3417e4	2	224.7000	225.0000	Undefined	2.7620	50.6757
225.6000	225.6000	1695.7671	1.0417e4	1.1000e4	2	225.5000	225.7000	0.1330	0.5184	50.0000
226.0000	226.0000	Undefined	3833.3333	6000.0000	2	226.0000	226.2000	Undefined	0.1908	100.0000
227.2000	227.2000	Undefined	3.0417e4	3.0417e4	Undefined	227.1000	227.2000	Undefined	1.5137	100.0000
227.7000	227.7000	Undefined	2.1167e4	5.4500e4	2	227.7000	228.1000	Undefined	1.0534	100.0000
227.7000	227.8493	Undefined	2.1167e4	5.4500e4	1	227.7000	228.1000	Undefined	0.8253	34.9246
228.3000	228.3348	1151.0740	2.6083e4	3.9667e4	2	228.1000	228.5000	0.1984	1.2981	50.0000
228.6000	228.6000	1873.8225	3.7250e4	3.7250e4	2	228.5000	228.7000	0.1220	1.8538	50.0000
228.9000	228.9113	710.7047	2.9917e4	5.4917e4	3	228.7000	229.1000	0.3221	1.4888	50.0000
229.2000	229.2000	Undefined	1.2833e4	1.2833e4	3	229.1000	229.2000	Undefined	0.6387	100.0000
229.4000	229.3932	637.9207	1.6000e4	1.6000e4	2	229.1000	229.5000	0.3596	0.7963	50.0000
229.9000	229.8872	474.0445	2.0500e4	6.2417e4	Undefined	229.5000	230.1000	0.4849	1.0202	50.0000
230.2000	230.2000	1673.3955	1.5583e4	1.6333e4	2	230.1000	230.5000	0.1376	0.7755	50.0000
230.6000	230.6000	2220.2726	2.6083e4	2.6083e4	2	230.5000	230.7000	0.1039	1.2981	50.0000
231.2000	231.2000	1587.6606	3.0583e4	4.9083e4	2	230.7000	231.3000	0.1456	1.5220	50.0000
231.7000	231.7000	Undefined	8166.6667	8166.6667	2	231.6000	231.7000	Undefined	0.4064	100.0000
232.6000	232.6000	1815.8878	4.7083e4	5.0083e4	Undefined	232.5000	232.8000	0.1281	2.3431	50.0000
232.9000	232.9489	Undefined	3.1583e4	3.1583e4	1	232.8000	233.0000	Undefined	1.5718	56.0686
233.4000	233.4000	Undefined	9500.0000	9500.0000	Undefined	233.4000	233.5000	Undefined	0.4728	100.0000
234.0000	233.9924	772.1562	2.2333e4	6.2000e4	Undefined	233.5000	234.1000	0.3030	1.1114	50.0000
236.6000	236.6000	Undefined	1.2750e4	1.2750e4	Undefined	236.5000	236.6000	Undefined	0.6345	100.0000
238.6000	238.6000	Undefined	4833.3333	4833.3333	1	238.5000	238.6000	Undefined	0.2405	100.0000
239.6000	239.6000	2160.3457	1.0417e4	1.0417e4	Undefined	239.5000	239.7000	0.1109	0.5184	50.0000
240.6000	240.5738	Undefined	1.5000e4	1.5000e4	1	240.5000	240.7000	Undefined	0.7465	46.6667
240.9000	240.8511	1057.3078	3.1667e4	5.1500e4	1	240.7000	241.0000	0.2278	1.5759	50.0000
241.4000	241.4000	Undefined	5166.6667	5166.6667	1	241.3000	241.4000	Undefined	0.2571	100.0000
241.9000	241.9000	Undefined	1.0083e4	1.5083e4	1	241.9000	242.1000	Undefined	0.5018	100.0000
242.5000	242.5000	814.7002	3.4667e4	9.2583e4	Undefined	242.1000	242.5000	0.2977	1.7252	50.0000
242.7000	242.7569	1766.9008	8.8250e4	2.4425e5	2	242.6000	243.2000	0.1374	4.3918	50.0000
243.3000	243.3000	Undefined	2.5750e4	5.6500e4	2	243.2000	243.8000	Undefined	1.2815	100.0000
243.7000	243.7000	Undefined	1.6667e4	3.2000e4	2	243.4000	243.7000	Undefined	0.8294	100.0000
244.2000	244.1213	1666.1705	1.9167e4	3.8500e4	Undefined	243.8000	244.3000	0.1465	0.9538	50.0000
244.6000	244.6000	Undefined	1.0667e4	2.0083e4	3	244.5000	244.6000	Undefined	0.5308	100.0000
244.8000	244.8000	1466.5275	1.1333e4	1.1333e4	3	244.7000	244.9000	0.1669	0.5640	50.0000
245.3000	245.3695	347.1099	1.3500e4	6.7750e4	Undefined	245.1000	245.9000	0.7069	0.6718	50.0000
245.8000	245.7895	Undefined	1.2083e4	1.2083e4	Undefined	245.7000	245.9000	Undefined	0.6013	47.9310
246.0000	246.0000	Undefined	9000.0000	9000.0000	1	245.9000	246.1000	Undefined	0.4479	100.0000
246.6000	246.6151	1128.8958	3.6917e4	1.0225e5	Undefined	246.1000	246.8000	0.2185	1.8372	50.0000
246.9000	246.9000	1695.7719	2.8500e4	3.7500e4	1	246.8000	247.2000	0.1456	1.4183	50.0000
247.1000	247.0632	Undefined	1.3167e4	1.3167e4	Undefined	247.0000	247.2000	Undefined	0.6552	53.7975
247.8000	247.8000	Undefined	7000.0000	7000.0000	1	247.6000	247.8000	Undefined	0.3484	100.0000
250.6000	250.6000	Undefined	2.7250e4	2.7250e4	Undefined	250.6000	250.7000	Undefined	1.3561	100.0000
253.0000	253.0000	2146.5725	1.7500e4	1.7500e4	1	252.9000	253.1000	0.1179	0.8709	50.0000
254.1000	254.1000	1852.8587	1.6417e4	2.6083e4	Undefined	253.9000	254.2000	0.1371	0.8170	50.0000
254.8000	254.8000	1527.0000	1.4658e5	4.2550e5	2	254.3000	255.1000	0.1669	7.2948	50.0000
255.2000	255.2000	675.3423	6.6333e4	1.3042e5	2	255.1000	255.6000	0.3779	3.3011	50.0000
255.9000	255.9169	1328.4045	4.1417e4	6.6000e4	2	255.8000	256.1000	0.1926	2.0611	50.0000
256.7000	256.6520	665.9657	1.4175e5	7.8525e5	1	256.1000	257.3000	0.3854	7.0543	50.0000
257.7000	257.6857	610.9816	3.0083e4	1.3500e5	1	257.4000	258.3000	0.4218	1.4971	50.0000
258.6000	258.6000	Undefined	2.7000e4	4.4000e4	1	258.6000	258.8000	Undefined	1.3437	100.0000
259.0000	258.9639	1165.8956	1.0750e4	1.0750e4	Undefined	258.8000	259.2000	0.2221	0.5350	50.0000
259.5000	259.4855	1465.3185	9833.3333	1.4000e4	1	259.2000	259.6000	0.1771	0.4894	50.0000
260.3000	260.3000	Undefined	1.2333e4	2.5750e4	Undefined	260.1000	260.3000	Undefined	0.6138	100.0000
260.7000	260.7478	984.5685	4.7167e4	1.5617e5	2	260.4000	261.1000	0.2648	2.3473	50.0000
261.3000	261.3000	1402.8641	3.1667e4	3.4167e4	2	261.1000	261.4000	0.1863	1.5759	50.0000
261.7000	261.7000	2208.6541	2.7417e4	2.7417e4	2	261.6000	261.8000	0.1185	1.3644	50.0000
262.0000	262.0413	1212.8564	1.0083e4	1.8833e4	Undefined	261.9000	262.1000	0.2161	0.5018	50.0000
262.3000	262.3000	2335.6721	3.1250e4	3.1250e4	1	262.2000	262.4000	0.1123	1.5552	50.0000
263.2000	263.2000	Undefined	9750.0000	9750.0000	1	263.1000	263.2000	Undefined	0.4852	100.0000
263.6000	263.6365	1237.0027	1.2917e4	2.4000e4	Undefined	263.5000	264.0000	0.2131	0.6428	50.0000
264.3000	264.3000	Undefined	8500.0000	2.2750e4	2	264.0000	264.3000	Undefined	0.4230	100.0000
264.9000	264.8716	1144.7129	1.3917e4	6.9417e4	Undefined	264.4000	265.1000	0.2314	0.6926	50.0000
265.5000	265.4776	Undefined	8666.6667	1.7500e4	Undefined	265.4000	265.7000	Undefined	0.4313	51.9231
268.7000	268.7000	Undefined	2.8417e4	6.4167e4	2	268.7000	269.0000	Undefined	1.4142	100.0000
269.1000	269.1000	Undefined	2.6750e4	2.6750e4	2	269.0000	269.1000	Undefined	1.3312	100.0000
269.6000	269.6054	Undefined	5750.0000	5750.0000	Undefined	269.5000	269.7000	Undefined	0.2862	92.0290
269.8000	269.8000	Undefined	1.4583e4	1.4583e4	2	269.5000	269.8000	Undefined	0.7257	100.0000
270.6000	270.6967	384.0399	2.1183e5	1.3387e6	Undefined	270.2000	271.4000	0.7049	10.5420	50.0000
271.5000	271.5000	Undefined	4.9250e4	4.9250e4	2	271.4000	271.6000	Undefined	2.4510	100.0000
271.9000	271.9000	2267.4701	1.4000e5	1.7533e5	1	271.6000	272.0000	0.1199	6.9672	50.0000
272.1000	272.1000	2014.0618	2.4833e4	2.4833e4	2	272.0000	272.3000	0.1351	1.2358	50.0000
272.7000	272.6892	Undefined	9916.6667	2.0500e4	2	272.4000	272.8000	Undefined	0.4935	63.8655
273.0000	273.0308	Undefined	4.4167e4	5.3333e4	1	272.8000	273.1000	Undefined	2.1980	51.0377
273.4000	273.4000	Undefined	8166.6667	8166.6667	Undefined	273.3000	273.4000	Undefined	0.4064	100.0000
273.6000	273.6000	1895.7539	1.5333e4	1.5333e4	1	273.3000	273.7000	0.1443	0.7631	50.0000
274.6000	274.6000	Undefined	7916.6667	7916.6667	1	274.6000	274.7000	Undefined	0.3940	100.0000
275.3000	275.3000	Undefined	1.3500e4	1.3500e4	2	275.3000	275.5000	Undefined	0.6718	100.0000
275.8000	275.8445	Undefined	7583.3333	1.3667e4	2	275.7000	276.0000	Undefined	0.3774	58.7912
276.4000	276.4000	1662.2462	2.3000e4	2.6417e4	2	276.2000	276.5000	0.1663	1.1446	50.0000
276.6000	276.6000	Undefined	4.5333e4	4.5333e4	Undefined	276.2000	276.6000	Undefined	2.2560	100.0000
276.9000	276.9102	1252.7653	1.7667e4	1.7667e4	2	276.8000	277.2000	0.2210	0.8792	50.0000
278.1000	278.1000	Undefined	2.2417e4	2.2417e4	2	278.0000	278.1000	Undefined	1.1156	100.0000
278.7000	278.7000	2347.1812	3750.0000	3750.0000	2	278.6000	278.8000	0.1187	0.1866	50.0000
279.0000	279.0000	Undefined	1.5583e4	1.5583e4	Undefined	279.0000	279.1000	Undefined	0.7755	100.0000
279.4000	279.4000	Undefined	6083.3333	6083.3333	Undefined	279.4000	279.5000	Undefined	0.3027	100.0000
279.7000	279.7000	Undefined	7333.3333	7333.3333	Undefined	279.7000	279.8000	Undefined	0.3649	100.0000
280.9000	280.7532	379.8371	2.0292e5	1.3913e6	Undefined	280.0000	281.3000	0.7391	10.0983	50.0000
281.5000	281.5000	1642.6946	1.4417e4	1.4417e4	Undefined	281.4000	281.5000	0.1714	0.7175	50.0000
281.7000	281.7000	2064.5828	2.6167e4	4.9583e4	Undefined	281.6000	282.1000	0.1364	1.3022	50.0000
281.9000	281.9000	Undefined	1.4000e4	1.4000e4	Undefined	281.8000	282.1000	Undefined	0.6967	100.0000
283.0000	282.8378	342.3014	4.4083e4	3.3758e5	Undefined	282.1000	283.4000	0.8263	2.1938	50.0000
283.6000	283.6000	1925.7915	1.4167e4	1.4167e4	Undefined	283.5000	283.7000	0.1473	0.7050	50.0000
283.9000	283.9000	2144.0503	3.6917e4	3.6917e4	Undefined	283.7000	284.0000	0.1324	1.8372	50.0000
284.8000	284.7229	308.0844	3.3683e5	3.1223e6	Undefined	284.0000	285.6000	0.9242	16.7627	50.0000
285.9000	285.8758	Undefined	6.5167e4	3.1467e5	2	285.7000	286.5000	Undefined	3.2431	62.9156
286.4000	286.4000	1875.5360	5.4583e4	6.9833e4	2	286.2000	286.5000	0.1527	2.7164	50.0000
286.8000	286.7621	Undefined	3.0750e4	1.5542e5	1	286.7000	287.5000	Undefined	1.5303	64.6341
287.0000	287.0000	Undefined	2.9500e4	9.8083e4	1	286.9000	287.5000	Undefined	1.4681	100.0000
287.7000	287.7690	718.1503	1.6667e4	5.1833e4	1	287.5000	287.9000	0.4007	0.8294	50.0000
288.1000	288.1165	1588.0110	3.3000e4	4.3917e4	1	288.0000	288.3000	0.1814	1.6423	50.0000
288.6000	288.6000	1745.8114	2.0417e4	3.1083e4	1	288.5000	288.8000	0.1653	1.0160	50.0000
289.2000	289.2000	2366.3986	1.7417e4	1.7417e4	1	289.1000	289.3000	0.1222	0.8668	50.0000
289.7000	289.7000	Undefined	8000.0000	8000.0000	1	289.7000	289.9000	Undefined	0.3981	100.0000
290.8000	290.8000	2123.4488	5.7333e4	6.4583e4	3	290.6000	290.9000	0.1369	2.8532	50.0000
291.2000	291.2000	2580.1008	4.1083e4	4.1083e4	3	291.1000	291.3000	0.1129	2.0445	50.0000
291.5000	291.5000	Undefined	1.4167e4	1.4167e4	3	291.4000	291.5000	Undefined	0.7050	100.0000
292.0000	292.0000	Undefined	1.5583e4	1.5583e4	3	292.0000	292.1000	Undefined	0.7755	100.0000
292.3000	292.3000	Undefined	4333.3333	9833.3333	3	292.3000	292.6000	Undefined	0.2157	100.0000
292.3000	292.4774	Undefined	4333.3333	9833.3333	3	292.3000	292.6000	Undefined	0.1991	40.6250
292.7000	292.7000	1953.2151	5416.6667	5416.6667	3	292.6000	292.8000	0.1499	0.2696	50.0000
293.1000	293.1117	Undefined	2.0167e4	3.5750e4	3	292.8000	293.2000	Undefined	1.0036	72.5207
293.6000	293.5741	Undefined	6916.6667	6916.6667	3	293.5000	293.7000	Undefined	0.3442	40.3614
293.8000	293.8000	1875.0978	4166.6667	4166.6667	3	293.7000	293.8000	0.1567	0.2074	50.0000
294.0000	294.0000	2246.4574	1.5500e4	1.5500e4	Undefined	293.9000	294.1000	0.1309	0.7714	50.0000
294.8000	294.7082	444.7221	5.5000e4	3.5750e5	Undefined	294.1000	295.5000	0.6627	2.7371	50.0000
295.7000	295.7000	1956.2529	2.8250e4	4.2333e4	1	295.5000	295.9000	0.1512	1.4059	50.0000
296.5000	296.4919	1677.7014	2.2667e4	5.0500e4	Undefined	296.0000	296.6000	0.1767	1.1280	50.0000
296.8000	296.8374	Undefined	2.4750e4	4.2167e4	1	296.6000	297.0000	Undefined	1.2317	41.9192
297.6000	297.7129	Undefined	8.6917e4	5.8900e5	Undefined	297.0000	298.1000	Undefined	4.3255	50.8629
298.6000	298.6824	316.3878	4.5558e5	4.1463e6	Undefined	298.1000	299.4000	0.9440	22.6724	50.0000
299.8000	299.8000	2179.8363	1.8200e5	3.3375e5	Undefined	299.5000	299.9000	0.1375	9.0574	50.0000
300.2000	300.1873	1402.4750	2.2417e4	2.2417e4	Undefined	300.0000	300.3000	0.2140	1.1156	50.0000
300.6000	300.7454	361.0168	5.3250e4	3.3392e5	1	300.3000	301.3000	0.8331	2.6500	50.0000
301.6000	301.6097	Undefined	1.7917e4	1.7917e4	Undefined	301.5000	301.7000	Undefined	0.8916	56.0465
301.9000	301.8722	1416.0727	3.3583e4	9.0917e4	1	301.5000	302.0000	0.2132	1.6713	50.0000
302.5000	302.5000	1909.9943	2.8583e4	4.7417e4	1	302.1000	302.6000	0.1584	1.4225	50.0000
302.8000	302.7968	618.2881	2.2250e4	6.6667e4	1	302.6000	303.3000	0.4897	1.1073	50.0000
303.5000	303.4681	1307.1087	9416.6667	1.3667e4	1	303.3000	303.6000	0.2322	0.4686	50.0000
303.8000	303.8000	Undefined	1.0333e4	1.6750e4	1	303.8000	304.0000	Undefined	0.5142	100.0000
304.7000	304.7158	Undefined	2.8500e4	2.8500e4	Undefined	304.6000	304.8000	Undefined	1.4183	50.4386
305.1000	305.1000	Undefined	4.0833e4	4.0833e4	1	305.0000	305.1000	Undefined	2.0321	100.0000
306.2000	306.2000	Undefined	7083.3333	7083.3333	1	306.1000	306.2000	Undefined	0.3525	100.0000
306.5000	306.5000	Undefined	4666.6667	4666.6667	Undefined	306.4000	306.5000	Undefined	0.2322	100.0000
306.7000	306.7000	1977.8922	6083.3333	6666.6667	1	306.4000	306.8000	0.1551	0.3027	50.0000
306.9000	306.9000	Undefined	5333.3333	5333.3333	Undefined	306.8000	307.0000	Undefined	0.2654	100.0000
307.6000	307.6000	Undefined	3583.3333	3583.3333	1	307.6000	307.7000	Undefined	0.1783	100.0000
308.9000	308.8968	1003.6501	3.0250e4	6.5917e4	1	308.7000	309.1000	0.3078	1.5054	50.0000
309.7000	309.7000	1932.2504	9083.3333	9083.3333	Undefined	309.6000	309.8000	0.1603	0.4520	50.0000
309.9000	309.9000	1084.3736	7000.0000	1.1000e4	1	309.8000	310.0000	0.2858	0.3484	50.0000
310.6000	310.6270	819.3237	3.7083e4	1.9517e5	Undefined	310.1000	311.2000	0.3791	1.8455	50.0000
311.4000	311.3523	1139.0459	1.1167e4	1.1167e4	Undefined	311.2000	311.5000	0.2733	0.5557	50.0000
311.6000	311.6000	Undefined	2.4750e4	2.4750e4	1	311.5000	311.6000	Undefined	1.2317	100.0000
312.1000	312.1447	1421.8747	7750.0000	1.3250e4	1	312.0000	312.3000	0.2195	0.3857	50.0000
312.4000	312.4228	1761.1120	8750.0000	8750.0000	1	312.3000	312.6000	0.1774	0.4354	50.0000
312.8000	312.8121	1484.2685	1.4500e4	2.3417e4	Undefined	312.6000	313.0000	0.2108	0.7216	50.0000
313.2000	313.2000	1234.9309	1.3333e4	2.7000e4	Undefined	313.0000	313.2000	0.2536	0.6635	50.0000
313.5000	313.5000	1838.6760	2.0750e4	4.4417e4	Undefined	313.3000	313.9000	0.1705	1.0326	50.0000
314.3000	314.2993	1722.8336	6.1417e4	1.5858e5	Undefined	313.9000	314.6000	0.1824	3.0564	50.0000
315.1000	315.0658	716.7676	5.4083e4	1.9792e5	Undefined	314.6000	315.3000	0.4396	2.6915	50.0000
315.6000	315.6000	2135.5568	1.3083e4	1.3083e4	Undefined	315.5000	315.6000	0.1478	0.6511	50.0000
315.9000	315.8690	1325.6382	2.3000e4	4.1417e4	1	315.7000	316.1000	0.2383	1.1446	50.0000
316.2000	316.2000	Undefined	2.3833e4	2.3833e4	Undefined	316.1000	316.2000	Undefined	1.1861	100.0000
316.6000	316.5656	1210.9395	2.4167e4	4.7917e4	2	316.4000	316.7000	0.2614	1.2027	50.0000
317.0000	317.0000	2207.4894	4.2750e4	6.6000e4	Undefined	316.8000	317.2000	0.1436	2.1275	50.0000
317.5000	317.5000	Undefined	4750.0000	4750.0000	Undefined	317.4000	317.5000	Undefined	0.2364	100.0000
318.4000	318.6080	1503.8226	5.4667e4	3.1708e5	Undefined	317.8000	319.3000	0.2119	2.7205	50.0000
319.7000	319.6532	909.5157	1.1000e4	2.3083e4	1	319.4000	319.8000	0.3515	0.5474	50.0000
319.9000	319.9000	Undefined	1.0250e4	1.0250e4	Undefined	319.8000	320.0000	Undefined	0.5101	100.0000
320.3000	320.2599	1088.8204	2.0667e4	5.7500e4	3	319.8000	320.4000	0.2941	1.0285	50.0000
320.8000	320.7513	750.5485	2.7250e4	1.5050e5	Undefined	320.0000	320.9000	0.4274	1.3561	50.0000
321.1000	321.0755	1375.8709	2.5417e4	3.3667e4	1	320.9000	321.3000	0.2334	1.2649	50.0000
321.4000	321.3674	Undefined	4833.3333	4833.3333	Undefined	321.3000	321.5000	Undefined	0.2405	41.3793
321.9000	321.9169	Undefined	9333.3333	2.2500e4	1	321.5000	322.0000	Undefined	0.4645	88.3929
322.3000	322.3000	Undefined	1.4417e4	2.1667e4	1	322.2000	322.3000	Undefined	0.7175	100.0000
322.6000	322.6265	1027.1998	1.9417e4	4.3417e4	3	322.4000	322.8000	0.3141	0.9663	50.0000
322.9000	322.9000	2470.5023	2.1000e4	2.1000e4	3	322.8000	322.9000	0.1307	1.0451	50.0000
323.3000	323.2977	2000.6509	2.4917e4	3.0250e4	Undefined	323.0000	323.4000	0.1616	1.2400	50.0000
323.5000	323.5000	Undefined	1.9250e4	1.9250e4	Undefined	323.4000	323.5000	Undefined	0.9580	100.0000
323.9000	323.9389	Undefined	6416.6667	6416.6667	Undefined	323.8000	324.0000	Undefined	0.3193	44.1558
324.8000	324.7610	982.4206	1.1892e5	7.1708e5	Undefined	324.0000	325.4000	0.3306	5.9180	50.0000
325.8000	325.8125	984.2576	2.5250e4	7.5000e4	Undefined	325.5000	326.1000	0.3310	1.2566	50.0000
326.2000	326.2000	Undefined	3.4917e4	3.4917e4	3	326.1000	326.2000	Undefined	1.7377	100.0000
326.6000	326.5547	1303.0729	2.9333e4	3.3917e4	3	326.4000	326.7000	0.2506	1.4598	50.0000
327.0000	327.0313	Undefined	1.2583e4	3.9833e4	Undefined	326.9000	327.4000	Undefined	0.6262	70.5298
327.3000	327.2610	Undefined	1.2000e4	1.2000e4	Undefined	327.2000	327.4000	Undefined	0.5972	42.7083
327.9000	327.9242	991.0804	1.5417e4	3.5750e4	1	327.8000	328.3000	0.3309	0.7672	50.0000
328.9000	328.9000	Undefined	5.2000e4	5.2000e4	Undefined	328.8000	328.9000	Undefined	2.5878	100.0000
329.2000	329.2000	Undefined	2166.6667	2166.6667	Undefined	329.1000	329.2000	Undefined	0.1078	100.0000
329.9000	329.7769	1041.2136	1.3917e4	7.2250e4	2	329.3000	330.2000	0.3167	0.6926	50.0000
330.3000	330.3000	2225.6360	1.7167e4	1.7167e4	2	330.2000	330.5000	0.1484	0.8543	50.0000
330.6000	330.6427	1441.3798	1.3083e4	2.0667e4	2	330.5000	330.8000	0.2294	0.6511	50.0000
331.0000	331.0399	Undefined	3.8583e4	4.2667e4	2	330.8000	331.1000	Undefined	1.9201	58.7473
331.8000	331.8152	1783.3877	2.0917e4	3.1917e4	2	331.7000	332.0000	0.1861	1.0409	50.0000
332.7000	332.7469	328.9880	3.5583e4	3.0575e5	Undefined	332.1000	333.4000	1.0114	1.7708	50.0000
333.5000	333.4966	Undefined	2.1083e4	2.1083e4	Undefined	333.4000	333.6000	Undefined	1.0492	44.6640
333.8000	333.7745	1273.8672	1.9750e4	2.9583e4	Undefined	333.6000	334.0000	0.2620	0.9829	50.0000
334.2000	334.1980	Undefined	1.3000e4	2.4500e4	3	334.0000	334.3000	Undefined	0.6470	89.1026
334.4000	334.4000	Undefined	3.7417e4	3.7417e4	3	334.0000	334.4000	Undefined	1.8621	100.0000
334.9000	334.8841	Undefined	1.0000e4	2.1750e4	3	334.8000	335.1000	Undefined	0.4977	82.5000
335.2000	335.2000	2701.2249	2.7417e4	2.9750e4	3	335.1000	335.4000	0.1241	1.3644	50.0000
335.5000	335.5000	2114.8344	1.1417e4	1.1417e4	3	335.4000	335.6000	0.1586	0.5682	50.0000
335.7000	335.7200	Undefined	1.0000e4	1.3917e4	Undefined	335.6000	336.0000	Undefined	0.4977	46.6667
336.2000	336.2000	2645.4246	1.6500e4	1.6500e4	Undefined	336.1000	336.3000	0.1271	0.8211	50.0000
336.5000	336.4685	1708.6489	1.7917e4	1.7917e4	Undefined	336.3000	336.6000	0.1969	0.8916	50.0000
337.0000	336.9765	861.9435	3.7083e4	9.1167e4	1	336.6000	337.1000	0.3909	1.8455	50.0000
337.7000	337.7000	1726.2545	5.6000e4	1.0467e5	Undefined	337.3000	337.8000	0.1956	2.7869	50.0000
337.9000	337.9000	Undefined	3.8500e4	3.8500e4	1	337.8000	338.0000	Undefined	1.9160	100.0000
338.4000	338.3985	1810.3449	1.1283e5	2.3525e5	Undefined	338.0000	338.5000	0.1869	5.6152	50.0000
339.1000	339.0233	Undefined	7.1333e4	2.7150e5	2	338.7000	339.3000	Undefined	3.5500	48.3061
339.5000	339.5000	2285.2368	4.1833e4	5.7917e4	2	339.3000	339.8000	0.1486	2.0819	50.0000
339.9000	339.9000	2265.8937	1.8667e4	1.8667e4	2	339.8000	340.0000	0.1500	0.9290	50.0000
340.2000	340.1868	Undefined	1.5500e4	3.9583e4	3	340.0000	340.3000	Undefined	0.7714	79.8387
340.5000	340.5000	2548.6533	5.5083e4	7.0750e4	3	340.4000	340.7000	0.1336	2.7413	50.0000
340.8000	340.8000	2187.4358	1.7333e4	1.7333e4	3	340.7000	340.9000	0.1558	0.8626	50.0000
341.3000	341.2843	1327.0316	2.4583e4	4.5917e4	3	340.9000	341.4000	0.2572	1.2234	50.0000
341.6000	341.6000	Undefined	9833.3333	2.4500e4	3	341.6000	342.0000	Undefined	0.4894	100.0000
341.6000	341.8977	Undefined	9833.3333	2.4500e4	3	341.6000	342.0000	Undefined	0.4852	61.5385
342.3000	342.3000	Undefined	3.3417e4	3.3417e4	3	342.0000	342.3000	Undefined	1.6630	100.0000
342.6000	342.6000	2380.3429	3.8333e4	3.8333e4	3	342.5000	342.8000	0.1439	1.9077	50.0000
342.9000	342.9000	2804.0042	1.2250e4	1.2250e4	3	342.8000	343.0000	0.1223	0.6096	50.0000
343.1000	343.1000	Undefined	9500.0000	9500.0000	Undefined	343.0000	343.2000	Undefined	0.4728	100.0000
343.1000	343.3000	920.3295	9500.0000	1.9250e4	Undefined	343.0000	343.3000	0.3730	0.4354	50.0000
343.7000	343.7000	2146.0231	1.7083e4	2.6750e4	Undefined	343.4000	343.8000	0.1602	0.8502	50.0000
344.4000	344.4358	Undefined	3.1000e4	5.5917e4	2	344.0000	344.5000	Undefined	1.5427	64.7849
344.7000	344.7052	963.5970	5.0417e4	2.3100e5	Undefined	344.0000	344.8000	0.3577	2.5090	50.0000
345.0000	345.0000	2853.7747	6.0917e4	6.0917e4	2	344.9000	345.1000	0.1209	3.0316	50.0000
345.3000	345.2722	Undefined	1.1167e4	1.1167e4	2	345.1000	345.6000	Undefined	0.5557	81.3433
346.3000	346.4537	758.9812	4.6333e4	1.8950e5	Undefined	346.0000	346.7000	0.4565	2.3058	50.0000
346.9000	346.9565	749.3742	6.1583e4	2.2800e5	1	346.7000	347.5000	0.4630	3.0647	50.0000
347.8000	347.8109	Undefined	1.7833e4	4.6167e4	1	347.6000	347.9000	Undefined	0.8875	63.5514
348.2000	348.2163	1681.3075	3.3083e4	1.0883e5	Undefined	347.6000	348.4000	0.2071	1.6464	50.0000
348.7000	348.7000	2479.3818	3.7667e4	6.0917e4	Undefined	348.4000	348.8000	0.1406	1.8745	50.0000
349.1000	349.1168	1554.1055	1.5667e4	2.3667e4	1	349.0000	349.2000	0.2246	0.7797	50.0000
349.5000	349.4921	2009.9231	2.3333e4	3.0667e4	Undefined	349.3000	349.6000	0.1739	1.1612	50.0000
349.8000	349.7812	1324.0636	1.7417e4	2.1083e4	1	349.6000	350.0000	0.2642	0.8668	50.0000
350.2000	350.2000	1881.5446	1.4500e4	2.0417e4	Undefined	350.0000	350.2000	0.1861	0.7216	50.0000
350.7000	350.7862	1908.6862	3.0417e4	1.4817e5	1	350.3000	351.3000	0.1838	1.5137	50.0000
351.5000	351.5439	Undefined	1.0000e4	2.1667e4	Undefined	351.4000	351.6000	Undefined	0.4977	49.5833
351.8000	351.8000	2816.2269	2.5833e4	2.9750e4	1	351.7000	351.9000	0.1249	1.2856	50.0000
352.6000	352.7658	346.9797	7.3083e4	6.1775e5	Undefined	352.0000	353.4000	1.0167	3.6370	50.0000
353.7000	353.7118	1056.3945	2.1167e4	3.7333e4	2	353.6000	354.0000	0.3348	1.0534	50.0000
354.4000	354.4000	1027.4369	2.3750e4	7.1833e4	2	354.0000	354.4000	0.3449	1.1819	50.0000
354.7000	354.6659	1477.8679	2.5250e4	3.8333e4	2	354.5000	354.9000	0.2400	1.2566	50.0000
355.3000	355.2777	Undefined	1.2500e4	3.9583e4	2	355.1000	355.8000	Undefined	0.6221	48.6667
355.7000	355.6546	928.3671	7916.6667	1.2250e4	2	355.4000	355.8000	0.3831	0.3940	50.0000
356.0000	355.9982	1060.2427	1.0500e4	2.8167e4	Undefined	355.8000	356.1000	0.3358	0.5225	50.0000
356.6000	356.5936	2618.2115	2.2750e4	4.4333e4	Undefined	356.2000	356.7000	0.1362	1.1322	50.0000
356.8000	356.8900	871.9446	2.4333e4	7.5417e4	1	356.7000	357.4000	0.4093	1.2110	50.0000
357.8000	357.8000	2229.9052	1.4500e4	2.7667e4	1	357.5000	357.9000	0.1605	0.7216	50.0000
358.2000	358.2225	1506.2641	1.5500e4	2.8583e4	Undefined	358.1000	358.3000	0.2378	0.7714	50.0000
358.5000	358.5000	2811.1047	5.4750e4	6.7500e4	Undefined	358.4000	358.7000	0.1275	2.7247	50.0000
358.9000	358.8794	929.4112	3.9083e4	1.1058e5	Undefined	358.7000	359.2000	0.3861	1.9450	50.0000
360.7000	360.6948	362.9996	1.0542e5	9.4583e5	Undefined	360.0000	361.5000	0.9937	5.2461	50.0000
361.6000	361.6000	Undefined	1.7250e4	7.0667e4	2	361.5000	362.2000	Undefined	0.8585	100.0000
361.6000	361.9000	Undefined	1.7250e4	5.3750e4	Undefined	361.5000	361.9000	Undefined	0.7921	100.0000
361.6000	362.0801	Undefined	1.7250e4	7.0667e4	2	361.5000	362.2000	Undefined	0.8419	62.0690
362.8000	362.7670	1552.4392	3.1167e4	1.3775e5	2	362.2000	363.3000	0.2337	1.5510	50.0000
363.6000	363.6000	2270.9585	1.9750e4	3.1500e4	1	363.4000	363.8000	0.1601	0.9829	50.0000
363.9000	363.9000	Undefined	4916.6667	4916.6667	Undefined	363.8000	364.0000	Undefined	0.2447	100.0000
364.7000	364.7271	738.2816	2.1833e4	8.1250e4	Undefined	364.5000	365.2000	0.4940	1.0866	50.0000
365.6000	365.5207	1054.6721	1.8000e4	6.5000e4	2	365.2000	365.8000	0.3466	0.8958	50.0000
365.9000	365.9000	2145.3762	1.2167e4	1.2167e4	2	365.8000	366.0000	0.1706	0.6055	50.0000
366.6000	366.6961	827.4801	1.1683e5	7.9842e5	Undefined	366.0000	367.4000	0.4431	5.8143	50.0000
367.6000	367.6000	2914.9850	4.1333e4	4.1333e4	Undefined	367.5000	367.7000	0.1261	2.0570	50.0000
367.8000	367.9721	1593.2030	2.5833e4	6.0500e4	2	367.7000	368.3000	0.2310	1.2856	50.0000
368.4000	368.4195	1830.7077	2.6417e4	2.6417e4	2	368.3000	368.6000	0.2012	1.3146	50.0000
368.9000	368.9000	Undefined	5.0417e4	5.0417e4	3	368.6000	368.9000	Undefined	2.5090	100.0000
369.3000	369.3000	2836.5734	1.6083e4	1.6083e4	3	369.2000	369.4000	0.1302	0.8004	50.0000
369.6000	369.6267	1280.8016	1.8750e4	5.0167e4	Undefined	369.4000	370.0000	0.2886	0.9331	50.0000
370.3000	369.9000	Undefined	1.5083e4	6.0500e4	Undefined	369.8000	370.3000	Undefined	0.6345	100.0000
370.3000	370.3000	Undefined	1.5083e4	4.1833e4	Undefined	370.0000	370.3000	Undefined	0.7506	100.0000
370.8000	370.8172	1998.1055	4.1417e4	1.0533e5	2	370.4000	371.0000	0.1856	2.0611	50.0000
371.4000	371.4057	1535.6070	1.9833e4	2.7500e4	2	371.0000	371.6000	0.2419	0.9870	50.0000
371.7000	371.7000	Undefined	8583.3333	8583.3333	2	371.6000	371.8000	Undefined	0.4272	100.0000
372.4000	372.4814	1066.5590	2.1500e4	9.6417e4	Undefined	371.8000	372.6000	0.3492	1.0700	50.0000
372.8000	372.8204	1251.2113	2.8000e4	5.6083e4	Undefined	372.7000	373.1000	0.2980	1.3934	50.0000
374.2000	374.2361	309.7602	3.8192e5	3.2697e6	Undefined	373.1000	374.9000	1.2081	19.0063	50.0000
375.0000	375.0000	Undefined	1.8783e5	5.7675e5	Undefined	374.9000	375.4000	Undefined	9.3477	100.0000
375.3000	375.2644	Undefined	1.3450e5	1.3450e5	Undefined	375.2000	375.4000	Undefined	6.6935	74.5353
375.8000	375.7951	Undefined	1.1700e5	6.8392e5	2	375.4000	376.0000	Undefined	5.8226	94.6581
376.2000	376.1940	Undefined	1.7083e5	3.9067e5	2	376.1000	376.7000	Undefined	8.5016	47.6585
376.8000	376.8000	Undefined	3.5750e4	3.8833e4	Undefined	376.7000	376.8000	Undefined	1.7791	100.0000
377.0000	377.0000	2835.5195	8.1583e4	8.1583e4	2	376.9000	377.1000	0.1330	4.0601	50.0000
377.4000	377.4137	Undefined	2.6167e4	7.5750e4	2	377.3000	377.9000	Undefined	1.3022	79.4586
378.1000	378.1163	Undefined	1.4167e4	2.2667e4	2	377.9000	378.2000	Undefined	0.7050	77.3529
378.7000	378.7080	2112.0575	3.1417e4	1.7408e5	Undefined	378.4000	379.4000	0.1793	1.5635	50.0000
379.6000	379.5836	Undefined	4500.0000	1.0083e4	Undefined	379.5000	379.9000	Undefined	0.2239	81.4815
379.8000	379.8000	Undefined	4333.3333	4333.3333	Undefined	379.7000	379.9000	Undefined	0.2157	100.0000
380.6000	380.6402	2047.3549	2.2858e5	9.1533e5	Undefined	379.9000	381.1000	0.1859	11.3756	50.0000
381.2000	381.2000	Undefined	5.6833e4	5.6833e4	Undefined	381.1000	381.4000	Undefined	2.8283	100.0000
381.6000	381.6028	Undefined	1.7333e4	2.1667e4	Undefined	381.4000	381.8000	Undefined	0.8626	70.6731
382.4000	382.3739	859.7615	4.2250e4	1.5992e5	2	381.8000	382.5000	0.4447	2.1026	50.0000
383.0000	383.0000	2568.3027	6.6583e4	1.6292e5	2	382.5000	383.1000	0.1491	3.3136	50.0000
383.2000	383.2000	Undefined	2.8833e4	2.8833e4	2	383.1000	383.3000	Undefined	1.4349	100.0000
384.2000	384.0742	460.2951	2.8575e5	2.0901e6	Undefined	383.3000	384.7000	0.8344	14.2205	50.0000
385.1000	385.1080	Undefined	5.3500e4	2.7575e5	3	385.0000	385.9000	Undefined	2.6625	77.4143
385.5000	385.5000	Undefined	4.1167e4	8.4667e4	3	385.4000	385.9000	Undefined	2.0487	100.0000
385.8000	385.8000	Undefined	2.0250e4	2.1167e4	3	385.7000	385.8000	Undefined	1.0078	100.0000
386.2000	386.1876	1761.5915	4.0417e4	9.6417e4	Undefined	385.9000	386.5000	0.2192	2.0114	50.0000
386.6000	386.6388	1901.9699	2.0417e4	2.7000e4	Undefined	386.5000	386.8000	0.2033	1.0160	50.0000
387.0000	386.9586	1759.5184	3.3500e4	6.9000e4	2	386.8000	387.3000	0.2199	1.6672	50.0000
387.6000	387.6180	1876.1420	1.3667e4	1.4500e4	2	387.5000	387.8000	0.2066	0.6801	50.0000
387.9000	387.9444	1603.1399	1.0750e4	1.8917e4	1	387.8000	388.0000	0.2420	0.5350	50.0000
388.2000	388.2000	2726.2019	1.2917e4	1.2917e4	2	388.1000	388.4000	0.1424	0.6428	50.0000
388.9000	388.9000	Undefined	1.8583e4	1.8583e4	2	388.8000	388.9000	Undefined	0.9248	100.0000
389.3000	389.3000	Undefined	6916.6667	6916.6667	2	389.3000	389.4000	Undefined	0.3442	100.0000
389.6000	389.5931	Undefined	1.0333e4	3.0417e4	2	389.4000	389.8000	Undefined	0.5142	35.8871
390.2000	390.2564	1536.6288	2.0500e4	7.4083e4	2	389.9000	390.6000	0.2540	1.0202	50.0000
390.7000	390.7451	1069.9261	1.5917e4	4.9833e4	2	390.6000	391.1000	0.3652	0.7921	50.0000
391.2000	391.2000	2555.2952	9666.6667	9666.6667	2	391.1000	391.3000	0.1531	0.4811	50.0000
391.7000	391.5060	Undefined	6666.6667	8750.0000	2	391.3000	391.7000	Undefined	0.2903	85.0000
391.7000	391.7000	Undefined	6666.6667	8750.0000	1	391.3000	391.7000	Undefined	0.3318	100.0000
392.2000	392.2039	2361.5075	2.8667e4	4.5917e4	Undefined	392.0000	392.4000	0.1661	1.4266	50.0000
392.5000	392.5000	3299.3667	1.9417e4	1.9417e4	Undefined	392.4000	392.6000	0.1190	0.9663	50.0000
392.7000	392.7278	Undefined	2.0083e4	2.0083e4	Undefined	392.6000	392.8000	Undefined	0.9995	41.2863
393.1000	393.1159	Undefined	1.5833e4	5.2167e4	2	393.0000	393.7000	Undefined	0.7880	77.8947
393.6000	393.6117	Undefined	6583.3333	2.8583e4	2	393.4000	393.9000	Undefined	0.3276	75.3165
393.9000	393.9000	Undefined	6583.3333	1.4917e4	3	393.7000	393.9000	Undefined	0.3276	100.0000
394.1000	394.1000	2843.0852	1.4583e4	2.9500e4	1	393.7000	394.2000	0.1386	0.7257	50.0000
394.3000	394.3000	Undefined	3750.0000	3750.0000	3	394.2000	394.4000	Undefined	0.1866	100.0000
394.7000	394.7200	Undefined	1.3333e4	1.7250e4	Undefined	394.6000	394.8000	Undefined	0.6635	52.5000
395.1000	395.0340	2406.8185	1.5750e4	7.1250e4	Undefined	394.6000	395.3000	0.1641	0.7838	50.0000
395.5000	395.5000	2538.2462	6166.6667	6166.6667	Undefined	395.4000	395.6000	0.1558	0.3069	50.0000
396.1000	396.0889	2185.2100	2.0000e4	4.5917e4	1	395.6000	396.2000	0.1813	0.9953	50.0000
396.7000	396.7000	2798.9290	9.8083e4	1.8433e5	Undefined	396.2000	396.8000	0.1417	4.8812	50.0000
397.0000	397.0000	2499.7592	5.6667e4	5.6667e4	1	396.8000	397.1000	0.1588	2.8201	50.0000
397.7000	397.8130	Undefined	1.8542e5	1.4760e6	Undefined	397.1000	398.4000	Undefined	9.2274	57.1011
398.5000	398.5000	Undefined	1.6508e5	3.6942e5	2	398.4000	398.7000	Undefined	8.2155	100.0000
399.2000	399.0911	Undefined	7.0333e4	3.2125e5	2	398.8000	399.6000	Undefined	3.5002	35.9597
399.7000	399.7000	2925.6609	4.2000e4	4.2000e4	Undefined	399.6000	399.8000	0.1366	2.0902	50.0000
400.0000	400.0000	2517.0126	3.6583e4	3.6583e4	Undefined	399.8000	400.1000	0.1589	1.8206	50.0000
400.6000	400.7230	2061.5801	3.5967e5	2.7383e6	Undefined	400.1000	401.8000	0.1944	17.8991	50.0000
401.1000	401.1124	Undefined	2.8058e5	1.0915e6	1	401.0000	401.8000	Undefined	13.9634	77.9032
402.3000	402.2520	Undefined	6.4417e4	4.2283e5	1	401.9000	403.0000	Undefined	3.2057	49.0944
403.1000	403.1000	Undefined	1.8333e4	4.2000e4	Undefined	403.0000	403.6000	Undefined	0.9124	100.0000
403.1000	403.2468	Undefined	1.8333e4	4.2000e4	Undefined	403.0000	403.6000	Undefined	0.5308	74.6094
403.9000	403.7431	1214.1640	7833.3333	1.8417e4	Undefined	403.6000	403.9000	0.3325	0.3774	50.0000
403.9000	403.9000	1230.1915	7833.3333	1.8417e4	Undefined	403.6000	403.9000	0.3283	0.3898	50.0000
404.7000	404.6757	1000.0234	2.6500e4	1.1850e5	3	404.0000	404.9000	0.4047	1.3188	50.0000
405.1000	405.1447	1213.9759	1.8167e4	5.4417e4	3	404.9000	405.6000	0.3337	0.9041	50.0000
405.5000	405.4763	Undefined	8416.6667	8416.6667	3	405.4000	405.6000	Undefined	0.4189	68.8119
405.8000	405.8060	Undefined	1.4250e4	1.9500e4	Undefined	405.6000	405.9000	Undefined	0.7092	63.7427
406.4000	406.3642	1194.0503	3.1583e4	1.3092e5	2	405.6000	406.5000	0.3403	1.5718	50.0000
406.9000	406.8681	Undefined	2.8917e4	7.5083e4	2	406.5000	407.0000	Undefined	1.4391	66.5706
407.5000	407.4983	Undefined	1.0417e4	1.4750e4	2	407.4000	407.7000	Undefined	0.5184	72.0000
407.8000	407.8000	Undefined	8333.3333	1.0417e4	2	407.7000	407.8000	Undefined	0.4147	100.0000
408.2000	408.1872	1713.4894	2.3250e4	5.2000e4	1	407.9000	408.4000	0.2382	1.1571	50.0000
408.5000	408.5245	Undefined	5916.6667	5916.6667	2	408.4000	408.6000	Undefined	0.2944	36.6197
408.9000	408.9000	3077.1451	2.5833e4	4.4333e4	Undefined	408.6000	409.0000	0.1329	1.2856	50.0000
409.4000	409.3547	2954.9939	1.3667e4	2.5583e4	1	409.1000	409.5000	0.1385	0.6801	50.0000
409.7000	409.6732	1648.6519	8416.6667	8416.6667	1	409.5000	409.9000	0.2485	0.4189	50.0000
410.5000	410.3350	Undefined	1.1333e4	4.9667e4	2	409.9000	410.5000	Undefined	0.5225	49.2063
410.5000	410.5000	Undefined	1.1333e4	4.9667e4	Undefined	409.9000	410.5000	Undefined	0.5640	100.0000
410.7000	410.7000	3784.0536	5.4833e4	5.4833e4	2	410.6000	410.8000	0.1085	2.7288	50.0000
411.1000	411.1000	Undefined	5166.6667	5166.6667	Undefined	410.8000	411.1000	Undefined	0.2571	100.0000
411.4000	411.4000	3139.5240	2.6333e4	3.1750e4	2	411.3000	411.6000	0.1310	1.3105	50.0000
412.4000	412.4183	628.8191	2.4083e4	1.9308e5	2	411.6000	412.9000	0.6559	1.1985	50.0000
413.1000	413.0853	Undefined	1.5000e4	5.1083e4	2	412.9000	413.5000	Undefined	0.7465	75.8333
413.4000	413.3748	Undefined	1.4583e4	1.4583e4	2	413.3000	413.5000	Undefined	0.7257	41.1429
413.9000	413.9000	1364.1253	1.2000e4	2.5167e4	Undefined	413.5000	413.9000	0.3034	0.5972	50.0000
414.6000	414.6953	419.9043	4.5000e4	3.9250e5	Undefined	414.0000	415.4000	0.9876	2.2395	50.0000
415.5000	415.5000	Undefined	1.1417e4	1.1417e4	Undefined	415.4000	415.5000	Undefined	0.5682	100.0000
415.7000	415.7000	2629.8739	2.0750e4	2.6583e4	1	415.4000	415.8000	0.1581	1.0326	50.0000
416.0000	415.9846	1038.6699	2.0583e4	6.9917e4	2	415.8000	416.5000	0.4005	1.0243	50.0000
416.4000	416.4000	2682.9356	1.8417e4	1.8417e4	2	416.3000	416.5000	0.1552	0.9165	50.0000
416.9000	416.8504	1023.3950	1.1333e4	2.3167e4	1	416.5000	417.0000	0.4073	0.5640	50.0000
417.5000	417.4573	1993.8332	1.4583e4	5.5000e4	Undefined	417.0000	418.0000	0.2094	0.7257	50.0000
418.8000	418.8259	1927.3590	2.8500e4	1.2233e5	1	418.1000	419.1000	0.2173	1.4183	50.0000
419.3000	419.3263	Undefined	7000.0000	7000.0000	Undefined	419.2000	419.4000	Undefined	0.3484	54.1667
419.6000	419.6000	Undefined	7666.6667	3.2500e4	Undefined	419.2000	419.6000	Undefined	0.3815	100.0000
419.8000	419.8246	Undefined	1.5833e4	4.8333e4	1	419.2000	419.9000	Undefined	0.7880	52.6316
420.5000	420.5000	2459.1710	6.5000e4	2.0208e5	3	419.9000	420.8000	0.1710	3.2348	50.0000
420.9000	420.9000	2534.9218	2.7583e4	6.5000e4	3	420.8000	421.4000	0.1660	1.3727	50.0000
421.1000	421.0763	Undefined	2.0333e4	5.8000e4	3	421.0000	421.7000	Undefined	1.0119	50.2049
421.3000	421.3000	Undefined	1.3417e4	1.3417e4	Undefined	421.2000	421.4000	Undefined	0.6677	100.0000
421.6000	421.6000	1599.3824	1.3583e4	2.3000e4	3	421.4000	421.6000	0.2636	0.6760	50.0000
421.9000	421.9000	2559.7830	3.0417e4	6.1750e4	2	421.7000	422.2000	0.1648	1.5137	50.0000
422.5000	422.4516	1839.9797	1.3583e4	2.6583e4	2	422.3000	422.6000	0.2296	0.6760	50.0000
422.7000	422.7000	3022.1580	3.8000e4	5.4917e4	1	422.6000	423.0000	0.1399	1.8911	50.0000
423.1000	423.1000	Undefined	7833.3333	7833.3333	2	423.0000	423.2000	Undefined	0.3898	100.0000
423.6000	423.6000	3145.8388	4.0583e4	6.7250e4	1	423.4000	423.7000	0.1347	2.0197	50.0000
424.4000	424.4020	1366.2638	1.8833e4	5.4333e4	1	424.0000	424.6000	0.3106	0.9373	50.0000
424.8000	424.8987	2545.1159	2.1250e4	5.7917e4	1	424.6000	425.2000	0.1669	1.0575	50.0000
425.5000	425.5000	2892.5102	9583.3333	1.3083e4	1	425.4000	425.6000	0.1471	0.4769	50.0000
426.0000	425.7401	Undefined	1.3417e4	4.0250e4	1	425.6000	426.0000	Undefined	0.5516	46.2406
426.0000	426.0000	977.2587	1.3417e4	4.0250e4	2	425.6000	426.0000	0.4359	0.6677	50.0000
426.5000	426.4268	1302.1352	3.1917e4	8.4500e4	2	426.1000	426.6000	0.3275	1.5884	50.0000
427.0000	427.0000	2804.8971	3.1667e4	5.6333e4	2	426.6000	427.2000	0.1522	1.5759	50.0000
427.6000	427.6000	Undefined	3.3667e4	7.2167e4	Undefined	427.3000	427.6000	Undefined	1.6754	100.0000
428.3000	428.4125	1348.1761	7.9750e4	5.6708e5	2	427.3000	428.9000	0.3178	3.9688	50.0000
429.0000	429.0000	Undefined	6.9250e4	1.1225e5	2	428.9000	429.3000	Undefined	3.4463	100.0000
429.5000	429.4345	Undefined	2.3833e4	3.9833e4	2	429.3000	429.6000	Undefined	1.1861	80.7692
430.1000	430.0051	781.6734	3.1083e4	1.4892e5	2	429.6000	430.5000	0.5501	1.5469	50.0000
430.6000	430.6000	Undefined	1.4500e4	2.4083e4	2	430.5000	430.7000	Undefined	0.7216	100.0000
431.0000	430.9967	1626.2190	1.9833e4	3.9167e4	Undefined	430.8000	431.2000	0.2650	0.9870	50.0000
431.3000	431.3000	Undefined	9083.3333	1.7833e4	Undefined	431.2000	431.4000	Undefined	0.4520	100.0000
431.6000	431.6000	3103.0829	2.1417e4	2.6500e4	Undefined	431.5000	431.8000	0.1391	1.0658	50.0000
432.4000	432.5957	Undefined	1.7583e4	1.4042e5	2	431.8000	433.0000	Undefined	0.8750	50.7109
433.1000	433.1000	Undefined	1.4167e4	3.6833e4	2	433.0000	433.3000	Undefined	0.7050	100.0000
433.5000	433.5000	3289.5806	1.6167e4	1.6167e4	2	433.4000	433.6000	0.1318	0.8045	50.0000
433.7000	433.7000	Undefined	6166.6667	6166.6667	Undefined	433.6000	433.7000	Undefined	0.3069	100.0000
433.9000	433.9045	Undefined	8000.0000	8000.0000	2	433.6000	434.0000	Undefined	0.3981	59.8958
434.6000	434.6202	800.1121	4.4583e4	2.5133e5	Undefined	434.0000	435.0000	0.5432	2.2187	50.0000
435.1000	435.1000	2559.3141	2.7417e4	2.9500e4	Undefined	435.0000	435.5000	0.1700	1.3644	50.0000
435.4000	435.3847	Undefined	7333.3333	1.2583e4	2	435.3000	435.7000	Undefined	0.3649	88.0682
435.9000	435.9000	Undefined	7166.6667	1.6667e4	2	435.7000	435.9000	Undefined	0.3567	100.0000
436.3000	436.3000	3170.4680	2.6250e4	4.1583e4	2	436.0000	436.4000	0.1376	1.3063	50.0000
436.5000	436.5000	3530.7567	1.1167e4	1.1167e4	2	436.4000	436.6000	0.1236	0.5557	50.0000
436.7000	436.7000	3715.5234	6666.6667	6666.6667	Undefined	436.6000	436.8000	0.1175	0.3318	50.0000
436.9000	436.9000	3772.9113	1.2583e4	1.2583e4	2	436.8000	437.0000	0.1158	0.6262	50.0000
437.1000	437.1000	2804.9508	7833.3333	7833.3333	2	437.0000	437.3000	0.1558	0.3898	50.0000
437.4000	437.4712	1460.3850	1.0167e4	2.1750e4	Undefined	437.3000	437.7000	0.2996	0.5060	50.0000
437.9000	437.9000	2930.4196	1.6500e4	6.0917e4	3	437.7000	438.6000	0.1494	0.8211	50.0000
438.3000	438.3318	Undefined	1.0250e4	3.0250e4	3	438.2000	438.5000	Undefined	0.5101	81.3008
438.7000	438.7315	1900.9625	1.6333e4	5.7417e4	2	438.6000	439.3000	0.2308	0.8128	50.0000
439.0000	439.0000	Undefined	8333.3333	8333.3333	Undefined	438.9000	439.0000	Undefined	0.4147	100.0000
439.2000	439.1813	Undefined	9750.0000	1.7917e4	2	438.9000	439.3000	Undefined	0.4852	47.4359
439.5000	439.5000	Undefined	5000.0000	6750.0000	Undefined	439.3000	439.5000	Undefined	0.2488	100.0000
439.7000	439.7202	1694.9488	8250.0000	1.2083e4	2	439.6000	439.9000	0.2594	0.4106	50.0000
440.6000	440.6000	3289.3840	4.3000e4	1.3300e5	Undefined	439.9000	440.9000	0.1339	2.1399	50.0000
441.5000	441.3381	880.9488	6416.6667	1.9417e4	Undefined	441.0000	441.6000	0.5010	0.3193	50.0000
441.7000	441.7433	Undefined	9833.3333	1.3000e4	Undefined	441.6000	441.9000	Undefined	0.4894	48.7288
442.8000	442.6777	559.6746	7.6083e4	6.0283e5	Undefined	441.9000	443.4000	0.7910	3.7863	50.0000
443.6000	443.5532	Undefined	2.8000e4	4.6667e4	1	443.4000	443.7000	Undefined	1.3934	58.1845
444.6000	444.5844	388.1458	1.6417e4	1.4975e5	Undefined	443.9000	445.3000	1.1454	0.8170	50.0000
445.9000	445.9000	Undefined	8666.6667	1.8417e4	1	445.6000	446.0000	Undefined	0.4313	66.3462
446.3000	446.3000	Undefined	1.3083e4	1.3083e4	Undefined	446.2000	446.3000	Undefined	0.6511	100.0000
446.9000	446.8689	Undefined	1.2417e4	2.1083e4	1	446.7000	447.0000	Undefined	0.6179	71.4765
447.6000	447.5750	2153.7898	6500.0000	8083.3333	Undefined	447.4000	447.7000	0.2078	0.3235	50.0000
448.6000	448.7270	456.8587	1.6525e5	1.4485e6	Undefined	447.7000	449.3000	0.9822	8.2238	50.0000
449.6000	449.5914	Undefined	2.6833e4	8.3083e4	Undefined	449.4000	449.9000	Undefined	1.3354	60.0932
