# Supplementary material for: Study on the performance and mechanism of a p–n type In2O3/BiOCl heterojunction prepared using a sacrificial MOF framework for the degradation of PFOA
Source: RSC Adv. 2025 May 8;15(19):15029–51. doi: 10.1039/d5ra01317h (PMC12060136; doi:10.1039/d5ra01317h)
Supplement: RA-015-D5RA01317H-s001 [file RA-015-D5RA01317H-s001.zip › Supplementary Information/LC-MS/20221123-10min-4.txt]

100.2000	100.2000	Undefined	5000.0000	5000.0000	Undefined	100.1000	100.2000	Undefined	0.1775	100.0000
104.1000	104.1000	735.2159	1.9417e4	3.7167e4	Undefined	103.9000	104.3000	0.1416	0.6892	50.0000
104.8000	104.8258	195.6666	1.0417e4	5.7417e4	Undefined	104.4000	105.2000	0.5357	0.3698	50.0000
106.2000	106.0757	130.9390	2.7483e5	2.2738e6	Undefined	105.2000	106.9000	0.8101	9.7560	50.0000
107.0000	107.0000	Undefined	5.3750e4	1.6325e5	1	106.9000	107.5000	Undefined	1.9080	100.0000
107.0000	107.1434	Undefined	5.3750e4	1.6325e5	2	106.9000	107.5000	Undefined	1.6654	43.2948
107.7000	107.7000	Undefined	2.7333e4	2.7333e4	2	107.7000	107.8000	Undefined	0.9703	100.0000
108.1000	108.0697	329.2073	3.5417e4	7.4000e4	Undefined	107.8000	108.2000	0.3283	1.2572	50.0000
108.6000	108.5836	327.3241	6.7250e4	1.8650e5	2	108.2000	108.7000	0.3317	2.3872	50.0000
109.2000	109.1241	289.3167	1.7592e5	5.2592e5	Undefined	108.8000	109.4000	0.3772	6.2446	50.0000
109.7000	109.7000	787.1607	3.0417e4	4.0833e4	Undefined	109.6000	110.0000	0.1394	1.0797	50.0000
114.7000	114.7000	Undefined	3.8333e4	3.8333e4	Undefined	114.7000	114.8000	Undefined	1.3607	100.0000
115.0000	115.0000	Undefined	4.0917e4	4.0917e4	Undefined	114.8000	115.0000	Undefined	1.4524	100.0000
117.2000	117.2000	Undefined	9500.0000	9500.0000	Undefined	117.1000	117.2000	Undefined	0.3372	100.0000
117.9000	117.9000	Undefined	2.3667e4	2.3667e4	Undefined	117.9000	118.0000	Undefined	0.8401	100.0000
118.6000	118.6990	255.5862	4.9750e4	2.0633e5	Undefined	118.3000	119.0000	0.4644	1.7660	50.0000
120.1000	120.1000	Undefined	7333.3333	8750.0000	Undefined	120.1000	120.3000	Undefined	0.2603	100.0000
120.4000	120.4000	Undefined	2.1583e4	3.5500e4	Undefined	120.3000	120.4000	Undefined	0.7662	100.0000
120.6000	120.5884	348.8807	2.4750e4	6.0250e4	Undefined	120.3000	120.7000	0.3456	0.8786	50.0000
120.9000	120.9000	784.0018	4.0833e4	4.0833e4	1	120.7000	121.0000	0.1542	1.4495	50.0000
121.5000	121.5000	Undefined	3.3583e4	3.3583e4	1	121.3000	121.5000	Undefined	1.1921	100.0000
122.1000	122.0851	681.8149	2.9083e4	2.9083e4	Undefined	121.9000	122.2000	0.1791	1.0324	50.0000
122.4000	122.4000	864.8350	6.5000e4	6.5000e4	Undefined	122.2000	122.5000	0.1415	2.3074	50.0000
122.7000	122.7000	Undefined	2.3417e4	2.3417e4	Undefined	122.5000	122.7000	Undefined	0.8312	100.0000
123.0000	122.9833	243.5640	5.0000e4	1.8950e5	1	122.8000	123.5000	0.5049	1.7749	50.0000
123.8000	123.8000	Undefined	2.8833e4	2.8833e4	1	123.5000	123.8000	Undefined	1.0235	100.0000
124.4000	124.4000	Undefined	2.0333e4	2.0333e4	Undefined	124.2000	124.4000	Undefined	0.7218	100.0000
126.5000	126.5304	488.8273	5.0108e5	1.2582e6	Undefined	126.3000	126.7000	0.2588	17.7873	50.0000
126.8000	126.8000	960.3712	3.2667e5	3.2667e5	Undefined	126.7000	126.9000	0.1320	11.5959	50.0000
127.0000	127.0000	1000.9235	4.0558e5	4.0558e5	Undefined	126.9000	127.2000	0.1269	14.3973	50.0000
127.3000	127.3000	646.9855	1.4725e5	1.7175e5	Undefined	127.2000	127.5000	0.1968	5.2270	50.0000
129.5000	129.5367	511.2128	1.1917e4	2.0917e4	Undefined	129.4000	129.8000	0.2534	0.4230	50.0000
130.8000	130.8000	Undefined	2.9417e4	2.9417e4	Undefined	130.7000	130.8000	Undefined	1.0442	100.0000
131.8000	131.7831	346.7177	6.8250e4	3.4442e5	Undefined	131.3000	132.3000	0.3801	2.4227	50.0000
133.2000	133.2000	805.9356	1.7333e4	1.7333e4	Undefined	133.1000	133.3000	0.1653	0.6153	50.0000
133.5000	133.6002	526.2120	5.6167e4	1.9025e5	2	133.3000	134.0000	0.2539	1.9938	50.0000
134.1000	134.1350	491.9497	5.2250e4	9.0833e4	2	134.0000	134.4000	0.2727	1.8548	50.0000
134.5000	134.5000	1105.0103	5.2583e4	5.2583e4	Undefined	134.4000	134.6000	0.1217	1.8666	50.0000
134.7000	134.7000	688.8664	3.0250e4	3.0250e4	2	134.6000	134.9000	0.1955	1.0738	50.0000
135.0000	135.0000	828.7530	1.5083e4	1.5083e4	1	134.9000	135.0000	0.1629	0.5354	50.0000
135.2000	135.2000	941.5147	1.6750e4	1.6750e4	2	135.1000	135.3000	0.1436	0.5946	50.0000
136.1000	136.1000	928.4194	6.4083e4	9.7083e4	Undefined	135.9000	136.2000	0.1466	2.2748	50.0000
136.6000	136.6000	Undefined	8250.0000	8250.0000	Undefined	136.4000	136.6000	Undefined	0.2929	100.0000
137.6000	137.6000	952.2265	1.4567e5	2.7467e5	1	137.3000	137.8000	0.1445	5.1708	50.0000
138.0000	138.0290	228.0623	6.7750e4	3.3250e5	3	137.8000	138.7000	0.6052	2.4050	50.0000
138.4000	138.3636	Undefined	4.1667e4	1.2750e5	3	138.3000	138.9000	Undefined	1.4791	69.0000
138.6000	138.6000	Undefined	3.7917e4	6.1167e4	1	138.5000	138.9000	Undefined	1.3460	100.0000
138.8000	138.7658	Undefined	2.4333e4	2.4333e4	3	138.7000	138.9000	Undefined	0.8638	51.5411
139.2000	139.2000	Undefined	2.1667e4	2.1667e4	3	139.2000	139.3000	Undefined	0.7691	100.0000
140.8000	140.9422	152.5856	9.8025e5	7.9376e6	Undefined	139.9000	141.4000	0.9237	34.7966	50.0000
141.7000	141.6853	743.5416	3.2417e4	3.2417e4	Undefined	141.5000	141.8000	0.1906	1.1507	50.0000
142.0000	141.9613	Undefined	2.8667e4	2.8667e4	Undefined	141.8000	142.1000	Undefined	1.0176	73.8372
142.3000	142.3007	Undefined	2.9917e4	9.7083e4	Undefined	141.8000	142.4000	Undefined	1.0620	81.4763
142.6000	142.6000	Undefined	3.6500e4	1.9908e5	2	142.6000	143.4000	Undefined	1.2957	100.0000
143.1000	142.9872	Undefined	3.3667e4	1.1475e5	2	142.8000	143.4000	Undefined	1.1951	45.2970
143.7000	143.7000	Undefined	5250.0000	5250.0000	Undefined	143.7000	143.8000	Undefined	0.1864	100.0000
144.2000	144.2000	Undefined	7250.0000	7250.0000	1	144.2000	144.3000	Undefined	0.2574	100.0000
144.4000	144.4431	Undefined	6166.6667	6166.6667	2	144.3000	144.5000	Undefined	0.2189	67.5676
145.0000	145.0158	451.4050	1.3750e4	2.8833e4	Undefined	144.9000	145.3000	0.3213	0.4881	50.0000
145.2000	145.2000	Undefined	1.0667e4	1.0667e4	Undefined	145.1000	145.3000	Undefined	0.3786	100.0000
145.4000	145.5125	1048.5022	1.2167e4	2.9917e4	Undefined	145.3000	145.9000	0.1388	0.4319	50.0000
147.5000	147.5207	Undefined	1.2333e4	3.1250e4	2	147.4000	147.7000	Undefined	0.4378	83.7838
147.8000	147.8000	1011.0551	1.4000e4	1.4000e4	3	147.7000	147.8000	0.1462	0.4970	50.0000
148.1000	148.1178	457.6997	1.7083e4	4.1917e4	Undefined	147.9000	148.4000	0.3236	0.6064	50.0000
148.5000	148.5000	1045.4974	9333.3333	9333.3333	Undefined	148.4000	148.6000	0.1420	0.3313	50.0000
148.8000	148.8000	Undefined	8833.3333	8833.3333	Undefined	148.8000	148.9000	Undefined	0.3136	100.0000
149.8000	149.8442	185.6991	2.8833e4	2.3083e5	Undefined	149.1000	150.6000	0.8069	1.0235	50.0000
150.8000	150.8439	Undefined	1.0750e4	1.0750e4	3	150.7000	150.9000	Undefined	0.3816	57.3643
151.1000	151.1000	Undefined	1.7500e4	1.7500e4	3	151.1000	151.2000	Undefined	0.6212	100.0000
151.4000	151.4000	1220.9021	3.0417e4	3.0417e4	3	151.2000	151.5000	0.1240	1.0797	50.0000
151.7000	151.6893	Undefined	1.0667e4	1.2500e4	3	151.5000	152.0000	Undefined	0.3786	87.1094
152.2000	152.1682	704.4055	6250.0000	6250.0000	3	152.0000	152.3000	0.2160	0.2219	50.0000
152.6000	152.6000	Undefined	2.1333e4	2.1333e4	Undefined	152.3000	152.6000	Undefined	0.7573	100.0000
153.2000	153.2000	Undefined	1.7500e4	4.2583e4	3	153.2000	153.6000	Undefined	0.6212	100.0000
153.4000	153.4044	Undefined	1.2250e4	1.6583e4	3	153.3000	153.5000	Undefined	0.4348	71.4286
153.8000	153.7544	705.4959	1.9583e4	3.2917e4	2	153.6000	153.9000	0.2179	0.6952	50.0000
154.3000	154.3000	1157.2677	1.6667e4	2.0083e4	2	154.1000	154.4000	0.1333	0.5916	50.0000
154.7000	154.7000	1338.9116	2.8167e4	2.8167e4	Undefined	154.4000	154.8000	0.1155	0.9999	50.0000
155.2000	155.1067	410.0808	3.1750e4	8.3750e4	Undefined	154.8000	155.4000	0.3782	1.1271	50.0000
156.6000	156.6000	Undefined	7.9333e4	1.4242e5	Undefined	156.2000	156.6000	Undefined	2.8162	100.0000
157.0000	157.0000	Undefined	2.6417e4	2.6417e4	Undefined	156.9000	157.0000	Undefined	0.9377	100.0000
157.3000	157.3000	Undefined	5.1833e4	5.1833e4	Undefined	157.2000	157.3000	Undefined	1.8400	100.0000
160.9000	160.9000	Undefined	4.8750e4	4.8750e4	Undefined	160.8000	160.9000	Undefined	1.7305	100.0000
161.3000	161.3000	Undefined	2.5750e4	2.5750e4	Undefined	161.3000	161.4000	Undefined	0.9141	100.0000
162.0000	161.9719	405.4352	2.2417e4	8.9333e4	2	161.6000	162.3000	0.3995	0.7957	50.0000
162.6000	162.6000	1433.5333	1.5000e4	1.5000e4	2	162.5000	162.7000	0.1134	0.5325	50.0000
162.9000	162.9000	1191.5242	2.8917e4	2.8917e4	Undefined	162.7000	163.0000	0.1367	1.0265	50.0000
163.2000	163.2000	Undefined	3.2167e4	7.0333e4	2	163.0000	163.3000	Undefined	1.1418	100.0000
163.8000	163.8299	261.1649	4.5917e4	3.3108e5	Undefined	163.0000	164.3000	0.6273	1.6299	50.0000
164.4000	164.4000	Undefined	2.2750e4	2.2750e4	2	164.3000	164.5000	Undefined	0.8076	100.0000
165.1000	165.1000	1399.7684	1.0000e4	1.0000e4	2	165.0000	165.2000	0.1179	0.3550	50.0000
165.3000	165.3000	1197.7873	1.7750e4	1.7750e4	Undefined	165.2000	165.5000	0.1380	0.6301	50.0000
165.7000	165.8243	769.9931	2.5667e4	8.7500e4	1	165.5000	166.1000	0.2154	0.9111	50.0000
166.4000	166.4000	Undefined	5.8250e4	5.8250e4	2	166.4000	166.6000	Undefined	2.0677	100.0000
167.0000	166.9885	954.1827	4.2250e4	1.1667e5	Undefined	166.7000	167.3000	0.1750	1.4998	50.0000
167.5000	167.5000	Undefined	1.4333e4	1.4333e4	Undefined	167.3000	167.5000	Undefined	0.5088	100.0000
169.0000	168.9781	Undefined	6333.3333	6333.3333	Undefined	168.9000	169.1000	Undefined	0.2248	67.1053
171.0000	170.9818	1235.5591	8.0250e4	2.6483e5	Undefined	170.4000	171.1000	0.1384	2.8487	50.0000
171.3000	171.3054	Undefined	1.4500e4	1.4500e4	Undefined	171.2000	171.4000	Undefined	0.5147	27.2989
172.6000	172.6000	1311.9673	2.7083e4	2.7083e4	Undefined	172.5000	172.7000	0.1316	0.9614	50.0000
173.1000	173.1000	1185.8934	6.8917e4	1.0283e5	Undefined	172.9000	173.2000	0.1460	2.4464	50.0000
174.5000	174.5000	1099.8520	8.5667e4	1.5158e5	Undefined	174.3000	174.5000	0.1587	3.0410	50.0000
174.9000	174.8588	316.2358	1.0750e5	4.4150e5	Undefined	174.6000	175.3000	0.5529	3.8160	50.0000
176.7000	176.7049	837.5846	8.8750e4	3.2767e5	3	176.6000	177.3000	0.2110	3.1504	50.0000
177.1000	177.0557	Undefined	5.0083e4	1.0717e5	3	176.9000	177.3000	Undefined	1.7778	48.3361
177.5000	177.4592	743.5486	4.8583e4	7.4917e4	3	177.3000	177.6000	0.2387	1.7246	50.0000
177.9000	177.8732	543.2765	4.8917e4	8.3750e4	Undefined	177.6000	178.0000	0.3274	1.7364	50.0000
178.2000	178.2000	Undefined	6.6917e4	6.6917e4	1	178.0000	178.2000	Undefined	2.3754	100.0000
179.4000	179.3885	Undefined	1.0917e4	1.0917e4	1	179.3000	179.5000	Undefined	0.3875	45.0382
179.7000	179.7370	Undefined	1.5167e4	1.6250e4	3	179.5000	179.8000	Undefined	0.5384	72.5275
180.0000	180.0000	Undefined	1.9333e4	1.9333e4	3	180.0000	180.2000	Undefined	0.6863	100.0000
180.6000	180.6000	Undefined	1.0667e4	1.0667e4	3	180.6000	180.7000	Undefined	0.3786	100.0000
180.8000	180.8000	Undefined	1.2525e5	1.2525e5	1	180.7000	180.8000	Undefined	4.4461	100.0000
181.9000	181.9000	1374.1817	3.6167e4	3.6167e4	1	181.8000	182.0000	0.1324	1.2838	50.0000
182.1000	182.1000	Undefined	1.7667e4	1.7667e4	Undefined	182.0000	182.3000	Undefined	0.6271	100.0000
183.0000	183.0000	Undefined	3.7250e4	3.7250e4	1	182.9000	183.0000	Undefined	1.3223	100.0000
183.6000	183.6000	Undefined	2.1000e4	2.1000e4	Undefined	183.6000	183.7000	Undefined	0.7455	100.0000
185.0000	185.0222	Undefined	2.1000e4	2.1000e4	3	184.9000	185.1000	Undefined	0.7455	56.7460
185.3000	185.3000	Undefined	1.8917e4	1.8917e4	3	185.3000	185.4000	Undefined	0.6715	100.0000
185.7000	185.7000	Undefined	4916.6667	4916.6667	3	185.7000	185.8000	Undefined	0.1745	100.0000
186.0000	186.0000	Undefined	8250.0000	8250.0000	Undefined	186.0000	186.1000	Undefined	0.2929	100.0000
186.7000	186.6515	Undefined	2.9833e4	5.8250e4	Undefined	186.5000	186.8000	Undefined	1.0590	75.1397
187.0000	186.9869	1000.8395	4.4167e4	1.4300e5	Undefined	186.5000	187.1000	0.1868	1.5678	50.0000
187.2000	187.2439	Undefined	2.4583e4	2.4583e4	Undefined	187.1000	187.3000	Undefined	0.8727	51.6949
188.5000	188.5000	1313.7528	1.6933e5	2.9750e5	Undefined	188.3000	188.7000	0.1435	6.0109	50.0000
188.8000	188.8000	Undefined	6.1333e4	6.2333e4	Undefined	188.7000	188.8000	Undefined	2.1772	100.0000
189.0000	188.9665	544.6189	6.6417e4	1.2875e5	Undefined	188.7000	189.1000	0.3470	2.3576	50.0000
189.2000	189.2000	Undefined	8.3917e4	1.6017e5	Undefined	188.7000	189.2000	Undefined	2.9788	100.0000
191.5000	191.5147	Undefined	1.7917e4	1.7917e4	3	191.3000	191.6000	Undefined	0.6360	45.1163
191.8000	191.8000	Undefined	2.1083e4	2.1083e4	3	191.3000	191.8000	Undefined	0.7484	100.0000
192.2000	192.2000	1192.7854	2.5500e4	2.5500e4	3	192.1000	192.2000	0.1611	0.9052	50.0000
192.4000	192.4000	1496.6692	3.1333e4	5.4833e4	3	192.1000	192.5000	0.1286	1.1123	50.0000
192.8000	192.8102	698.2681	3.1667e4	6.6667e4	Undefined	192.5000	193.0000	0.2761	1.1241	50.0000
194.2000	194.2000	Undefined	7083.3333	7083.3333	Undefined	194.2000	194.3000	Undefined	0.2514	100.0000
194.5000	194.5136	1062.7046	6.4833e4	1.2450e5	Undefined	194.3000	194.8000	0.1830	2.3014	50.0000
195.0000	194.9606	888.4966	5.8667e4	1.1842e5	1	194.8000	195.1000	0.2194	2.0825	50.0000
195.8000	195.8000	1473.0689	2.3833e4	2.3833e4	1	195.7000	195.9000	0.1329	0.8460	50.0000
196.5000	196.6033	236.3248	2.8171e6	2.3008e7	Undefined	195.9000	197.5000	0.8319	100.0000	50.0000
197.8000	197.7812	Undefined	1.1942e5	5.8125e5	Undefined	197.6000	198.3000	Undefined	4.2390	85.5199
198.6000	198.6000	Undefined	2.2333e4	2.2333e4	Undefined	198.6000	198.7000	Undefined	0.7928	100.0000
198.8000	198.8000	Undefined	5.7917e4	5.7917e4	Undefined	198.7000	198.8000	Undefined	2.0559	100.0000
200.6000	200.6519	548.6703	1.2692e5	4.9958e5	Undefined	200.4000	201.1000	0.3657	4.5053	50.0000
201.2000	201.2000	1356.7052	3.1833e4	3.1833e4	Undefined	201.1000	201.3000	0.1483	1.1300	50.0000
202.0000	202.0000	1337.8815	1.3417e4	1.9000e4	Undefined	201.8000	202.1000	0.1510	0.4763	50.0000
202.6000	202.7144	433.0560	3.9017e5	1.9337e6	Undefined	202.1000	203.1000	0.4681	13.8500	50.0000
204.1000	204.1107	Undefined	2.3667e4	2.4667e4	Undefined	204.0000	204.2000	Undefined	0.8401	36.7958
206.2000	206.2000	Undefined	5666.6667	5666.6667	Undefined	206.2000	206.3000	Undefined	0.2012	100.0000
206.9000	206.9000	Undefined	2.2500e4	2.2500e4	Undefined	206.9000	207.0000	Undefined	0.7987	100.0000
208.3000	208.3000	Undefined	1.4483e5	1.4483e5	Undefined	208.3000	208.4000	Undefined	5.1413	100.0000
208.6000	208.6000	1473.8006	2.6692e5	2.6692e5	1	208.4000	208.7000	0.1415	9.4749	50.0000
209.6000	209.5722	524.1598	2.5167e4	6.3583e4	1	209.3000	210.0000	0.3998	0.8934	50.0000
210.2000	210.2097	Undefined	2.4083e4	8.2500e4	Undefined	210.0000	210.3000	Undefined	0.8549	87.7163
210.8000	210.8143	Undefined	3.7917e4	2.3083e5	1	210.4000	211.3000	Undefined	1.3460	60.2198
211.9000	211.6245	Undefined	3.2500e4	6.3500e4	Undefined	211.5000	211.9000	Undefined	1.0146	63.7026
211.9000	211.9000	Undefined	3.2500e4	6.3500e4	1	211.5000	211.9000	Undefined	1.1537	100.0000
212.4000	212.4000	Undefined	1.6083e4	2.8917e4	Undefined	212.4000	212.5000	Undefined	0.5709	100.0000
212.7000	212.7232	784.1870	3.5333e4	7.1083e4	2	212.6000	213.0000	0.2713	1.2543	50.0000
213.4000	213.3888	Undefined	1.7167e4	1.7167e4	2	213.3000	213.5000	Undefined	0.6094	31.3107
213.6000	213.6000	1522.6674	1.1333e4	1.1333e4	2	213.5000	213.6000	0.1403	0.4023	50.0000
213.9000	213.9000	1713.3866	2.8333e4	2.9500e4	Undefined	213.7000	214.0000	0.1248	1.0058	50.0000
214.3000	214.3000	1829.6705	1.0833e4	1.2250e4	2	214.2000	214.4000	0.1171	0.3846	50.0000
214.8000	214.8000	1478.8519	4.7500e4	6.6333e4	3	214.7000	214.9000	0.1452	1.6861	50.0000
215.2000	215.1640	Undefined	1.1833e4	1.3917e4	3	215.1000	215.3000	Undefined	0.4201	56.6901
215.6000	215.6090	Undefined	1.8083e4	4.8083e4	Undefined	215.5000	215.7000	Undefined	0.6419	70.9677
215.9000	215.9000	1671.2813	2.3917e4	2.3917e4	Undefined	215.8000	216.0000	0.1292	0.8490	50.0000
216.9000	216.7967	1309.6785	9.3942e5	4.9441e6	Undefined	216.0000	217.3000	0.1655	33.3471	50.0000
217.7000	217.6809	Undefined	7.2500e4	7.2500e4	2	217.4000	217.8000	Undefined	2.5736	73.7931
218.1000	218.1000	1449.9536	1.6383e5	3.0908e5	Undefined	217.4000	218.1000	0.1504	5.8157	50.0000
218.6000	218.7568	265.5489	4.1100e5	3.1422e6	Undefined	218.2000	219.4000	0.8238	14.5896	50.0000
219.8000	219.8061	Undefined	2.6583e4	1.0058e5	1	219.5000	219.9000	Undefined	0.9436	94.8276
220.2000	220.2601	475.4366	2.8833e4	9.7250e4	2	220.0000	220.4000	0.4633	1.0235	50.0000
220.7000	220.7329	484.4217	4.0333e4	2.1717e5	Undefined	220.5000	221.5000	0.4557	1.4317	50.0000
221.4000	221.3670	Undefined	1.8750e4	2.5750e4	3	221.2000	221.5000	Undefined	0.6656	54.2222
221.8000	221.7522	700.0587	2.4167e4	4.8917e4	3	221.5000	221.9000	0.3168	0.8579	50.0000
222.0000	222.0000	Undefined	1.5333e4	1.5333e4	3	221.9000	222.1000	Undefined	0.5443	100.0000
222.0000	222.2000	Undefined	1.5333e4	1.5333e4	3	221.9000	222.2000	Undefined	0.4703	100.0000
222.6000	222.7797	317.3534	2.0292e5	1.3519e6	Undefined	222.4000	223.4000	0.7020	7.2031	50.0000
223.5000	223.5000	1675.8105	4.7000e4	4.7000e4	Undefined	223.4000	223.6000	0.1334	1.6684	50.0000
223.9000	223.9000	1728.6943	2.3250e4	2.3250e4	Undefined	223.8000	224.0000	0.1295	0.8253	50.0000
224.2000	224.2000	Undefined	1.8167e4	2.1500e4	Undefined	224.2000	224.4000	Undefined	0.6449	100.0000
224.9000	224.7587	425.0624	4.6583e4	2.2175e5	3	224.4000	225.1000	0.5288	1.6536	50.0000
225.3000	225.2840	1082.5687	2.6333e4	4.2333e4	3	225.1000	225.6000	0.2081	0.9348	50.0000
225.5000	225.5000	Undefined	1.0583e4	1.0583e4	3	225.4000	225.6000	Undefined	0.3757	100.0000
225.7000	225.9172	381.0299	2.1583e4	1.1067e5	1	225.6000	226.5000	0.5929	0.7662	50.0000
226.7000	226.6506	934.3418	2.1000e4	9.5583e4	2	226.5000	227.3000	0.2426	0.7455	50.0000
227.0000	227.0000	630.2224	2.0167e4	4.3833e4	1	226.8000	227.3000	0.3602	0.7159	50.0000
227.0000	227.1598	Undefined	2.0167e4	4.3833e4	2	226.8000	227.3000	Undefined	0.4763	76.7081
227.5000	227.5000	Undefined	1.4083e4	2.9167e4	2	227.3000	227.5000	Undefined	0.4999	100.0000
227.9000	227.8802	1564.9332	2.8833e4	5.2583e4	Undefined	227.6000	228.0000	0.1456	1.0235	50.0000
228.3000	228.3000	Undefined	3.2917e4	4.0667e4	1	228.3000	228.4000	Undefined	1.1685	100.0000
228.9000	228.8282	582.7491	2.6167e4	9.3750e4	1	228.5000	229.1000	0.3927	0.9289	50.0000
229.3000	229.3144	1331.1900	1.1417e4	1.2667e4	1	229.2000	229.5000	0.1723	0.4053	50.0000
229.6000	229.6000	1442.4931	7416.6667	7416.6667	Undefined	229.5000	229.6000	0.1592	0.2633	50.0000
229.8000	229.9125	518.4078	1.4917e4	4.9417e4	1	229.7000	230.3000	0.4435	0.5295	50.0000
230.6000	230.6000	1270.1191	1.1667e4	1.1667e4	2	230.5000	230.7000	0.1816	0.4141	50.0000
230.9000	230.9000	Undefined	1.1667e4	1.1667e4	1	230.7000	230.9000	Undefined	0.4141	100.0000
231.3000	231.3000	Undefined	1.1667e4	1.8750e4	Undefined	231.2000	231.3000	Undefined	0.4141	100.0000
231.5000	231.5014	Undefined	1.3000e4	3.1750e4	Undefined	231.2000	231.6000	Undefined	0.4615	70.5128
231.7000	231.7000	Undefined	1.2500e4	1.2500e4	1	231.6000	231.8000	Undefined	0.4437	100.0000
232.1000	232.0814	1047.5315	2.3750e4	9.1417e4	1	231.4000	232.2000	0.2216	0.8431	50.0000
233.2000	233.2000	1875.7178	2.0333e4	2.0333e4	1	233.0000	233.4000	0.1243	0.7218	50.0000
233.6000	233.6203	Undefined	1.7000e4	2.0750e4	Undefined	233.4000	233.7000	Undefined	0.6035	54.9020
234.0000	234.0000	1348.5315	1.8917e4	7.2167e4	3	233.4000	234.1000	0.1735	0.6715	50.0000
234.4000	234.4000	1624.9094	4.0667e4	5.2917e4	3	234.1000	234.5000	0.1443	1.4436	50.0000
234.7000	234.7000	1890.3678	4.9917e4	4.9917e4	3	234.5000	234.8000	0.1242	1.7719	50.0000
235.1000	235.1000	1638.8442	1.9417e4	1.9583e4	3	234.9000	235.2000	0.1435	0.6892	50.0000
235.4000	235.4000	Undefined	7583.3333	7583.3333	3	235.2000	235.4000	Undefined	0.2692	100.0000
235.6000	235.6160	Undefined	1.6667e4	2.2583e4	Undefined	235.2000	235.7000	Undefined	0.5916	48.5000
235.8000	235.8000	Undefined	1.4833e4	1.4833e4	Undefined	235.7000	235.9000	Undefined	0.5265	100.0000
236.1000	236.1000	Undefined	1.8417e4	6.9167e4	3	235.5000	236.1000	Undefined	0.6537	100.0000
236.5000	236.5000	Undefined	1.7333e4	1.7333e4	3	236.4000	236.5000	Undefined	0.6153	100.0000
236.9000	236.9013	Undefined	1.5083e4	3.1750e4	2	236.7000	237.1000	Undefined	0.5354	28.7293
237.3000	237.3000	Undefined	6333.3333	9583.3333	2	237.3000	237.4000	Undefined	0.2248	100.0000
237.8000	237.7941	1240.3243	1.0667e4	2.0333e4	Undefined	237.5000	237.9000	0.1917	0.3786	50.0000
238.3000	238.3000	Undefined	2.3667e4	2.3667e4	Undefined	238.3000	238.4000	Undefined	0.8401	100.0000
238.5000	238.5000	Undefined	5666.6667	5666.6667	Undefined	238.4000	238.5000	Undefined	0.2012	100.0000
238.8000	239.0037	1514.3735	1.0417e4	3.9250e4	1	238.7000	239.3000	0.1578	0.3698	50.0000
240.1000	240.1000	Undefined	1.8917e4	1.8917e4	1	240.1000	240.2000	Undefined	0.6715	100.0000
240.3000	240.3000	1971.3963	1.5917e4	1.5917e4	1	240.2000	240.4000	0.1219	0.5650	50.0000
241.0000	241.0245	Undefined	1.8500e4	4.4250e4	Undefined	240.9000	241.3000	Undefined	0.6567	51.1261
241.2000	241.2000	Undefined	1.6167e4	1.6167e4	Undefined	241.1000	241.3000	Undefined	0.5739	100.0000
242.2000	242.0532	243.9896	7.7333e4	6.2175e5	1	241.3000	242.6000	0.9921	2.7452	50.0000
242.8000	242.8000	1643.4904	9.0000e4	1.1933e5	2	242.6000	243.0000	0.1477	3.1948	50.0000
243.1000	243.1000	Undefined	2.9750e4	1.2575e5	1	243.0000	243.8000	Undefined	1.0561	100.0000
243.4000	243.3956	Undefined	2.3417e4	5.8250e4	2	243.3000	243.8000	Undefined	0.8312	69.5730
243.9000	243.9000	Undefined	7500.0000	7500.0000	Undefined	243.8000	243.9000	Undefined	0.2662	100.0000
244.9000	244.8934	1508.6169	4.0583e4	1.4158e5	2	244.2000	245.1000	0.1623	1.4406	50.0000
245.4000	245.3740	Undefined	1.8583e4	2.4667e4	2	245.3000	245.6000	Undefined	0.6597	60.3139
245.7000	245.7000	1672.3897	1.6333e4	1.7250e4	2	245.6000	245.9000	0.1469	0.5798	50.0000
246.6000	246.5612	Undefined	1.1833e4	1.9500e4	Undefined	246.5000	246.7000	Undefined	0.4201	46.4789
247.0000	247.0000	Undefined	1.5417e4	3.1917e4	Undefined	247.0000	247.2000	Undefined	0.5473	100.0000
247.7000	247.9204	402.2257	9416.6667	5.5500e4	2	247.3000	248.3000	0.6164	0.3343	50.0000
248.4000	248.4171	Undefined	1.0083e4	1.0083e4	2	248.3000	248.5000	Undefined	0.3579	30.5785
249.1000	249.1000	Undefined	3.5500e4	3.5500e4	Undefined	249.1000	249.2000	Undefined	1.2602	100.0000
249.3000	249.3000	Undefined	8750.0000	8750.0000	Undefined	249.2000	249.3000	Undefined	0.3106	100.0000
249.7000	249.7000	Undefined	3.2417e4	3.2417e4	1	249.6000	249.7000	Undefined	1.1507	100.0000
250.9000	250.8701	Undefined	2.2667e4	3.6083e4	Undefined	250.8000	251.0000	Undefined	0.8046	45.7721
251.1000	251.1000	1564.5942	1.0000e4	1.0000e4	1	251.0000	251.4000	0.1605	0.3550	50.0000
251.3000	251.2625	Undefined	3333.3333	3333.3333	1	251.2000	251.4000	Undefined	0.1183	57.5000
252.2000	252.2000	Undefined	8333.3333	8333.3333	Undefined	252.1000	252.2000	Undefined	0.2958	100.0000
252.7000	252.7000	Undefined	2.1333e4	2.1333e4	Undefined	252.5000	252.7000	Undefined	0.7573	100.0000
253.0000	253.0024	Undefined	1.3583e4	1.6833e4	1	252.9000	253.3000	Undefined	0.4822	62.8834
254.0000	254.0000	Undefined	1.1417e4	1.1417e4	1	253.9000	254.0000	Undefined	0.4053	100.0000
255.4000	255.3614	Undefined	1.0000e4	1.0000e4	Undefined	255.3000	255.5000	Undefined	0.3550	77.9167
255.9000	255.9000	Undefined	1.3250e4	2.1250e4	Undefined	255.8000	255.9000	Undefined	0.4703	100.0000
256.1000	256.1067	1149.0831	2.1917e4	6.4833e4	Undefined	255.8000	256.2000	0.2229	0.7780	50.0000
256.6000	256.4449	Undefined	7.2667e4	1.7992e5	3	256.3000	256.6000	Undefined	1.5234	56.8932
256.6000	256.6000	855.4252	7.2667e4	1.7992e5	3	256.3000	256.6000	0.3000	2.5795	50.0000
256.8000	256.8000	2189.2870	1.1858e5	1.1858e5	3	256.7000	256.9000	0.1173	4.2094	50.0000
257.2000	257.1430	1212.2018	2.5000e4	2.5000e4	3	256.9000	257.4000	0.2121	0.8874	50.0000
257.5000	257.5081	Undefined	1.0417e4	1.0417e4	3	257.4000	257.6000	Undefined	0.3698	39.2000
257.8000	257.8000	Undefined	3.6750e4	3.6750e4	Undefined	257.6000	257.8000	Undefined	1.3045	100.0000
258.6000	258.6000	Undefined	2.0250e4	4.9333e4	2	258.6000	258.9000	Undefined	0.7188	100.0000
259.0000	259.0000	Undefined	1.8750e4	1.8750e4	2	258.9000	259.0000	Undefined	0.6656	100.0000
259.5000	259.5486	Undefined	6250.0000	6250.0000	2	259.4000	259.6000	Undefined	0.2219	66.6667
259.7000	259.7000	Undefined	1.7167e4	1.7167e4	2	259.4000	259.7000	Undefined	0.6094	100.0000
260.1000	260.1245	Undefined	1.1833e4	1.1833e4	2	260.0000	260.2000	Undefined	0.4201	33.8028
260.9000	260.9000	Undefined	3333.3333	3333.3333	2	260.9000	261.0000	Undefined	0.1183	100.0000
262.6000	262.7314	294.7517	1.7013e6	1.4855e7	Undefined	261.6000	263.4000	0.8914	60.3905	50.0000
263.6000	263.6000	Undefined	6.4917e4	1.0592e5	Undefined	263.5000	263.6000	Undefined	2.3044	100.0000
263.8000	263.8000	1485.4367	1.0200e5	2.5942e5	3	263.7000	264.3000	0.1776	3.6208	50.0000
264.0000	264.0000	Undefined	4.7750e4	6.5583e4	3	263.9000	264.4000	Undefined	1.6950	100.0000
264.6000	264.6022	1460.5236	4.5167e4	7.0833e4	3	264.4000	264.8000	0.1812	1.6033	50.0000
264.9000	264.9000	Undefined	4.9750e4	4.9750e4	3	264.8000	264.9000	Undefined	1.7660	100.0000
266.7000	266.7000	Undefined	2.1000e4	2.1000e4	Undefined	266.7000	266.8000	Undefined	0.7455	100.0000
267.0000	267.0803	Undefined	1.5250e4	2.1000e4	2	266.8000	267.2000	Undefined	0.5413	60.9290
267.6000	267.6000	Undefined	1.7833e4	1.7833e4	2	267.5000	267.6000	Undefined	0.6330	100.0000
268.0000	268.0000	Undefined	8666.6667	8666.6667	2	268.0000	268.1000	Undefined	0.3076	100.0000
268.9000	268.9000	Undefined	1.1583e4	1.1583e4	Undefined	268.9000	269.0000	Undefined	0.4112	100.0000
270.2000	270.2000	Undefined	1.3667e4	1.3667e4	Undefined	270.0000	270.2000	Undefined	0.4851	100.0000
271.1000	270.9763	383.9963	3.9500e4	2.1942e5	Undefined	270.6000	271.5000	0.7057	1.4022	50.0000
272.6000	272.6000	2301.2633	2.8667e4	3.0750e4	Undefined	272.5000	272.7000	0.1185	1.0176	50.0000
272.8000	272.8000	Undefined	1.1250e4	1.1250e4	Undefined	272.7000	272.9000	Undefined	0.3993	100.0000
273.1000	273.1000	1690.4476	2.1167e4	3.3083e4	Undefined	272.9000	273.1000	0.1616	0.7514	50.0000
274.0000	273.8342	313.4204	6.9333e4	4.6392e5	Undefined	273.2000	274.3000	0.8737	2.4612	50.0000
274.4000	274.4000	Undefined	2.2083e4	2.2083e4	1	274.3000	274.7000	Undefined	0.7839	100.0000
274.6000	274.5754	Undefined	1.4833e4	1.4833e4	Undefined	274.5000	274.7000	Undefined	0.5265	56.7416
275.3000	275.3049	Undefined	8083.3333	8083.3333	1	275.2000	275.4000	Undefined	0.2869	26.8041
275.8000	275.8459	Undefined	3333.3333	3333.3333	Undefined	275.7000	275.9000	Undefined	0.1183	60.0000
276.0000	276.0000	Undefined	1.9083e4	1.9083e4	Undefined	275.9000	276.0000	Undefined	0.6774	100.0000
276.8000	276.8000	Undefined	7.8250e4	1.3917e5	Undefined	276.4000	276.8000	Undefined	2.7777	100.0000
278.0000	277.9667	1331.1917	4666.6667	4666.6667	Undefined	277.8000	278.1000	0.2088	0.1657	50.0000
279.0000	279.0000	2083.9934	3.4417e4	7.3750e4	Undefined	278.4000	279.1000	0.1339	1.2217	50.0000
279.7000	279.7000	2625.6069	1.4000e4	1.4000e4	Undefined	279.5000	279.8000	0.1065	0.4970	50.0000
280.4000	280.4000	Undefined	1.0333e4	1.4667e4	Undefined	280.4000	280.5000	Undefined	0.3668	100.0000
281.2000	280.9918	444.8216	1.5167e4	7.5917e4	2	280.6000	281.4000	0.6317	0.5384	50.0000
281.6000	281.6000	Undefined	8833.3333	1.4750e4	2	281.4000	281.6000	Undefined	0.3136	100.0000
281.8000	281.7894	Undefined	9833.3333	2.4583e4	2	281.4000	281.9000	Undefined	0.3491	52.9661
282.1000	282.1000	Undefined	1.0917e4	5.7667e4	2	281.4000	282.1000	Undefined	0.3875	100.0000
282.8000	282.8876	353.1947	6.5833e4	4.6775e5	Undefined	282.4000	283.5000	0.8009	2.3369	50.0000
283.6000	283.6000	1904.7841	1.8083e4	1.8083e4	Undefined	283.5000	283.7000	0.1489	0.6419	50.0000
283.8000	283.8418	Undefined	1.3583e4	1.3583e4	Undefined	283.7000	283.9000	Undefined	0.4822	53.9877
284.7000	284.6759	422.1575	1.4925e5	8.2192e5	2	284.2000	285.0000	0.6743	5.2980	50.0000
285.2000	285.2000	2157.1716	2.1325e5	2.3942e5	2	285.0000	285.3000	0.1322	7.5699	50.0000
285.7000	285.7000	1760.7910	1.1417e4	1.2417e4	1	285.6000	285.7000	0.1623	0.4053	50.0000
286.0000	286.0346	678.9775	2.4333e4	8.3667e4	1	285.8000	286.4000	0.4213	0.8638	50.0000
286.6000	286.6079	Undefined	1.1667e4	1.1667e4	1	286.4000	286.7000	Undefined	0.4141	50.3571
287.0000	287.0000	2159.8417	3.2167e4	3.2750e4	1	286.9000	287.1000	0.1329	1.1418	50.0000
287.2000	287.2000	2314.1031	2.9833e4	2.9833e4	Undefined	287.1000	287.3000	0.1241	1.0590	50.0000
288.9000	288.9000	1969.2708	1.0000e4	2.3667e4	Undefined	288.8000	289.3000	0.1467	0.3550	50.0000
289.1000	289.1000	Undefined	5583.3333	5583.3333	Undefined	289.0000	289.3000	Undefined	0.1982	100.0000
289.4000	289.4000	Undefined	4666.6667	4666.6667	Undefined	289.3000	289.4000	Undefined	0.1657	100.0000
291.1000	290.9816	448.0282	5.0417e4	2.8417e5	Undefined	290.6000	291.4000	0.6495	1.7897	50.0000
292.0000	292.0000	Undefined	7166.6667	7166.6667	Undefined	292.0000	292.1000	Undefined	0.2544	100.0000
292.5000	292.3728	763.5418	2.1667e4	5.9583e4	Undefined	292.1000	292.5000	0.3829	0.5532	50.0000
292.5000	292.5000	893.3026	2.1667e4	5.9583e4	Undefined	292.1000	292.5000	0.3274	0.7691	50.0000
292.8000	292.8000	1969.1650	3.8500e4	4.8750e4	Undefined	292.6000	293.0000	0.1487	1.3667	50.0000
293.6000	293.6000	Undefined	8583.3333	8750.0000	Undefined	293.6000	293.8000	Undefined	0.3047	100.0000
294.4000	294.4000	Undefined	7250.0000	7250.0000	Undefined	294.4000	294.5000	Undefined	0.2574	100.0000
294.8000	294.8000	Undefined	1.4750e4	1.5667e4	2	294.8000	295.0000	Undefined	0.5236	100.0000
295.1000	295.1350	Undefined	1.3000e4	1.3000e4	2	295.0000	295.2000	Undefined	0.4615	54.8077
295.9000	295.9000	2678.2417	4000.0000	4000.0000	2	295.8000	296.0000	0.1105	0.1420	50.0000
296.9000	296.9474	519.5482	1.9000e4	8.8417e4	Undefined	296.6000	297.3000	0.5715	0.6745	50.0000
297.4000	297.4000	Undefined	3666.6667	3666.6667	Undefined	297.3000	297.5000	Undefined	0.1302	100.0000
297.6000	297.6000	Undefined	8916.6667	8916.6667	Undefined	297.3000	297.6000	Undefined	0.3165	100.0000
298.2000	298.2000	Undefined	6.2833e4	9.6083e4	1	298.1000	298.2000	Undefined	2.2304	100.0000
298.4000	298.4000	1883.5699	2.1783e5	9.1475e5	Undefined	298.3000	299.0000	0.1584	7.7326	50.0000
298.7000	298.7339	Undefined	1.8400e5	9.3350e5	Undefined	298.6000	299.6000	Undefined	6.5316	71.8297
299.1000	299.1000	Undefined	1.2142e5	2.5433e5	Undefined	299.0000	299.6000	Undefined	4.3100	100.0000
300.5000	300.5336	Undefined	4.1500e4	2.2592e5	Undefined	300.4000	301.3000	Undefined	1.4732	63.8554
301.4000	301.4000	Undefined	4666.6667	4666.6667	Undefined	301.3000	301.5000	Undefined	0.1657	100.0000
302.5000	302.5000	2406.6274	6.7750e4	1.1050e5	2	302.3000	302.6000	0.1257	2.4050	50.0000
302.9000	302.9073	533.1571	2.4417e4	9.6333e4	2	302.7000	303.4000	0.5681	0.8667	50.0000
303.5000	303.5093	Undefined	8916.6667	8916.6667	3	303.4000	303.6000	Undefined	0.3165	47.1963
303.9000	303.9011	Undefined	6666.6667	1.7750e4	3	303.8000	304.0000	Undefined	0.2367	81.8750
304.4000	304.3668	1369.8769	4.2417e4	8.7500e4	Undefined	304.1000	304.5000	0.2222	1.5057	50.0000
304.7000	304.7070	1241.7261	8.7000e4	1.5792e5	Undefined	304.5000	304.9000	0.2454	3.0883	50.0000
305.1000	305.0521	1185.3947	5.9250e4	1.3242e5	Undefined	304.9000	305.4000	0.2573	2.1032	50.0000
305.7000	305.6620	1534.5083	1.0750e4	1.5583e4	Undefined	305.5000	305.8000	0.1992	0.3816	50.0000
305.9000	305.9000	2399.1527	1.0083e4	1.0083e4	Undefined	305.8000	306.0000	0.1275	0.3579	50.0000
306.1000	306.1000	1404.6022	8583.3333	8833.3333	Undefined	306.0000	306.3000	0.2179	0.3047	50.0000
306.5000	306.4764	1544.3654	2.0250e4	2.6000e4	2	306.3000	306.6000	0.1984	0.7188	50.0000
306.9000	306.9137	1551.8524	1.7833e4	2.8667e4	2	306.6000	307.1000	0.1978	0.6330	50.0000
307.4000	307.4000	Undefined	1.9667e4	1.9667e4	2	307.1000	307.4000	Undefined	0.6981	100.0000
308.6000	308.6000	Undefined	1.4083e4	1.4083e4	Undefined	308.6000	308.8000	Undefined	0.4999	100.0000
309.1000	308.9000	Undefined	1.2250e4	1.9917e4	Undefined	308.8000	309.1000	Undefined	0.3905	93.1818
308.6000	309.1000	Undefined	1.4083e4	4.3417e4	2	308.6000	309.1000	Undefined	0.4348	100.0000
309.6000	309.6168	Undefined	1.1417e4	1.7167e4	2	309.5000	309.8000	Undefined	0.4053	55.4745
310.0000	310.0075	Undefined	1.4167e4	1.7917e4	2	309.8000	310.1000	Undefined	0.5029	64.1176
310.7000	310.6035	773.8515	1.8167e4	5.5000e4	2	310.3000	310.9000	0.4014	0.6449	50.0000
311.1000	311.0956	1710.0838	1.6417e4	4.5417e4	2	310.9000	311.6000	0.1819	0.5828	50.0000
311.8000	311.8000	Undefined	7416.6667	7416.6667	2	311.6000	311.8000	Undefined	0.2633	100.0000
312.3000	312.3000	Undefined	1.3000e4	1.3000e4	Undefined	312.2000	312.4000	Undefined	0.4615	30.4487
313.3000	313.0939	426.0878	1.5667e4	1.1008e5	1	312.6000	313.8000	0.7348	0.5561	50.0000
313.9000	313.9000	Undefined	8166.6667	8166.6667	Undefined	313.8000	314.0000	Undefined	0.2899	100.0000
314.2000	314.2000	2501.0538	4.3667e4	6.7000e4	1	314.0000	314.3000	0.1256	1.5501	50.0000
314.8000	314.7551	721.6976	3.1500e4	1.0583e5	Undefined	314.4000	314.9000	0.4361	1.1182	50.0000
315.2000	315.2000	Undefined	2.5250e4	2.5250e4	1	314.9000	315.2000	Undefined	0.8963	100.0000
316.0000	316.0461	Undefined	9166.6667	1.3667e4	1	315.9000	316.2000	Undefined	0.3254	62.2727
316.9000	316.8767	1172.6915	3.6000e4	1.2975e5	Undefined	316.4000	317.1000	0.2702	1.2779	50.0000
318.5000	318.5000	Undefined	1.7917e4	2.2167e4	Undefined	318.3000	318.5000	Undefined	0.6360	100.0000
320.6000	320.5566	Undefined	3.3667e4	5.6583e4	Undefined	320.5000	320.7000	Undefined	1.1951	68.0693
321.7000	321.7000	Undefined	3166.6667	3166.6667	Undefined	321.6000	321.7000	Undefined	0.1124	100.0000
322.4000	322.4000	Undefined	1.4833e4	5.9250e4	3	322.4000	323.0000	Undefined	0.5265	100.0000
322.4000	322.7600	Undefined	1.4833e4	6.4417e4	3	322.4000	322.9000	Undefined	0.4082	77.5362
323.1000	323.1401	1201.3140	1.2583e4	2.7250e4	3	323.0000	323.4000	0.2690	0.4467	50.0000
323.6000	323.6000	Undefined	9750.0000	2.1750e4	3	323.4000	323.6000	Undefined	0.3461	100.0000
323.8000	323.7686	869.4091	1.0750e4	3.2500e4	Undefined	323.4000	323.9000	0.3724	0.3816	50.0000
324.5000	324.5433	1088.2681	3.3000e4	1.3167e5	2	323.9000	324.8000	0.2982	1.1714	50.0000
325.1000	325.1006	1028.7520	2.0833e4	4.6417e4	2	324.8000	325.3000	0.3160	0.7395	50.0000
325.4000	325.4000	2321.1831	9166.6667	9166.6667	Undefined	325.3000	325.5000	0.1402	0.3254	50.0000
325.6000	325.6000	2509.3425	7750.0000	7750.0000	2	325.5000	325.7000	0.1298	0.2751	50.0000
325.8000	325.8218	1623.2092	5083.3333	5083.3333	Undefined	325.7000	326.0000	0.2007	0.1804	50.0000
326.9000	326.8061	585.2414	2.5500e4	1.5467e5	Undefined	326.4000	327.4000	0.5584	0.9052	50.0000
328.3000	328.3921	871.6059	1.2667e4	8.5333e4	Undefined	327.9000	328.9000	0.3768	0.4496	50.0000
329.2000	329.1370	1096.9337	1.0750e4	3.3417e4	Undefined	328.9000	329.5000	0.3001	0.3816	50.0000
329.6000	329.6000	3140.6121	6250.0000	6250.0000	Undefined	329.5000	329.7000	0.1049	0.2219	50.0000
330.7000	330.7803	387.6816	1.0875e5	8.3883e5	Undefined	330.1000	331.5000	0.8532	3.8604	50.0000
331.9000	331.8897	860.0184	1.3333e4	3.8250e4	Undefined	331.6000	332.1000	0.3859	0.4733	50.0000
332.5000	332.4791	Undefined	1.5333e4	2.8083e4	2	332.4000	332.7000	Undefined	0.5443	62.7717
333.1000	333.1370	Undefined	1.2917e4	2.2583e4	2	332.7000	333.2000	Undefined	0.4585	76.4516
333.5000	333.5000	3296.5626	1.0917e4	1.0917e4	2	333.4000	333.6000	0.1012	0.3875	50.0000
333.9000	333.9000	Undefined	8083.3333	8083.3333	2	333.8000	333.9000	Undefined	0.2869	100.0000
334.4000	334.4000	Undefined	7666.6667	1.6833e4	Undefined	334.2000	334.4000	Undefined	0.2721	100.0000
334.6000	334.6131	Undefined	1.4917e4	4.8000e4	Undefined	334.2000	334.7000	Undefined	0.5295	48.8827
334.9000	334.9328	Undefined	2.3417e4	7.1417e4	3	334.2000	335.0000	Undefined	0.8312	53.5587
335.3000	335.2826	Undefined	1.2667e4	1.2667e4	3	335.2000	335.4000	Undefined	0.4496	45.0658
335.7000	335.7000	Undefined	9416.6667	9416.6667	3	335.7000	335.9000	Undefined	0.3343	100.0000
336.1000	336.0634	1399.0395	5916.6667	7166.6667	3	335.9000	336.3000	0.2402	0.2100	50.0000
336.9000	336.8969	1882.9425	2.0667e4	3.3167e4	1	336.7000	337.1000	0.1789	0.7336	50.0000
337.4000	337.4000	2166.9328	4916.6667	4916.6667	Undefined	337.3000	337.5000	0.1557	0.1745	50.0000
338.0000	337.9904	Undefined	1.0250e4	1.2083e4	1	337.9000	338.1000	Undefined	0.3639	52.4390
338.2000	338.2000	Undefined	7750.0000	7750.0000	1	338.1000	338.3000	Undefined	0.2751	100.0000
338.8000	338.7599	473.8919	2.9333e4	1.8292e5	Undefined	338.3000	339.1000	0.7148	1.0413	50.0000
339.2000	339.2000	1715.4345	2.2250e4	2.2250e4	Undefined	339.1000	339.4000	0.1977	0.7898	50.0000
339.5000	339.5000	2505.2590	1.8000e4	2.3500e4	Undefined	339.4000	339.8000	0.1355	0.6390	50.0000
340.0000	340.0000	2933.1383	1.0000e4	1.2417e4	Undefined	339.9000	340.1000	0.1159	0.3550	50.0000
340.6000	340.7464	1725.9516	2.3167e4	8.0167e4	1	340.5000	341.2000	0.1974	0.8224	50.0000
341.4000	341.4000	Undefined	6666.6667	6666.6667	Undefined	341.2000	341.4000	Undefined	0.2367	100.0000
341.7000	341.7000	Undefined	1.9833e4	1.9833e4	1	341.6000	341.7000	Undefined	0.7040	100.0000
342.0000	342.0135	Undefined	7916.6667	7916.6667	Undefined	341.9000	342.2000	Undefined	0.2810	67.8947
342.4000	342.4000	Undefined	1.3917e4	1.8083e4	2	342.4000	342.6000	Undefined	0.4940	100.0000
342.7000	342.7000	2743.1865	1.7417e4	1.7417e4	1	342.6000	342.8000	0.1249	0.6183	50.0000
343.0000	342.9855	1842.0089	3.1333e4	4.4583e4	2	342.8000	343.2000	0.1862	1.1123	50.0000
343.3000	343.3000	2613.5981	8833.3333	8833.3333	2	343.2000	343.4000	0.1314	0.3136	50.0000
343.5000	343.5323	1428.2321	1.0500e4	2.0833e4	Undefined	343.4000	343.9000	0.2405	0.3727	50.0000
344.5000	344.6004	1211.8410	1.3792e5	7.9942e5	Undefined	344.1000	345.3000	0.2844	4.8957	50.0000
345.5000	345.4731	Undefined	1.0750e4	1.0750e4	1	345.4000	345.7000	Undefined	0.3816	63.9535
346.0000	346.0000	3147.8573	3.4167e4	3.6000e4	1	345.9000	346.1000	0.1099	1.2128	50.0000
346.3000	346.3000	2246.2620	1.9917e4	1.9917e4	Undefined	346.1000	346.4000	0.1542	0.7070	50.0000
346.6000	346.6000	Undefined	4.0250e4	4.0250e4	Undefined	346.4000	346.6000	Undefined	1.4288	100.0000
346.9000	346.9000	Undefined	4.1167e4	4.4250e4	1	346.8000	346.9000	Undefined	1.4613	100.0000
347.7000	347.6599	382.6754	5.4000e4	4.5517e5	Undefined	347.0000	348.5000	0.9085	1.9169	50.0000
348.8000	348.8094	1454.4676	2.1250e4	4.4000e4	Undefined	348.6000	349.0000	0.2398	0.7543	50.0000
349.7000	349.7000	Undefined	3583.3333	3583.3333	1	349.7000	349.8000	Undefined	0.1272	100.0000
350.9000	350.9000	2529.0599	1.3333e4	2.3333e4	Undefined	350.6000	351.0000	0.1387	0.4733	50.0000
351.3000	351.3112	Undefined	1.1833e4	1.1833e4	Undefined	351.2000	351.4000	Undefined	0.4201	29.2254
351.7000	351.7070	990.0824	2.6333e4	1.1200e5	1	351.2000	351.9000	0.3552	0.9348	50.0000
352.6000	352.6256	660.4866	4.0000e4	3.1617e5	Undefined	352.0000	353.4000	0.5339	1.4199	50.0000
353.8000	353.8000	Undefined	5666.6667	5666.6667	Undefined	353.8000	353.9000	Undefined	0.2012	100.0000
354.6000	354.6806	480.7721	2.4750e4	1.6475e5	1	354.4000	355.4000	0.7377	0.8786	50.0000
355.8000	355.8355	1346.1048	9250.0000	2.6333e4	1	355.5000	356.1000	0.2643	0.3284	50.0000
356.6000	356.5376	1230.1265	1.8583e4	4.3667e4	2	356.3000	356.7000	0.2898	0.6597	50.0000
356.8000	356.8000	Undefined	2.4833e4	2.4833e4	1	356.7000	356.8000	Undefined	0.8815	100.0000
357.1000	357.0632	1155.0579	2.7250e4	8.3667e4	2	356.7000	357.3000	0.3091	0.9673	50.0000
357.5000	357.5000	Undefined	1.8750e4	1.8750e4	2	357.5000	357.6000	Undefined	0.6656	100.0000
357.8000	357.7558	Undefined	4000.0000	4000.0000	1	357.7000	357.9000	Undefined	0.1420	55.2083
358.8000	358.8000	Undefined	4.7083e4	1.2375e5	Undefined	358.8000	359.4000	Undefined	1.6714	100.0000
359.2000	359.1705	Undefined	1.9750e4	2.0250e4	Undefined	359.1000	359.4000	Undefined	0.7011	78.6920
360.4000	360.3941	1792.9230	7.5167e4	2.3025e5	Undefined	359.9000	360.7000	0.2010	2.6682	50.0000
361.1000	361.0419	Undefined	4.3917e4	1.5383e5	Undefined	360.7000	361.3000	Undefined	1.5589	46.2049
361.7000	361.6895	Undefined	8500.0000	8500.0000	Undefined	361.6000	361.8000	Undefined	0.3017	33.8235
362.2000	362.2000	2506.2560	9416.6667	1.1000e4	1	362.1000	362.2000	0.1445	0.3343	50.0000
362.4000	362.4000	2963.5448	3.6667e4	4.0500e4	Undefined	362.3000	362.5000	0.1223	1.3016	50.0000
362.8000	362.8000	Undefined	7750.0000	7750.0000	1	362.6000	362.9000	Undefined	0.2751	62.3656
363.2000	363.1792	1184.0963	1.2667e4	3.6333e4	Undefined	362.6000	363.3000	0.3067	0.4496	50.0000
363.7000	363.7514	Undefined	8833.3333	1.9000e4	Undefined	363.5000	363.9000	Undefined	0.3136	37.7358
364.5000	364.5000	3175.0814	2.3750e4	2.4167e4	Undefined	364.4000	364.6000	0.1148	0.8431	50.0000
365.2000	365.1319	1318.2070	1.9750e4	5.3083e4	2	364.6000	365.3000	0.2770	0.7011	50.0000
365.6000	365.6000	2443.0715	8250.0000	1.0417e4	2	365.5000	365.7000	0.1496	0.2929	50.0000
366.3000	366.3000	2927.8655	3.3417e4	3.3417e4	Undefined	366.2000	366.4000	0.1251	1.1862	50.0000
366.6000	366.6257	1599.8693	1.0842e5	3.9100e5	Undefined	366.4000	367.3000	0.2292	3.8485	50.0000
367.5000	367.5308	Undefined	8416.6667	8416.6667	2	367.4000	367.6000	Undefined	0.2988	40.0990
367.9000	367.9000	Undefined	1.1417e4	1.9750e4	2	367.8000	367.9000	Undefined	0.4053	100.0000
368.1000	368.1278	1579.6348	2.0583e4	6.1417e4	3	367.8000	368.2000	0.2330	0.7307	50.0000
368.4000	368.4109	1122.7238	2.6000e4	9.0083e4	3	368.3000	369.0000	0.3281	0.9229	50.0000
368.6000	368.6000	Undefined	1.9833e4	4.5500e4	Undefined	368.5000	369.0000	Undefined	0.7040	100.0000
368.8000	368.8046	1879.4500	1.8750e4	1.8750e4	3	368.7000	369.0000	0.1962	0.6656	50.0000
369.3000	369.2698	Undefined	1.7000e4	3.1333e4	2	369.0000	369.4000	Undefined	0.6035	76.9608
369.7000	369.6551	552.2863	1.7083e4	8.9583e4	1	369.0000	369.8000	0.6693	0.6064	50.0000
369.9000	369.9000	2725.4307	1.3833e4	1.3833e4	2	369.8000	370.0000	0.1357	0.4911	50.0000
370.1000	370.1193	Undefined	1.5333e4	1.5333e4	1	370.0000	370.2000	Undefined	0.5443	32.6087
370.6000	370.6000	2801.7669	8.1250e4	1.7000e5	Undefined	370.2000	370.9000	0.1323	2.8842	50.0000
371.2000	371.2320	1480.2001	1.9833e4	2.2833e4	1	371.1000	371.4000	0.2508	0.7040	50.0000
371.8000	371.8106	Undefined	7750.0000	7750.0000	Undefined	371.7000	371.9000	Undefined	0.2751	41.9355
372.0000	372.0000	Undefined	8916.6667	2.6750e4	Undefined	371.7000	372.0000	Undefined	0.3165	100.0000
372.9000	372.6931	465.4024	5.0000e4	3.7533e5	Undefined	372.1000	373.5000	0.8008	1.7749	50.0000
373.6000	373.6000	Undefined	2.7833e4	4.4167e4	Undefined	373.5000	373.6000	Undefined	0.9880	100.0000
374.5000	374.6973	560.8970	1.7875e5	1.3947e6	Undefined	373.9000	375.5000	0.6680	6.3452	50.0000
375.8000	375.7622	Undefined	2.8083e4	1.3742e5	2	375.6000	376.4000	Undefined	0.9969	63.2047
376.3000	376.2732	1663.8911	2.5250e4	3.5833e4	2	376.1000	376.4000	0.2261	0.8963	50.0000
376.6000	376.6000	2480.3357	6.0917e4	6.7417e4	Undefined	376.4000	376.7000	0.1518	2.1624	50.0000
376.9000	376.9761	1155.2289	3.0500e4	3.6083e4	1	376.7000	377.2000	0.3263	1.0827	50.0000
378.0000	377.9784	1884.4908	7583.3333	1.2417e4	1	377.8000	378.2000	0.2006	0.2692	50.0000
378.8000	378.8000	3060.4766	5.6167e4	1.0375e5	Undefined	378.2000	378.9000	0.1238	1.9938	50.0000
379.3000	379.2911	Undefined	4250.0000	4500.0000	Undefined	379.2000	379.5000	Undefined	0.1509	47.0588
379.6000	379.6000	3087.4114	9000.0000	9000.0000	Undefined	379.5000	379.7000	0.1230	0.3195	50.0000
379.8000	379.8000	2932.9775	7500.0000	7500.0000	Undefined	379.7000	379.9000	0.1295	0.2662	50.0000
380.3000	380.3271	Undefined	2.4417e4	6.7833e4	2	380.2000	380.4000	Undefined	0.8667	66.5529
380.9000	380.8734	996.8995	7.9417e4	2.4192e5	Undefined	380.5000	381.1000	0.3821	2.8191	50.0000
381.3000	381.2900	2011.4012	3.1667e4	3.1667e4	Undefined	381.1000	381.4000	0.1896	1.1241	50.0000
381.5000	381.5000	2928.8553	2.4000e4	2.4000e4	Undefined	381.4000	381.6000	0.1303	0.8519	50.0000
381.7000	381.6660	Undefined	5500.0000	5500.0000	Undefined	381.6000	381.8000	Undefined	0.1952	65.1515
382.2000	382.2120	1782.1118	1.7167e4	3.7000e4	3	382.0000	382.4000	0.2145	0.6094	50.0000
382.6000	382.5755	Undefined	1.8167e4	2.5500e4	3	382.4000	382.7000	Undefined	0.6449	58.7156
382.9000	382.9000	2159.6428	3.1417e4	7.8250e4	Undefined	382.4000	383.0000	0.1773	1.1152	50.0000
383.1000	383.1000	Undefined	2.1167e4	2.1167e4	Undefined	383.0000	383.2000	Undefined	0.7514	100.0000
383.4000	383.4114	Undefined	2.4500e4	8.0333e4	1	383.2000	383.5000	Undefined	0.8697	89.2857
384.2000	384.1953	2536.8587	5.8417e4	2.1500e5	3	383.6000	384.4000	0.1514	2.0737	50.0000
384.5000	384.5000	2410.9210	3.8750e4	7.0250e4	1	384.4000	384.8000	0.1595	1.3755	50.0000
384.7000	384.6579	Undefined	1.7750e4	1.8500e4	1	384.6000	385.0000	Undefined	0.6301	64.3192
384.9000	384.9000	2706.7544	1.6667e4	1.6667e4	1	384.8000	385.0000	0.1422	0.5916	50.0000
385.1000	385.1000	Undefined	3.0083e4	3.0083e4	1	385.0000	385.1000	Undefined	1.0679	100.0000
385.4000	385.3575	Undefined	1.3417e4	1.3417e4	1	385.3000	385.5000	Undefined	0.4763	67.0807
385.6000	385.6000	2137.1540	1.3667e4	1.3667e4	1	385.5000	385.6000	0.1804	0.4851	50.0000
385.8000	385.8000	2565.9134	1.6333e4	1.6333e4	1	385.7000	385.9000	0.1504	0.5798	50.0000
386.2000	386.2000	3572.9534	5.5500e4	5.5500e4	Undefined	386.1000	386.3000	0.1081	1.9701	50.0000
386.9000	386.9000	2799.2806	6.8333e4	1.5317e5	1	386.6000	387.0000	0.1382	2.4257	50.0000
387.2000	387.2000	Undefined	2.1500e4	2.1500e4	2	387.1000	387.2000	Undefined	0.7632	100.0000
387.5000	387.5240	Undefined	1.2167e4	1.2167e4	2	387.4000	387.6000	Undefined	0.4319	37.3288
387.8000	387.8000	2584.2293	2.4333e4	3.1000e4	1	387.4000	387.9000	0.1501	0.8638	50.0000
388.3000	388.3081	1594.2142	9500.0000	1.6833e4	2	388.2000	388.5000	0.2436	0.3372	50.0000
389.0000	388.8965	809.6247	2.3250e4	9.0667e4	Undefined	388.6000	389.2000	0.4803	0.8253	50.0000
389.3000	389.3000	2474.3333	1.3500e4	1.3500e4	Undefined	389.2000	389.5000	0.1573	0.4792	50.0000
389.6000	389.6136	1157.9917	1.2667e4	3.3167e4	Undefined	389.5000	390.0000	0.3365	0.4496	50.0000
389.8000	389.8000	Undefined	1.1083e4	1.1083e4	Undefined	389.7000	390.0000	Undefined	0.3934	100.0000
390.9000	390.8546	1097.5444	3.3833e4	2.0717e5	Undefined	390.0000	391.4000	0.3561	1.2010	50.0000
391.5000	391.5000	Undefined	3333.3333	3333.3333	Undefined	391.4000	391.6000	Undefined	0.1183	100.0000
392.6000	392.6344	738.5694	3.4500e4	2.4642e5	Undefined	391.9000	393.3000	0.5316	1.2247	50.0000
393.6000	393.6060	1235.8639	1.2917e4	3.4333e4	1	393.4000	393.8000	0.3185	0.4585	50.0000
393.9000	393.9000	2702.6186	6750.0000	6750.0000	Undefined	393.8000	394.0000	0.1457	0.2396	50.0000
394.2000	394.2000	Undefined	7250.0000	7250.0000	Undefined	394.2000	394.3000	Undefined	0.2574	100.0000
394.6000	394.6000	Undefined	3.7333e4	3.7333e4	1	394.6000	394.7000	Undefined	1.3252	100.0000
395.2000	395.1991	Undefined	9416.6667	9416.6667	1	394.7000	395.3000	Undefined	0.3343	74.7788
396.0000	396.0488	Undefined	3416.6667	6083.3333	1	395.8000	396.2000	Undefined	0.1213	59.7561
396.4000	396.4000	3363.4429	3.8917e4	4.2500e4	3	396.2000	396.5000	0.1179	1.3815	50.0000
397.2000	396.8667	Undefined	2.6167e4	1.0450e5	Undefined	396.5000	397.2000	Undefined	0.7543	66.8627
397.2000	397.2000	Undefined	2.6167e4	1.0450e5	Undefined	396.5000	397.2000	Undefined	0.9289	100.0000
397.4000	397.4005	Undefined	6.0833e4	1.0067e5	Undefined	397.1000	397.5000	Undefined	2.1594	41.4384
397.9000	397.9523	Undefined	5.2667e4	2.8267e5	2	397.5000	398.3000	Undefined	1.8695	81.0127
398.4000	398.4045	Undefined	4.7917e4	1.4208e5	2	398.3000	398.8000	Undefined	1.7009	76.6087
398.9000	398.9019	Undefined	4.1500e4	1.5250e5	2	398.8000	399.4000	Undefined	1.4732	61.9478
399.3000	399.2927	Undefined	3.9167e4	3.9167e4	Undefined	399.2000	399.4000	Undefined	1.3903	60.0000
399.6000	399.5916	Undefined	3.4250e4	4.6083e4	2	399.4000	399.7000	Undefined	1.2158	78.7105
400.0000	400.0041	Undefined	3.2250e4	1.3442e5	1	399.7000	400.1000	Undefined	1.1448	91.6021
400.8000	400.8651	391.5611	7.0250e4	6.4692e5	Undefined	400.2000	401.5000	1.0238	2.4937	50.0000
401.7000	401.6941	Undefined	3.2250e4	6.2417e4	2	401.6000	402.0000	Undefined	1.1448	53.3592
401.9000	401.9000	Undefined	1.9750e4	1.9750e4	Undefined	401.8000	402.0000	Undefined	0.7011	100.0000
402.3000	402.2245	1174.1945	2.6750e4	6.4500e4	2	402.0000	402.5000	0.3426	0.9496	50.0000
402.8000	402.8100	Undefined	1.5833e4	6.0250e4	2	402.7000	403.3000	Undefined	0.5620	85.5263
403.2000	403.1892	Undefined	1.1667e4	1.1667e4	2	403.1000	403.3000	Undefined	0.4141	54.6429
403.8000	403.8338	1851.9150	8166.6667	1.3917e4	1	403.7000	404.0000	0.2181	0.2899	50.0000
404.3000	404.3000	Undefined	3.6917e4	3.6917e4	1	404.0000	404.3000	Undefined	1.3105	100.0000
404.6000	404.6000	Undefined	4.9250e4	4.9250e4	Undefined	404.5000	404.6000	Undefined	1.7483	100.0000
405.0000	405.0000	Undefined	3500.0000	3500.0000	1	404.9000	405.0000	Undefined	0.1242	100.0000
405.3000	405.3480	2653.9106	1.2667e4	3.1000e4	1	405.1000	405.7000	0.1527	0.4496	50.0000
406.5000	406.4992	1184.3400	2.7333e4	1.0958e5	Undefined	406.1000	406.8000	0.3432	0.9703	50.0000
407.0000	406.9830	2070.3166	4.3417e4	5.3833e4	1	406.8000	407.1000	0.1966	1.5412	50.0000
408.0000	408.0412	1911.1260	1.9417e4	3.5250e4	1	407.9000	408.2000	0.2135	0.6892	50.0000
408.9000	408.9040	813.9985	1.9750e4	7.0917e4	Undefined	408.7000	409.4000	0.5023	0.7011	50.0000
409.2000	409.2000	Undefined	1.2000e4	3.8167e4	2	409.1000	409.9000	Undefined	0.4260	100.0000
409.6000	409.5986	1035.0789	6833.3333	1.8417e4	2	409.4000	409.8000	0.3957	0.2426	50.0000
410.1000	410.1500	1523.1454	8833.3333	2.3417e4	2	409.9000	410.4000	0.2693	0.3136	50.0000
410.5000	410.5000	3814.2509	1.1917e4	1.1917e4	2	410.4000	410.6000	0.1076	0.4230	50.0000
411.0000	410.9878	Undefined	1.3500e4	5.0083e4	Undefined	410.6000	411.1000	Undefined	0.4792	78.0864
411.5000	411.4265	1113.6500	2.1083e4	7.3417e4	Undefined	411.2000	411.9000	0.3694	0.7484	50.0000
412.2000	412.2208	1571.8842	1.9667e4	3.8000e4	2	411.9000	412.4000	0.2622	0.6981	50.0000
412.7000	412.7140	Undefined	1.7000e4	7.6083e4	Undefined	412.6000	413.3000	Undefined	0.6035	74.0196
413.4000	413.4000	3458.1237	1.0583e4	1.0583e4	1	413.3000	413.5000	0.1195	0.3757	50.0000
413.7000	413.7000	3085.7014	10000.0000	10000.0000	1	413.5000	413.9000	0.1341	0.3550	50.0000
414.2000	414.2000	Undefined	1.0083e4	1.0083e4	Undefined	414.2000	414.3000	Undefined	0.3579	100.0000
414.4000	414.4000	Undefined	1.2500e4	1.2500e4	1	414.3000	414.4000	Undefined	0.4437	100.0000
414.7000	414.7296	Undefined	1.2917e4	2.3250e4	Undefined	414.6000	414.8000	Undefined	0.4585	54.1935
415.0000	414.9966	Undefined	1.4917e4	3.8167e4	1	414.6000	415.1000	Undefined	0.5295	58.1006
415.9000	415.8973	2358.0304	3.3083e4	8.9917e4	Undefined	415.3000	416.0000	0.1764	1.1744	50.0000
416.2000	416.1867	Undefined	1.1500e4	1.1500e4	3	416.0000	416.4000	Undefined	0.4082	82.2464
416.7000	416.7000	Undefined	2.6500e4	2.6500e4	3	416.7000	416.8000	Undefined	0.9407	100.0000
416.9000	416.9000	3695.7417	3.6333e4	3.6333e4	3	416.8000	417.0000	0.1128	1.2898	50.0000
417.1000	417.1434	1082.8269	1.2917e4	1.2917e4	3	417.0000	417.5000	0.3852	0.4585	50.0000
417.7000	417.7000	1834.4231	1.0750e4	1.7917e4	Undefined	417.5000	417.7000	0.2277	0.3816	50.0000
417.9000	417.9000	2535.8307	1.2750e4	1.2750e4	Undefined	417.8000	418.1000	0.1648	0.4526	50.0000
418.6000	418.5481	1344.1600	1.7333e4	4.4417e4	3	418.1000	418.7000	0.3114	0.6153	50.0000
418.9000	418.8818	2163.4106	1.2000e4	1.2000e4	3	418.7000	419.0000	0.1936	0.4260	50.0000
419.2000	419.2450	1740.8944	5500.0000	5500.0000	3	419.0000	419.4000	0.2408	0.1952	50.0000
419.6000	419.5583	1821.9707	7583.3333	9250.0000	Undefined	419.4000	419.7000	0.2303	0.2692	50.0000
419.8000	419.8000	Undefined	6416.6667	6416.6667	Undefined	419.7000	419.9000	Undefined	0.2278	100.0000
420.0000	420.0000	Undefined	9916.6667	2.1667e4	1	419.7000	420.0000	Undefined	0.3520	100.0000
420.4000	420.5887	2879.5093	3.1167e4	1.4108e5	Undefined	420.1000	421.0000	0.1461	1.1063	50.0000
421.1000	421.1231	1285.5773	1.8583e4	2.7083e4	1	421.0000	421.4000	0.3276	0.6597	50.0000
421.3000	421.3000	Undefined	1.4750e4	1.4750e4	Undefined	421.2000	421.4000	Undefined	0.5236	100.0000
421.8000	421.8000	2639.4058	6416.6667	6416.6667	Undefined	421.7000	421.9000	0.1598	0.2278	50.0000
422.6000	422.8055	511.6179	1.5083e4	1.1442e5	Undefined	421.9000	423.3000	0.8264	0.5354	50.0000
423.6000	423.5438	1499.1787	7500.0000	7500.0000	Undefined	423.3000	423.7000	0.2825	0.2662	50.0000
423.8000	423.8278	2129.6406	1.0833e4	1.2333e4	Undefined	423.7000	424.0000	0.1990	0.3846	50.0000
424.6000	424.6049	2461.4455	2.2333e4	7.4167e4	3	424.0000	424.9000	0.1725	0.7928	50.0000
425.0000	425.0000	808.2129	1.7083e4	7.0250e4	3	424.9000	425.7000	0.5259	0.6064	50.0000
425.4000	425.3631	Undefined	1.1250e4	1.7000e4	3	425.3000	425.7000	Undefined	0.3993	60.3704
425.8000	425.8000	2453.2004	5916.6667	5916.6667	3	425.7000	425.8000	0.1736	0.2100	50.0000
426.0000	426.0000	3567.6667	2.1500e4	2.6500e4	3	425.9000	426.1000	0.1194	0.7632	50.0000
426.3000	426.3000	2637.0787	1.7417e4	5.3833e4	3	426.2000	426.8000	0.1617	0.6183	50.0000
426.7000	426.6899	Undefined	1.2583e4	5.3417e4	3	426.6000	427.4000	Undefined	0.4467	47.6821
426.9000	426.9000	Undefined	9000.0000	2.9917e4	3	426.8000	427.4000	Undefined	0.3195	100.0000
426.9000	427.1489	Undefined	9000.0000	2.9917e4	3	426.8000	427.4000	Undefined	0.3076	61.5385
427.7000	427.7000	Undefined	1.1000e4	1.1000e4	3	427.7000	427.9000	Undefined	0.3905	100.0000
428.0000	428.0080	Undefined	6750.0000	6750.0000	3	427.9000	428.1000	Undefined	0.2396	37.0370
428.6000	428.6225	Undefined	9500.0000	2.3583e4	1	428.5000	428.9000	Undefined	0.3372	77.6316
429.4000	429.5158	557.3304	8750.0000	6.0167e4	Undefined	428.9000	430.1000	0.7707	0.3106	50.0000
430.2000	430.1900	Undefined	6500.0000	6500.0000	2	430.1000	430.3000	Undefined	0.2307	57.0513
430.6000	430.6000	Undefined	8250.0000	8250.0000	2	430.6000	430.7000	Undefined	0.2929	100.0000
431.0000	431.0069	Undefined	1.5250e4	2.0667e4	Undefined	430.7000	431.1000	Undefined	0.5413	64.4809
431.2000	431.2000	Undefined	1.4083e4	1.4083e4	2	431.1000	431.3000	Undefined	0.4999	100.0000
431.2000	431.4000	Undefined	1.4083e4	3.6750e4	1	431.1000	431.4000	Undefined	0.4171	100.0000
432.3000	432.2281	2670.8034	2.9583e4	1.3967e5	Undefined	431.5000	432.6000	0.1618	1.0501	50.0000
433.1000	433.0548	Undefined	1.1500e4	1.5167e4	Undefined	433.0000	433.3000	Undefined	0.4082	60.8696
434.0000	433.8029	Undefined	6333.3333	2.1167e4	4	433.7000	434.0000	Undefined	0.1864	79.3651
434.0000	434.0000	Undefined	6333.3333	2.1167e4	4	433.7000	434.0000	Undefined	0.2248	100.0000
434.2000	434.2110	Undefined	1.0833e4	1.0833e4	4	434.1000	434.3000	Undefined	0.3846	43.4615
434.6000	434.6390	Undefined	1.5250e4	6.1167e4	Undefined	434.1000	434.8000	Undefined	0.5413	59.8361
434.9000	434.9000	Undefined	2.1083e4	7.1500e4	1	434.1000	434.9000	Undefined	0.7484	100.0000
435.2000	435.2046	Undefined	8750.0000	8750.0000	Undefined	435.1000	435.5000	Undefined	0.3106	87.6190
435.6000	435.6000	3646.6612	6333.3333	6333.3333	2	435.5000	435.7000	0.1195	0.2248	50.0000
435.9000	435.9000	3738.1745	1.1750e4	1.1750e4	1	435.7000	436.0000	0.1166	0.4171	50.0000
436.1000	436.1000	3756.3317	9333.3333	9333.3333	2	436.0000	436.2000	0.1161	0.3313	50.0000
436.5000	436.5000	Undefined	1.7083e4	1.7083e4	Undefined	436.5000	436.6000	Undefined	0.6064	100.0000
436.9000	436.8763	1489.4420	1.8167e4	6.0167e4	Undefined	436.7000	437.3000	0.2933	0.6449	50.0000
437.9000	437.9000	3505.9348	5000.0000	5000.0000	3	437.8000	438.0000	0.1249	0.1775	50.0000
438.2000	438.2000	2619.9950	8416.6667	1.1417e4	3	438.0000	438.2000	0.1673	0.2988	50.0000
438.4000	438.4000	3569.3360	1.1667e4	1.1667e4	3	438.3000	438.5000	0.1228	0.4141	50.0000
438.7000	438.7397	2839.8492	2.9417e4	9.6667e4	Undefined	438.5000	439.4000	0.1545	1.0442	50.0000
440.0000	440.0228	1772.7166	1.1750e4	2.5250e4	Undefined	439.8000	440.2000	0.2482	0.4171	50.0000
440.3000	440.3000	2977.2584	8416.6667	8416.6667	1	440.2000	440.3000	0.1479	0.2988	50.0000
440.9000	440.7777	1686.0727	1.6500e4	6.3167e4	Undefined	440.4000	441.2000	0.2614	0.5857	50.0000
441.4000	441.4411	1548.6194	8416.6667	1.9250e4	Undefined	441.2000	441.7000	0.2851	0.2988	50.0000
442.8000	442.5884	1482.5673	2.9333e4	1.6783e5	Undefined	442.1000	443.1000	0.2985	1.0413	50.0000
443.6000	443.6273	2104.1630	9083.3333	1.3000e4	Undefined	443.4000	443.8000	0.2108	0.3224	50.0000
444.0000	444.0000	Undefined	7166.6667	7166.6667	Undefined	444.0000	444.1000	Undefined	0.2544	100.0000
444.2000	444.2000	2986.0396	1.4750e4	1.5750e4	Undefined	444.1000	444.4000	0.1488	0.5236	50.0000
444.7000	444.5298	Undefined	1.5750e4	4.6167e4	2	444.4000	444.7000	Undefined	0.5029	53.2353
444.7000	444.7000	Undefined	1.5750e4	4.6167e4	1	444.4000	444.7000	Undefined	0.5591	100.0000
444.9000	444.9000	3233.6186	4.0417e4	5.7167e4	2	444.8000	445.2000	0.1376	1.4347	50.0000
445.5000	445.4815	Undefined	8416.6667	1.8250e4	2	445.2000	445.6000	Undefined	0.2988	75.7426
445.9000	445.8524	Undefined	9000.0000	2.1750e4	1	445.6000	446.0000	Undefined	0.3195	68.5185
446.2000	446.2000	Undefined	1.9250e4	1.9250e4	2	446.2000	446.3000	Undefined	0.6833	100.0000
446.6000	446.5989	Undefined	7416.6667	1.0417e4	2	446.5000	446.7000	Undefined	0.2633	33.7079
447.1000	447.1000	3293.6131	6666.6667	9583.3333	2	446.7000	447.2000	0.1357	0.2367	50.0000
447.5000	447.4575	3325.3462	1.7583e4	2.8583e4	Undefined	447.2000	447.6000	0.1346	0.6242	50.0000
448.7000	448.7158	573.9086	2.2833e4	1.7267e5	Undefined	447.9000	449.2000	0.7819	0.8105	50.0000
449.3000	449.3000	1865.9093	1.2417e4	2.0333e4	Undefined	449.2000	449.7000	0.2408	0.4408	50.0000
