# Supplementary material for: Study on the performance and mechanism of a p–n type In2O3/BiOCl heterojunction prepared using a sacrificial MOF framework for the degradation of PFOA
Source: RSC Adv. 2025 May 8;15(19):15029–51. doi: 10.1039/d5ra01317h (PMC12060136; doi:10.1039/d5ra01317h)
Supplement: RA-015-D5RA01317H-s001 [file RA-015-D5RA01317H-s001.zip › Supplementary Information/LC-MS/20221123-10min-5.txt]

104.2000	104.1598	342.3703	6535.7143	1.4619e4	Undefined	103.9000	104.3000	0.3042	0.1965	50.0000
104.4000	104.4000	744.0723	7583.3333	7583.3333	Undefined	104.3000	104.4000	0.1403	0.2280	50.0000
104.6000	104.6000	669.9220	1.3833e4	1.5131e4	Undefined	104.5000	104.8000	0.1561	0.4160	50.0000
104.9000	104.9000	602.2508	9488.0952	1.0440e4	Undefined	104.8000	105.1000	0.1742	0.2853	50.0000
105.7000	105.8650	123.9544	2.4420e5	1.8514e6	Undefined	105.1000	106.5000	0.8541	7.3431	50.0000
106.9000	106.9000	Undefined	3.7905e4	6.0607e4	Undefined	106.8000	106.9000	Undefined	1.1398	100.0000
107.1000	107.1000	699.7764	4.1762e4	4.1762e4	Undefined	107.0000	107.3000	0.1530	1.2558	50.0000
108.7000	108.6807	557.1862	6.4083e4	1.2487e5	Undefined	108.4000	108.8000	0.1951	1.9270	50.0000
109.2000	109.1139	262.2387	6.9202e4	1.8487e5	Undefined	108.8000	109.4000	0.4161	2.0809	50.0000
112.8000	112.8000	Undefined	1.7583e4	1.7583e4	Undefined	112.7000	112.8000	Undefined	0.5287	100.0000
114.8000	114.8116	Undefined	4.7833e4	5.2774e4	Undefined	114.7000	114.9000	Undefined	1.4383	44.7113
115.3000	115.2777	Undefined	3.9976e4	5.8012e4	1	115.2000	115.5000	Undefined	1.2021	54.9881
116.1000	116.1000	695.8589	3.2952e4	5.8607e4	Undefined	115.9000	116.3000	0.1668	0.9909	50.0000
116.4000	116.4000	965.1210	2.2036e4	2.2036e4	1	116.3000	116.5000	0.1206	0.6626	50.0000
117.3000	117.3000	Undefined	1.1286e4	1.7548e4	1	117.2000	117.3000	Undefined	0.3394	100.0000
118.0000	118.0305	209.4959	5.9417e4	4.3690e5	Undefined	117.4000	118.7000	0.5634	1.7866	50.0000
118.9000	118.8583	Undefined	3.8857e4	5.0571e4	Undefined	118.7000	119.0000	Undefined	1.1684	67.9228
119.3000	119.3000	Undefined	1.6857e4	1.6857e4	Undefined	119.2000	119.3000	Undefined	0.5069	100.0000
120.1000	119.9455	128.2917	6.6857e4	5.5357e5	1	119.4000	120.7000	0.9349	2.0104	50.0000
121.0000	121.0153	230.7527	5.6393e4	2.2644e5	1	120.7000	121.4000	0.5244	1.6957	50.0000
122.4000	122.1097	134.6879	5.8143e4	3.9787e5	3	121.5000	122.4000	0.9066	1.6592	50.0000
122.4000	122.4000	Undefined	5.8143e4	1.0365e5	3	122.2000	122.4000	Undefined	1.7483	100.0000
123.0000	122.9149	268.8672	1.1190e5	3.6407e5	Undefined	122.5000	123.1000	0.4572	3.3650	50.0000
123.2000	123.2000	Undefined	4.2845e4	4.2845e4	Undefined	123.1000	123.5000	Undefined	1.2883	100.0000
126.8000	126.7956	201.4370	6.6052e5	4.0376e6	Undefined	126.3000	127.4000	0.6295	19.8618	50.0000
128.2000	128.1581	Undefined	1.5690e4	1.5690e4	Undefined	128.1000	128.3000	Undefined	0.4718	64.7951
129.8000	129.7746	396.2531	2.8226e4	9.2226e4	Undefined	129.4000	130.4000	0.3275	0.8488	50.0000
130.7000	130.7000	Undefined	8273.8095	8273.8095	Undefined	130.7000	130.8000	Undefined	0.2488	100.0000
131.6000	131.6015	Undefined	4.1821e4	6.7179e4	2	131.4000	131.7000	Undefined	1.2576	58.3547
132.1000	132.0613	246.0590	5.9964e4	3.4573e5	Undefined	131.4000	132.4000	0.5367	1.8031	50.0000
132.8000	132.7664	Undefined	3.3619e4	5.2238e4	Undefined	132.7000	133.0000	Undefined	1.0109	66.3067
133.3000	133.3000	Undefined	1.6821e4	1.6821e4	Undefined	133.2000	133.3000	Undefined	0.5058	100.0000
133.5000	133.5270	Undefined	3.7643e4	8.0429e4	Undefined	133.4000	133.6000	Undefined	1.1319	46.3472
134.1000	134.1919	370.9310	1.0301e5	5.0264e5	Undefined	133.7000	134.6000	0.3618	3.0975	50.0000
134.8000	134.8000	835.4098	4.5619e4	7.2655e4	3	134.7000	135.1000	0.1614	1.3718	50.0000
135.2000	135.2000	1156.4291	1.2083e4	1.2083e4	3	135.1000	135.3000	0.1169	0.3633	50.0000
135.4000	135.4000	Undefined	1.6060e4	1.6060e4	2	135.3000	135.4000	Undefined	0.4829	100.0000
135.7000	135.7070	Undefined	1.9417e4	5.2214e4	1	135.6000	136.1000	Undefined	0.5839	58.0319
136.0000	136.0000	858.3949	1.7964e4	1.7964e4	2	135.9000	136.1000	0.1584	0.5402	50.0000
136.2000	136.2000	1161.1253	2.6845e4	2.6845e4	Undefined	136.1000	136.3000	0.1173	0.8072	50.0000
136.6000	136.5684	Undefined	3.4440e4	6.7214e4	Undefined	136.3000	136.7000	Undefined	1.0356	78.9492
136.9000	136.9000	Undefined	6.5631e4	1.1167e5	1	136.3000	136.9000	Undefined	1.9735	100.0000
138.0000	137.7775	892.1693	8.6083e4	4.3258e5	Undefined	137.3000	138.1000	0.1544	2.5885	50.0000
138.2000	138.2000	837.2787	2.7131e4	2.7131e4	4	138.1000	138.4000	0.1651	0.8158	50.0000
138.5000	138.4857	Undefined	8892.8571	8892.8571	4	138.4000	138.6000	Undefined	0.2674	35.6760
138.7000	138.7000	Undefined	8309.5238	8309.5238	4	138.6000	138.7000	Undefined	0.2499	100.0000
138.9000	138.9000	891.0238	1.5821e4	2.1488e4	Undefined	138.6000	139.0000	0.1559	0.4757	50.0000
139.4000	139.4000	Undefined	2.4310e4	2.5881e4	Undefined	139.0000	139.4000	Undefined	0.7310	100.0000
140.4000	140.4784	802.7807	4.1990e5	2.1805e6	Undefined	139.7000	141.1000	0.1750	12.6265	50.0000
141.3000	141.2479	Undefined	2.5708e5	6.8351e5	2	141.1000	141.6000	Undefined	7.7304	39.3123
141.8000	141.7652	Undefined	4.0857e4	1.8304e5	2	141.7000	142.5000	Undefined	1.2286	60.3147
142.3000	142.2639	Undefined	3.5726e4	8.1226e4	2	142.1000	142.5000	Undefined	1.0743	37.3376
143.0000	142.9015	189.0245	5.6702e4	3.6755e5	1	142.5000	143.5000	0.7560	1.7050	50.0000
144.1000	144.1000	999.7061	3.0512e4	7.7345e4	1	143.6000	144.2000	0.1441	0.9175	50.0000
144.4000	144.4000	1308.0834	1.8548e4	1.8548e4	Undefined	144.3000	144.5000	0.1104	0.5577	50.0000
144.8000	144.8696	373.6521	5.8536e4	1.9468e5	1	144.5000	145.2000	0.3877	1.7602	50.0000
145.8000	145.7516	806.9255	2.3607e4	9.4333e4	1	145.3000	146.1000	0.1806	0.7099	50.0000
147.9000	147.7019	534.8626	2.6000e4	1.8276e5	1	147.4000	148.6000	0.2761	0.7818	50.0000
148.9000	148.8868	Undefined	1.8571e4	5.7214e4	1	148.8000	149.2000	Undefined	0.5584	73.7179
149.8000	149.8238	324.0359	5.7214e4	3.5399e5	Undefined	149.2000	150.5000	0.4624	1.7204	50.0000
150.8000	150.7568	491.3682	1.9464e4	3.6452e4	Undefined	150.5000	150.9000	0.3068	0.5853	50.0000
151.1000	151.1175	Undefined	2.0214e4	2.2048e4	Undefined	150.9000	151.2000	Undefined	0.6078	68.9340
151.4000	151.3665	288.6554	2.1845e4	7.5810e4	3	150.9000	151.5000	0.5244	0.6569	50.0000
151.6000	151.6000	Undefined	2.2667e4	2.2667e4	3	151.5000	151.6000	Undefined	0.6816	100.0000
151.9000	151.8652	Undefined	2.3190e4	2.3190e4	3	151.8000	152.0000	Undefined	0.6973	50.4107
152.5000	152.5000	Undefined	1.7833e4	3.2333e4	Undefined	152.5000	152.8000	Undefined	0.5362	100.0000
152.5000	152.6601	Undefined	1.7833e4	3.2333e4	Undefined	152.5000	152.8000	Undefined	0.4149	53.0198
153.0000	153.0000	Undefined	1.0048e4	1.3095e4	Undefined	152.8000	153.0000	Undefined	0.3021	100.0000
153.3000	153.2952	Undefined	1.2119e4	2.3929e4	2	153.1000	153.5000	Undefined	0.3644	51.7191
153.9000	153.9000	Undefined	8761.9048	8761.9048	2	153.8000	153.9000	Undefined	0.2635	100.0000
154.4000	154.4000	Undefined	3880.9524	3880.9524	2	154.3000	154.4000	Undefined	0.1167	100.0000
155.2000	155.2000	Undefined	4.6988e4	4.6988e4	2	155.2000	155.3000	Undefined	1.4129	100.0000
155.7000	155.6302	907.0160	1.3405e4	1.3405e4	2	155.3000	155.9000	0.1716	0.4031	50.0000
156.2000	156.2000	Undefined	4.0536e4	7.8214e4	Undefined	155.9000	156.2000	Undefined	1.2189	100.0000
156.5000	156.5000	1047.8791	1.8268e5	2.8340e5	3	156.3000	156.7000	0.1493	5.4931	50.0000
156.9000	156.8994	932.4336	1.4019e5	2.1431e5	3	156.7000	157.1000	0.1683	4.2155	50.0000
157.3000	157.2914	884.1324	8.8643e4	1.3920e5	3	157.1000	157.4000	0.1779	2.6655	50.0000
157.6000	157.6000	Undefined	6523.8095	6523.8095	Undefined	157.5000	157.6000	Undefined	0.1962	100.0000
158.7000	158.8562	194.9275	5.3976e4	3.6410e5	Undefined	158.3000	159.3000	0.8150	1.6231	50.0000
161.1000	161.1000	Undefined	3.6976e4	3.6976e4	Undefined	161.0000	161.1000	Undefined	1.1119	100.0000
161.5000	161.4804	Undefined	2.2071e4	1.1062e5	Undefined	161.3000	162.2000	Undefined	0.6637	58.0367
161.8000	161.8000	Undefined	1.8571e4	5.7667e4	Undefined	161.7000	162.2000	Undefined	0.5584	100.0000
163.6000	163.5771	783.6761	3.4726e4	6.6845e4	Undefined	163.4000	163.8000	0.2087	1.0442	50.0000
164.1000	164.1000	Undefined	2.5869e4	3.6190e4	Undefined	163.8000	164.1000	Undefined	0.7779	100.0000
165.6000	165.7744	206.6394	3.4470e5	2.7279e6	1	165.1000	166.4000	0.8022	10.3651	50.0000
166.7000	166.7326	Undefined	8.0905e4	4.2689e5	1	166.5000	167.4000	Undefined	2.4328	77.6633
167.5000	167.5081	Undefined	2.4524e4	7.3190e4	3	167.4000	167.9000	Undefined	0.7374	56.2136
167.7000	167.7000	Undefined	2.0262e4	3.2274e4	3	167.6000	168.0000	Undefined	0.6093	100.0000
168.1000	168.1904	548.6799	1.4000e4	3.4548e4	3	168.0000	168.4000	0.3065	0.4210	50.0000
168.5000	168.5155	Undefined	1.1964e4	1.1964e4	3	168.4000	168.6000	Undefined	0.3598	38.6567
169.0000	169.0000	Undefined	2.3095e4	2.3095e4	Undefined	168.9000	169.0000	Undefined	0.6945	100.0000
170.6000	170.7388	706.3604	4.3405e4	2.0381e5	Undefined	170.5000	171.4000	0.2417	1.3052	50.0000
173.1000	173.1000	Undefined	2.1060e4	2.1060e4	Undefined	173.1000	173.2000	Undefined	0.6333	100.0000
174.5000	174.5000	Undefined	4.0333e4	4.0333e4	Undefined	174.4000	174.5000	Undefined	1.2128	100.0000
174.9000	174.8795	815.6955	3.8976e4	6.2310e4	Undefined	174.7000	175.2000	0.2144	1.1720	50.0000
175.3000	175.3000	Undefined	1.8107e4	1.8107e4	Undefined	175.2000	175.3000	Undefined	0.5445	100.0000
177.0000	176.8813	253.8990	8.0905e4	6.5521e5	1	176.3000	177.6000	0.6967	2.4328	50.0000
178.0000	178.0116	Undefined	4.7869e4	2.0540e5	1	177.6000	178.3000	Undefined	1.4394	55.6827
179.6000	179.6389	274.3811	4.6048e4	2.5482e5	1	179.2000	180.2000	0.6547	1.3846	50.0000
180.5000	180.5214	Undefined	9.3917e4	2.2313e5	Undefined	180.2000	180.7000	Undefined	2.8241	34.0854
181.0000	180.9832	Undefined	7.2786e4	2.3383e5	Undefined	180.9000	181.5000	Undefined	2.1887	84.7072
181.7000	181.6949	660.0473	8.7262e4	2.6438e5	2	181.5000	182.2000	0.2753	2.6239	50.0000
182.3000	182.3000	Undefined	2.6298e4	5.7738e4	2	182.2000	182.6000	Undefined	0.7908	100.0000
182.3000	182.5000	Undefined	2.6298e4	6.9143e4	2	182.2000	182.5000	Undefined	0.6673	100.0000
182.7000	182.7103	Undefined	2.4810e4	2.4810e4	2	182.6000	182.8000	Undefined	0.7460	50.8637
183.0000	183.0036	Undefined	6.1488e4	9.7964e4	2	182.8000	183.1000	Undefined	1.8489	79.1094
183.6000	183.6000	1284.8708	2.3714e4	5.0298e4	2	183.5000	184.0000	0.1429	0.7131	50.0000
183.8000	183.8000	892.7511	1.7619e4	1.7619e4	2	183.7000	184.0000	0.2059	0.5298	50.0000
184.5000	184.5000	1338.8214	1.1702e4	1.2107e4	2	184.4000	184.5000	0.1378	0.3519	50.0000
184.8000	184.8987	318.6169	3.5429e4	1.9927e5	Undefined	184.6000	185.5000	0.5803	1.0653	50.0000
185.7000	185.7000	Undefined	2.6107e4	1.1212e5	2	185.7000	186.3000	Undefined	0.7850	100.0000
185.7000	186.1505	Undefined	2.6107e4	1.1212e5	2	185.7000	186.3000	Undefined	0.7625	53.1455
186.7000	186.7981	355.7406	6.0357e4	2.7786e5	2	186.3000	187.2000	0.5251	1.8149	50.0000
187.3000	187.3000	Undefined	1.1583e4	1.1583e4	1	187.2000	187.4000	Undefined	0.3483	100.0000
187.7000	187.7000	1385.5870	3.2583e4	4.6500e4	Undefined	187.5000	187.8000	0.1355	0.9798	50.0000
188.3000	188.3000	Undefined	1.1845e4	1.1845e4	Undefined	188.3000	188.4000	Undefined	0.3562	100.0000
189.1000	189.1000	Undefined	3.0988e4	3.0988e4	Undefined	189.1000	189.2000	Undefined	0.9318	100.0000
191.7000	191.7266	288.6709	9.2631e4	5.4230e5	Undefined	191.4000	192.3000	0.6642	2.7854	50.0000
192.4000	192.1932	Undefined	5.5048e4	7.7429e4	1	192.1000	192.4000	Undefined	1.5686	80.5454
192.4000	192.4000	Undefined	5.5048e4	5.5048e4	Undefined	192.3000	192.4000	Undefined	1.6553	100.0000
192.7000	192.7000	1294.6229	4.4560e4	4.4560e4	Undefined	192.6000	192.9000	0.1488	1.3399	50.0000
193.1000	193.1286	Undefined	3.0357e4	8.9881e4	Undefined	192.9000	193.2000	Undefined	0.9128	79.2549
193.8000	193.7593	317.3504	4.6321e4	2.5812e5	1	193.3000	194.3000	0.6106	1.3929	50.0000
194.6000	194.7383	246.7786	8.7167e4	5.5267e5	Undefined	194.3000	195.4000	0.7891	2.6211	50.0000
195.7000	195.7242	292.9916	4.1536e4	1.8851e5	1	195.4000	196.2000	0.6680	1.2490	50.0000
196.6000	196.5556	578.8820	4.6000e4	1.6193e5	Undefined	196.2000	196.9000	0.3395	1.3832	50.0000
197.1000	197.0674	640.2200	3.7536e4	9.5643e4	Undefined	196.9000	197.2000	0.3078	1.1287	50.0000
197.5000	197.5462	399.8546	4.4369e4	2.6474e5	2	197.3000	198.3000	0.4940	1.3342	50.0000
198.2000	198.1632	803.4497	3.8452e4	6.6988e4	2	198.0000	198.3000	0.2466	1.1563	50.0000
198.6000	198.6000	Undefined	1.5714e4	1.5714e4	2	198.6000	198.7000	Undefined	0.4725	100.0000
199.2000	199.2000	1731.8306	1.0624e5	1.2263e5	Undefined	199.1000	199.3000	0.1150	3.1946	50.0000
199.5000	199.4665	Undefined	3357.1429	3357.1429	Undefined	199.4000	199.6000	Undefined	0.1009	43.6170
199.7000	199.7000	1673.6680	4.4167e4	4.4167e4	Undefined	199.6000	199.8000	0.1193	1.3281	50.0000
201.8000	201.8000	Undefined	1.7571e4	1.7571e4	Undefined	201.7000	201.8000	Undefined	0.5284	100.0000
202.7000	202.7000	1315.5126	1.9594e5	3.6658e5	Undefined	202.6000	203.1000	0.1541	5.8919	50.0000
203.2000	203.2000	Undefined	2.2026e5	2.2026e5	Undefined	203.1000	203.2000	Undefined	6.6232	100.0000
204.6000	204.6000	1841.7640	6.7952e4	7.3202e4	Undefined	204.5000	204.7000	0.1111	2.0433	50.0000
204.8000	204.8000	1286.5026	1.5512e4	1.5512e4	Undefined	204.7000	204.9000	0.1592	0.4664	50.0000
205.1000	205.1000	Undefined	2.2917e4	2.2917e4	Undefined	204.9000	205.1000	Undefined	0.6891	100.0000
205.7000	205.7373	398.5495	1.6845e4	9.4607e4	3	205.5000	206.4000	0.5162	0.5065	50.0000
206.0000	205.9848	Undefined	1.4750e4	4.8833e4	3	205.9000	206.5000	Undefined	0.4435	71.7514
206.3000	206.2963	Undefined	1.4405e4	1.6821e4	3	206.2000	206.5000	Undefined	0.4331	41.4876
206.9000	206.9000	Undefined	3.8833e4	3.8833e4	Undefined	206.9000	207.0000	Undefined	1.1677	100.0000
208.6000	208.5660	917.3723	1.4992e5	3.1718e5	2	208.2000	208.7000	0.2274	4.5080	50.0000
208.8000	208.8000	1409.9067	1.3439e5	1.3439e5	Undefined	208.7000	208.9000	0.1481	4.0412	50.0000
209.0000	209.0000	1231.2301	1.2846e5	1.9542e5	2	208.9000	209.4000	0.1697	3.8629	50.0000
209.6000	209.6037	Undefined	1.4595e4	1.4595e4	3	209.5000	209.7000	Undefined	0.4389	79.5677
210.0000	209.9616	Undefined	1.7548e4	1.9881e4	3	209.9000	210.1000	Undefined	0.5277	60.2442
210.3000	210.2807	662.1109	1.8440e4	4.1048e4	3	210.1000	210.4000	0.3176	0.5545	50.0000
210.8000	210.8052	557.4547	3.6440e4	1.5632e5	Undefined	210.5000	211.3000	0.3782	1.0958	50.0000
212.5000	212.5000	Undefined	2.3524e4	4.8619e4	Undefined	212.4000	212.5000	Undefined	0.7074	100.0000
212.7000	212.7417	Undefined	3.5905e4	8.7750e4	2	212.6000	213.0000	Undefined	1.0796	59.4828
213.4000	213.4227	Undefined	1.5881e4	1.5881e4	2	213.3000	213.5000	Undefined	0.4775	58.5832
213.7000	213.6903	1110.2869	2.8810e4	6.8012e4	3	213.3000	213.8000	0.1925	0.8663	50.0000
213.9000	213.9000	1573.5213	1.5857e4	1.5857e4	1	213.8000	214.0000	0.1359	0.4768	50.0000
214.3000	214.2769	1125.4789	1.0833e4	1.0833e4	2	214.0000	214.4000	0.1904	0.3258	50.0000
214.8000	214.8274	682.8127	9976.1905	2.6048e4	Undefined	214.4000	215.0000	0.3146	0.3000	50.0000
215.3000	215.3000	733.6854	1.2738e4	2.6619e4	Undefined	215.0000	215.3000	0.2935	0.3830	50.0000
215.5000	215.5000	1703.2455	3.5940e4	3.5940e4	Undefined	215.4000	215.6000	0.1265	1.0807	50.0000
217.0000	216.9833	Undefined	1.2487e5	1.7494e5	Undefined	216.9000	217.1000	Undefined	3.7548	50.9343
218.2000	218.2000	1689.6703	1.0779e5	1.2808e5	Undefined	218.1000	218.3000	0.1291	3.2411	50.0000
219.1000	218.9474	248.8217	5.0004e5	4.3566e6	1	218.3000	219.5000	0.8799	15.0360	50.0000
220.0000	219.8952	Undefined	1.5985e5	7.8602e5	1	219.6000	220.5000	Undefined	4.8065	43.9786
220.6000	220.6384	401.5749	5.2083e4	2.7998e5	2	220.5000	221.5000	0.5494	1.5661	50.0000
221.2000	221.1943	Undefined	3.0083e4	6.2238e4	2	221.1000	221.6000	Undefined	0.9046	73.0313
221.8000	221.8000	Undefined	1.1262e4	1.6071e4	2	221.8000	222.0000	Undefined	0.3386	100.0000
222.2000	222.2000	1701.0530	3.9964e4	4.8560e4	Undefined	222.0000	222.3000	0.1306	1.2017	50.0000
222.8000	222.8000	1325.4105	4.1967e5	1.7978e6	Undefined	222.3000	223.3000	0.1681	12.6193	50.0000
223.5000	223.5005	Undefined	1.6190e4	1.6190e4	Undefined	223.4000	223.7000	Undefined	0.4868	53.4559
224.0000	223.9519	800.1215	2.3810e4	5.9036e4	1	223.7000	224.1000	0.2799	0.7159	50.0000
224.7000	224.7697	433.9918	6.2548e4	3.5226e5	Undefined	224.3000	225.3000	0.5179	1.8808	50.0000
225.7000	225.7000	1353.0706	9392.8571	9392.8571	Undefined	225.5000	225.8000	0.1668	0.2824	50.0000
225.9000	225.9000	Undefined	1.1369e4	1.1369e4	2	225.8000	225.9000	Undefined	0.3419	100.0000
226.3000	226.3000	1928.4442	2.7440e4	2.7440e4	Undefined	226.2000	226.4000	0.1173	0.8251	50.0000
227.1000	227.1000	1059.9505	2.1845e4	2.4321e4	Undefined	226.9000	227.1000	0.2143	0.6569	50.0000
227.3000	227.3000	1667.7230	3.2929e4	3.2929e4	2	227.2000	227.5000	0.1363	0.9902	50.0000
227.7000	227.7000	Undefined	2.1238e4	2.7024e4	2	227.7000	228.0000	Undefined	0.6386	100.0000
228.2000	228.2000	Undefined	1.6667e4	1.8702e4	2	228.2000	228.4000	Undefined	0.5012	100.0000
228.5000	228.5000	1533.1134	4.0238e4	5.4512e4	2	228.4000	228.7000	0.1490	1.2100	50.0000
229.0000	229.0092	Undefined	1.2107e4	2.2274e4	2	228.9000	229.2000	Undefined	0.3641	80.8751
229.6000	229.5584	Undefined	1.7369e4	7.1012e4	Undefined	229.4000	230.1000	Undefined	0.5223	53.9068
230.9000	230.9000	Undefined	8857.1429	8857.1429	Undefined	230.8000	230.9000	Undefined	0.2663	100.0000
233.0000	233.0000	1627.5262	2.7131e4	3.4429e4	Undefined	232.9000	233.3000	0.1432	0.8158	50.0000
233.2000	233.2000	Undefined	1.3810e4	1.3810e4	Undefined	233.1000	233.3000	Undefined	0.4152	100.0000
233.4000	233.4000	2251.7110	3.0143e4	3.0143e4	Undefined	233.3000	233.5000	0.1037	0.9064	50.0000
233.8000	233.8000	Undefined	1.0488e4	1.0488e4	Undefined	233.7000	233.8000	Undefined	0.3154	100.0000
235.2000	234.9696	913.7404	3.9786e4	2.2000e5	Undefined	234.4000	235.4000	0.2572	1.1963	50.0000
235.7000	235.7000	Undefined	3.4440e4	3.4440e4	Undefined	235.5000	235.7000	Undefined	1.0356	100.0000
236.4000	236.4000	Undefined	2.3429e4	2.3429e4	1	236.4000	236.5000	Undefined	0.7045	100.0000
237.3000	237.3000	Undefined	7333.3333	7333.3333	1	237.2000	237.3000	Undefined	0.2205	100.0000
237.6000	237.5656	Undefined	5107.1429	5107.1429	Undefined	237.5000	237.7000	Undefined	0.1536	60.0233
238.1000	238.1000	Undefined	6476.1905	6476.1905	1	238.1000	238.2000	Undefined	0.1947	100.0000
238.6000	238.6000	1515.2958	4.8976e4	1.1563e5	Undefined	238.2000	238.8000	0.1575	1.4727	50.0000
239.3000	239.3000	Undefined	1.0857e4	1.0857e4	Undefined	239.2000	239.3000	Undefined	0.3265	100.0000
240.8000	240.8413	1176.8742	5.6429e4	6.6036e4	Undefined	240.6000	241.0000	0.2046	1.6968	50.0000
241.2000	241.2000	Undefined	5.1500e4	5.1500e4	Undefined	241.0000	241.2000	Undefined	1.5486	100.0000
241.9000	241.9317	594.1843	1.4798e4	7.1976e4	3	241.6000	242.4000	0.4072	0.4450	50.0000
242.3000	242.3000	983.9667	1.3369e4	1.7250e4	3	242.1000	242.4000	0.2462	0.4020	50.0000
242.5000	242.5000	Undefined	1.2631e4	1.2631e4	3	242.4000	242.5000	Undefined	0.3798	100.0000
242.8000	242.8368	834.0392	2.7190e4	6.6690e4	Undefined	242.7000	243.0000	0.2912	0.8176	50.0000
243.2000	243.2000	2024.8060	5.7810e4	5.7810e4	Undefined	243.1000	243.3000	0.1201	1.7383	50.0000
244.8000	244.8000	1893.8462	3.5476e4	5.3667e4	Undefined	244.5000	244.9000	0.1293	1.0668	50.0000
245.3000	245.2625	Undefined	7678.5714	7678.5714	Undefined	245.2000	245.4000	Undefined	0.2309	52.1705
245.6000	245.6000	Undefined	8583.3333	9571.4286	Undefined	245.6000	245.8000	Undefined	0.2581	100.0000
246.6000	246.7473	277.7880	3.3256e6	2.8776e7	Undefined	246.1000	247.4000	0.8883	100.0000	50.0000
247.6000	247.6241	Undefined	2.2830e5	9.7448e5	Undefined	247.5000	248.4000	Undefined	6.8649	80.7973
248.5000	248.5247	Undefined	4.5512e4	7.2548e4	Undefined	248.4000	248.6000	Undefined	1.3685	75.5297
248.8000	248.8281	Undefined	4.6214e4	4.6214e4	Undefined	248.7000	248.9000	Undefined	1.3897	60.2782
249.1000	249.1000	Undefined	4.2167e4	9.4500e4	Undefined	248.9000	249.1000	Undefined	1.2679	100.0000
249.8000	249.8106	281.4971	8.9762e4	7.0788e5	Undefined	249.2000	250.5000	0.8874	2.6991	50.0000
250.6000	250.5909	Undefined	2.9036e4	2.9036e4	1	250.5000	250.7000	Undefined	0.8731	72.4887
251.0000	251.0326	706.5443	3.1774e4	8.4036e4	Undefined	250.9000	251.4000	0.3553	0.9554	50.0000
251.7000	251.7192	1768.3677	1.5000e4	3.0702e4	Undefined	251.6000	252.1000	0.1423	0.4510	50.0000
252.8000	252.8000	Undefined	5523.8095	5523.8095	Undefined	252.8000	252.9000	Undefined	0.1661	100.0000
253.0000	253.0000	Undefined	2.1821e4	2.1821e4	Undefined	252.9000	253.0000	Undefined	0.6562	100.0000
255.0000	254.9316	1131.7233	4.3595e4	1.3798e5	Undefined	254.5000	255.1000	0.2253	1.3109	50.0000
255.2000	255.2479	1106.4792	4.6083e4	6.6607e4	1	255.1000	255.5000	0.2307	1.3857	50.0000
256.4000	256.4000	Undefined	1.3060e4	1.3060e4	1	256.4000	256.5000	Undefined	0.3927	100.0000
256.6000	256.6000	2353.3372	3.6714e4	3.6714e4	Undefined	256.5000	256.7000	0.1090	1.1040	50.0000
257.0000	256.9706	Undefined	1.7536e4	2.4988e4	Undefined	256.9000	257.1000	Undefined	0.5273	57.1623
258.6000	258.6000	2193.6942	1.8964e4	1.9381e4	Undefined	258.5000	258.7000	0.1179	0.5703	50.0000
258.8000	258.8000	Undefined	3.6655e4	3.6655e4	2	258.7000	258.8000	Undefined	1.1022	100.0000
259.5000	259.5000	2426.2442	1.3869e4	1.3869e4	2	259.3000	259.6000	0.1070	0.4170	50.0000
259.7000	259.7000	Undefined	4500.0000	4500.0000	2	259.6000	259.7000	Undefined	0.1353	100.0000
261.0000	261.0000	Undefined	1.2631e4	1.2631e4	Undefined	260.9000	261.0000	Undefined	0.3798	100.0000
261.4000	261.3514	Undefined	4726.1905	4726.1905	Undefined	261.3000	261.5000	Undefined	0.1421	54.2821
261.7000	261.7000	Undefined	1.7310e4	1.7310e4	Undefined	261.5000	261.7000	Undefined	0.5205	100.0000
262.6000	262.5997	721.3645	5.3679e4	2.8288e5	Undefined	262.3000	263.4000	0.3640	1.6141	50.0000
263.2000	263.1885	Undefined	2.6214e4	3.3738e4	3	263.1000	263.4000	Undefined	0.7883	45.5041
263.6000	263.6000	Undefined	3.2488e4	3.2488e4	3	263.5000	263.6000	Undefined	0.9769	100.0000
264.0000	264.0389	Undefined	8035.7143	1.0298e4	3	263.9000	264.2000	Undefined	0.2416	70.3704
264.3000	264.3000	2402.7255	1.2714e4	1.2714e4	Undefined	264.2000	264.4000	0.1100	0.3823	50.0000
264.6000	264.6000	Undefined	9880.9524	1.1690e4	Undefined	264.4000	264.6000	Undefined	0.2971	100.0000
264.8000	264.8102	Undefined	1.8440e4	3.0131e4	1	264.4000	264.9000	Undefined	0.5545	43.8347
265.9000	265.9000	1988.5554	7666.6667	7666.6667	1	265.8000	266.0000	0.1337	0.2305	50.0000
266.4000	266.4000	Undefined	1.6036e4	1.6036e4	Undefined	266.2000	266.4000	Undefined	0.4822	100.0000
267.0000	267.0000	2083.8745	1.5250e4	1.5250e4	Undefined	266.9000	267.1000	0.1281	0.4586	50.0000
267.2000	267.2000	1008.9935	7250.0000	7250.0000	Undefined	267.1000	267.4000	0.2648	0.2180	50.0000
268.7000	268.6953	354.1497	8.4713e5	5.8248e6	Undefined	267.8000	269.4000	0.7587	25.4731	50.0000
269.8000	269.7788	Undefined	4.5762e4	1.6670e5	Undefined	269.5000	270.1000	Undefined	1.3761	63.5796
270.2000	270.2000	Undefined	3.3333e4	3.3333e4	2	270.1000	270.3000	Undefined	1.0023	100.0000
270.5000	270.5075	Undefined	4.5798e4	1.3056e5	Undefined	270.1000	270.6000	Undefined	1.3771	93.4624
270.8000	270.8000	1695.7616	1.2823e5	3.4710e5	3	270.3000	270.8000	0.1597	3.8557	50.0000
271.1000	271.1000	2055.0724	1.4393e5	1.4393e5	Undefined	270.9000	271.2000	0.1319	4.3279	50.0000
271.3000	271.3000	Undefined	2.7452e4	2.7452e4	Undefined	271.2000	271.5000	Undefined	0.8255	100.0000
272.0000	272.0000	1449.3187	1.0798e4	1.0798e4	Undefined	271.9000	272.1000	0.1877	0.3247	50.0000
273.4000	273.3811	Undefined	1.2024e4	1.2702e4	Undefined	273.3000	273.5000	Undefined	0.3616	34.1584
273.7000	273.7000	1917.2220	1.2250e4	1.2250e4	Undefined	273.5000	273.8000	0.1428	0.3684	50.0000
274.0000	274.0000	Undefined	8666.6667	9869.0476	1	274.0000	274.2000	Undefined	0.2606	100.0000
275.1000	275.1000	Undefined	8785.7143	8785.7143	1	275.1000	275.2000	Undefined	0.2642	100.0000
276.2000	276.2000	Undefined	1.1869e4	1.3810e4	2	276.2000	276.4000	Undefined	0.3569	100.0000
276.6000	276.6781	773.5748	3.2583e4	9.0298e4	Undefined	276.4000	277.0000	0.3577	0.9798	50.0000
277.2000	277.2000	Undefined	4.5310e4	4.5310e4	Undefined	277.0000	277.2000	Undefined	1.3624	100.0000
279.0000	278.8027	505.3556	3.7226e4	1.8474e5	1	278.5000	279.4000	0.5517	1.1194	50.0000
279.8000	279.7502	692.4522	1.0369e4	3.5107e4	1	279.5000	280.0000	0.4040	0.3118	50.0000
280.1000	280.1000	Undefined	1.7667e4	1.7667e4	Undefined	280.0000	280.1000	Undefined	0.5312	100.0000
280.7000	280.8486	414.4653	4.7250e4	3.6414e5	Undefined	280.3000	281.6000	0.6776	1.4208	50.0000
282.0000	282.0099	Undefined	1.2167e4	2.4917e4	Undefined	281.7000	282.1000	Undefined	0.3658	72.5049
283.0000	283.0326	286.4759	1.6190e5	1.4242e6	Undefined	282.3000	283.6000	0.9880	4.8684	50.0000
284.0000	283.9780	Undefined	2.6012e4	5.9036e4	3	283.7000	284.1000	Undefined	0.7822	79.1076
284.3000	284.3000	1817.2738	7.4988e4	1.1799e5	3	284.1000	284.5000	0.1564	2.2549	50.0000
284.7000	284.7000	1070.7881	4.3821e4	8.8476e4	3	284.5000	284.7000	0.2659	1.3177	50.0000
284.9000	284.9000	2305.3618	7.7619e4	7.7619e4	3	284.8000	285.0000	0.1236	2.3340	50.0000
285.2000	285.1786	960.8212	5.0060e4	6.9179e4	3	285.0000	285.5000	0.2968	1.5053	50.0000
286.1000	286.1415	1366.6544	2.2048e4	3.7250e4	2	286.0000	286.3000	0.2094	0.6630	50.0000
286.7000	286.7000	Undefined	4.7571e4	4.7571e4	2	286.7000	286.8000	Undefined	1.4305	100.0000
286.9000	286.8717	Undefined	3535.7143	3535.7143	Undefined	286.8000	287.0000	Undefined	0.1063	39.8990
287.1000	287.1000	Undefined	2.7821e4	2.7821e4	2	287.0000	287.1000	Undefined	0.8366	100.0000
288.3000	288.3000	Undefined	5809.5238	5809.5238	2	288.2000	288.3000	Undefined	0.1747	100.0000
288.7000	288.7000	Undefined	1.1679e4	1.1679e4	2	288.5000	288.7000	Undefined	0.3512	100.0000
289.2000	289.2459	1253.8245	8952.3810	1.3964e4	Undefined	289.1000	289.4000	0.2307	0.2692	50.0000
290.7000	290.7988	351.2943	5.7833e4	3.7902e5	Undefined	290.4000	291.4000	0.8278	1.7390	50.0000
292.8000	292.8314	332.9963	1.4493e5	1.2494e6	Undefined	292.0000	293.6000	0.8794	4.3580	50.0000
294.0000	293.9162	Undefined	3.0429e4	1.1090e5	2	293.7000	294.3000	Undefined	0.9150	37.8912
294.5000	294.4912	1463.8340	1.6702e4	1.6702e4	2	294.3000	294.6000	0.2012	0.5022	50.0000
294.9000	294.9000	Undefined	1.3619e4	2.5857e4	Undefined	294.8000	294.9000	Undefined	0.4095	100.0000
295.2000	295.1304	Undefined	1.5810e4	6.2643e4	Undefined	294.8000	295.4000	Undefined	0.4754	42.0557
295.5000	295.5000	Undefined	4940.4762	4940.4762	Undefined	295.4000	295.7000	Undefined	0.1486	100.0000
296.3000	296.3000	1862.3704	7654.7619	8023.8095	Undefined	296.1000	296.4000	0.1591	0.2302	50.0000
296.9000	296.9000	2020.0535	1.9952e4	2.5571e4	Undefined	296.8000	297.0000	0.1470	0.6000	50.0000
297.1000	297.1000	2085.1262	2.4107e4	2.4107e4	Undefined	297.0000	297.3000	0.1425	0.7249	50.0000
297.5000	297.5869	Undefined	1.9000e4	8.9738e4	Undefined	297.3000	298.0000	Undefined	0.5713	61.4348
299.3000	299.3000	Undefined	4.6619e4	4.6619e4	1	299.2000	299.3000	Undefined	1.4018	100.0000
300.6000	300.4287	1575.3918	1.1679e4	4.0810e4	1	300.1000	300.7000	0.1907	0.3512	50.0000
300.8000	300.8000	2703.5901	3.2583e4	3.2583e4	Undefined	300.7000	300.9000	0.1113	0.9798	50.0000
301.8000	301.8000	Undefined	4785.7143	4785.7143	Undefined	301.7000	301.8000	Undefined	0.1439	100.0000
303.1000	303.0816	Undefined	1.8393e4	9.1083e4	2	302.9000	303.7000	Undefined	0.5531	64.0129
303.4000	303.4000	Undefined	1.4595e4	3.3893e4	2	303.3000	303.7000	Undefined	0.4389	100.0000
304.0000	304.0036	Undefined	1.8929e4	7.3571e4	Undefined	303.7000	304.1000	Undefined	0.5692	91.4151
305.0000	304.8337	309.7819	2.0788e5	1.9434e6	Undefined	304.2000	305.6000	0.9840	6.2509	50.0000
306.1000	306.0639	Undefined	3.9107e4	1.6967e5	Undefined	305.7000	306.3000	Undefined	1.1759	77.1081
306.8000	306.7891	Undefined	3.4214e4	2.1926e5	Undefined	306.5000	307.4000	Undefined	1.0288	79.9756
308.9000	308.9000	1716.5849	7.7714e4	2.5202e5	Undefined	308.4000	309.3000	0.1800	2.3369	50.0000
309.9000	309.9000	2152.1774	1.6143e4	2.6619e4	2	309.6000	310.1000	0.1440	0.4854	50.0000
310.5000	310.5000	2387.6558	1.6167e4	1.6214e4	2	310.4000	310.6000	0.1300	0.4861	50.0000
310.8000	310.8000	Undefined	6.9357e4	6.9357e4	Undefined	310.6000	310.8000	Undefined	2.0856	100.0000
311.3000	311.3000	2023.9697	1.0452e4	1.0452e4	Undefined	311.2000	311.4000	0.1538	0.3143	50.0000
312.9000	312.7257	314.4312	1.9629e6	1.8826e7	Undefined	311.6000	313.4000	0.9946	59.0227	50.0000
313.9000	313.8994	Undefined	1.0074e5	3.3613e5	1	313.8000	314.4000	Undefined	3.0292	96.6556
314.8000	314.8000	1323.4303	3.1548e4	6.9500e4	Undefined	314.5000	314.8000	0.2379	0.9486	50.0000
315.0000	315.0000	2794.4817	6.1143e4	6.1143e4	1	314.9000	315.1000	0.1127	1.8386	50.0000
315.8000	315.8000	Undefined	5380.9524	5380.9524	1	315.8000	315.9000	Undefined	0.1618	100.0000
316.6000	316.6000	2463.6334	4.0738e4	5.5690e4	Undefined	316.4000	316.7000	0.1285	1.2250	50.0000
316.8000	316.8000	Undefined	1.1798e4	1.1798e4	Undefined	316.7000	316.9000	Undefined	0.3548	100.0000
317.1000	317.1000	Undefined	1.2929e4	1.9976e4	Undefined	317.1000	317.4000	Undefined	0.3888	100.0000
317.1000	317.2714	Undefined	1.2929e4	1.9976e4	1	317.1000	317.4000	Undefined	0.3107	43.2028
318.3000	318.3000	Undefined	1.0429e4	1.0429e4	1	318.3000	318.4000	Undefined	0.3136	100.0000
318.8000	318.7837	1836.5066	1.6321e4	2.5036e4	Undefined	318.6000	318.9000	0.1736	0.4908	50.0000
319.3000	319.2815	2235.1125	1.3381e4	1.8119e4	1	318.9000	319.4000	0.1428	0.4024	50.0000
320.0000	320.0000	Undefined	4202.3810	4202.3810	Undefined	320.0000	320.1000	Undefined	0.1264	100.0000
320.3000	320.3000	Undefined	9595.2381	9595.2381	1	320.3000	320.4000	Undefined	0.2885	100.0000
320.7000	320.7692	574.7588	3.1940e4	1.2926e5	Undefined	320.4000	321.1000	0.5581	0.9604	50.0000
321.2000	321.2462	1426.0008	1.1845e4	1.1845e4	1	321.1000	321.5000	0.2253	0.3562	50.0000
321.6000	321.6000	2209.7526	4023.8095	4023.8095	Undefined	321.5000	321.7000	0.1455	0.1210	50.0000
321.9000	321.8826	Undefined	7690.4762	1.0619e4	Undefined	321.7000	322.0000	Undefined	0.2313	67.8019
322.1000	322.1000	Undefined	6476.1905	1.2952e4	1	322.0000	322.2000	Undefined	0.1947	100.0000
322.7000	322.6435	989.3317	2.3762e4	6.7107e4	2	322.3000	322.8000	0.3261	0.7145	50.0000
322.9000	323.0460	2675.4124	1.3786e4	2.4524e4	2	322.8000	323.5000	0.1207	0.4145	50.0000
323.6000	323.6071	Undefined	1.5179e4	1.5179e4	2	323.5000	323.7000	Undefined	0.4564	33.1373
324.4000	324.3802	1584.2581	4.3274e4	1.0202e5	1	324.2000	324.6000	0.2048	1.3012	50.0000
325.3000	325.2008	Undefined	1.5405e4	6.9060e4	1	324.9000	325.5000	Undefined	0.4632	61.7079
325.9000	325.9000	Undefined	7059.5238	7059.5238	2	325.8000	325.9000	Undefined	0.2123	100.0000
326.2000	326.2105	Undefined	4452.3810	4452.3810	2	326.1000	326.3000	Undefined	0.1339	73.2620
326.7000	326.7297	499.2196	2.4024e4	1.9506e5	Undefined	326.3000	327.4000	0.6545	0.7224	50.0000
327.3000	327.2521	Undefined	1.6143e4	5.9060e4	Undefined	327.1000	327.8000	Undefined	0.4854	64.4543
328.1000	328.1000	2117.4050	6000.0000	6000.0000	1	327.8000	328.2000	0.1550	0.1804	50.0000
328.7000	328.6639	1011.2035	2.4048e4	7.7357e4	Undefined	328.5000	329.0000	0.3250	0.7231	50.0000
329.3000	329.3000	Undefined	8559.5238	8559.5238	Undefined	329.0000	329.3000	Undefined	0.2574	100.0000
330.4000	330.3824	1745.7087	1.2869e4	2.2714e4	2	330.1000	330.5000	0.1893	0.3870	50.0000
331.0000	330.9750	943.5965	1.9690e4	6.1405e4	Undefined	330.7000	331.2000	0.3508	0.5921	50.0000
331.3000	331.3000	Undefined	6738.0952	6738.0952	Undefined	331.2000	331.3000	Undefined	0.2026	100.0000
332.3000	332.3000	Undefined	3714.2857	3714.2857	1	332.0000	332.3000	Undefined	0.1117	100.0000
333.1000	333.1000	Undefined	6726.1905	6726.1905	Undefined	333.1000	333.2000	Undefined	0.2023	100.0000
333.5000	333.5000	Undefined	6154.7619	6154.7619	1	333.4000	333.5000	Undefined	0.1851	100.0000
334.4000	334.4000	2696.9176	2.0238e4	2.0238e4	Undefined	334.3000	334.5000	0.1240	0.6086	50.0000
334.6000	334.6000	2419.7752	6964.2857	6964.2857	Undefined	334.5000	334.7000	0.1383	0.2094	50.0000
335.2000	335.2000	2335.3047	5809.5238	8761.9048	1	335.1000	335.5000	0.1435	0.1747	50.0000
336.1000	336.0653	Undefined	5345.2381	9380.9524	1	336.0000	336.3000	Undefined	0.1607	52.3385
336.5000	336.5000	Undefined	9559.5238	9559.5238	1	336.3000	336.5000	Undefined	0.2875	100.0000
336.8000	336.8325	879.3359	1.5429e4	5.1905e4	4	336.7000	337.3000	0.3831	0.4639	50.0000
337.2000	337.1612	Undefined	9369.0476	9369.0476	4	337.1000	337.3000	Undefined	0.2817	48.5388
337.4000	337.4000	Undefined	4250.0000	4250.0000	4	337.3000	337.5000	Undefined	0.1278	100.0000
337.6000	337.6000	Undefined	6726.1905	6726.1905	1	337.3000	337.6000	Undefined	0.2023	100.0000
337.9000	337.9302	Undefined	9857.1429	1.6988e4	2	337.8000	338.2000	Undefined	0.2964	38.4662
338.4000	338.4000	Undefined	1.3190e4	1.7333e4	2	338.4000	338.6000	Undefined	0.3966	100.0000
338.7000	338.7000	Undefined	9190.4762	9500.0000	Undefined	338.6000	338.7000	Undefined	0.2764	100.0000
338.9000	338.9000	2410.0383	1.4857e4	2.4357e4	2	338.6000	339.0000	0.1406	0.4468	50.0000
339.6000	339.6000	Undefined	5369.0476	5369.0476	2	339.5000	339.6000	Undefined	0.1614	100.0000
340.2000	340.2231	Undefined	1.3071e4	1.3071e4	Undefined	340.0000	340.3000	Undefined	0.3931	44.9454
340.8000	340.7284	835.4903	2.4333e4	8.3429e4	3	340.5000	341.0000	0.4078	0.7317	50.0000
341.1000	341.1000	868.0921	1.6560e4	3.4036e4	3	341.0000	341.5000	0.3929	0.4979	50.0000
341.1000	341.3578	755.3551	1.6560e4	3.4036e4	3	341.0000	341.5000	0.4519	0.3107	50.0000
341.6000	341.6347	1177.7186	8797.6190	1.0774e4	3	341.5000	341.9000	0.2901	0.2645	50.0000
342.1000	342.0978	Undefined	9500.0000	3.3155e4	Undefined	341.5000	342.2000	Undefined	0.2857	98.2456
342.7000	342.7636	421.4477	3.9226e4	2.9220e5	2	342.4000	343.5000	0.8133	1.1795	50.0000
343.2000	343.1730	Undefined	3.7119e4	1.0774e5	2	343.0000	343.6000	Undefined	1.1162	80.1475
343.9000	343.9391	756.3235	1.0250e4	2.9690e4	2	343.6000	344.2000	0.4548	0.3082	50.0000
344.6000	344.6494	442.2016	2.5940e4	1.5601e5	Undefined	344.2000	345.1000	0.7794	0.7800	50.0000
345.2000	345.2000	2945.1448	4.9262e4	5.8179e4	Undefined	345.1000	345.6000	0.1172	1.4813	50.0000
346.0000	346.0000	2785.6075	6357.1429	7904.7619	Undefined	345.9000	346.1000	0.1242	0.1912	50.0000
346.6000	346.6000	Undefined	1.4012e4	1.4012e4	3	346.5000	346.6000	Undefined	0.4213	100.0000
347.0000	346.9576	1525.1681	9511.9048	9511.9048	3	346.8000	347.2000	0.2275	0.2860	50.0000
347.3000	347.3000	3067.7035	1.0060e4	1.0060e4	3	347.2000	347.4000	0.1132	0.3025	50.0000
347.7000	347.7000	2522.4981	6047.6190	6083.3333	3	347.6000	347.8000	0.1378	0.1819	50.0000
348.2000	348.2000	Undefined	4940.4762	4940.4762	2	348.2000	348.3000	Undefined	0.1486	100.0000
348.7000	348.7000	Undefined	1.0845e4	1.0845e4	2	348.7000	348.8000	Undefined	0.3261	100.0000
349.1000	349.0434	1254.5420	1.1060e4	1.8702e4	Undefined	348.8000	349.2000	0.2782	0.3326	50.0000
349.4000	349.4000	Undefined	6059.5238	6059.5238	Undefined	349.2000	349.4000	Undefined	0.1822	100.0000
349.7000	349.7000	Undefined	3964.2857	3964.2857	Undefined	349.6000	349.7000	Undefined	0.1192	100.0000
350.4000	350.4000	2787.1257	2.2631e4	3.4405e4	1	350.1000	350.5000	0.1257	0.6805	50.0000
350.7000	350.7000	Undefined	1.4917e4	3.1202e4	Undefined	350.7000	351.1000	Undefined	0.4485	100.0000
351.2000	351.2054	Undefined	8154.7619	8154.7619	Undefined	351.1000	351.3000	Undefined	0.2452	37.8832
351.5000	351.5000	Undefined	2.2393e4	3.7214e4	1	351.5000	351.7000	Undefined	0.6733	100.0000
352.3000	352.3000	Undefined	2.4107e4	2.4107e4	1	352.1000	352.3000	Undefined	0.7249	100.0000
352.6000	352.5658	Undefined	1.3333e4	1.3333e4	Undefined	352.5000	352.7000	Undefined	0.4009	63.6607
352.9000	352.9000	3256.4100	4.4940e4	4.4940e4	1	352.8000	353.0000	0.1084	1.3514	50.0000
353.1000	353.1000	Undefined	6654.7619	6654.7619	Undefined	353.0000	353.1000	Undefined	0.2001	100.0000
353.6000	353.6000	Undefined	7904.7619	7904.7619	1	353.5000	353.6000	Undefined	0.2377	100.0000
353.9000	353.9000	Undefined	7773.8095	7773.8095	1	353.8000	353.9000	Undefined	0.2338	100.0000
354.7000	354.7554	432.7231	5.8250e4	4.5840e5	Undefined	354.1000	355.4000	0.8198	1.7516	50.0000
355.6000	355.6000	1980.0671	9821.4286	9821.4286	Undefined	355.5000	355.8000	0.1796	0.2953	50.0000
356.0000	355.9655	Undefined	8285.7143	1.5190e4	1	355.8000	356.1000	Undefined	0.2491	72.4138
356.3000	356.3000	2428.7637	4.1619e4	7.9298e4	3	356.1000	356.4000	0.1467	1.2515	50.0000
356.6000	356.6000	2652.1942	5.6536e4	5.6536e4	3	356.5000	356.7000	0.1345	1.7000	50.0000
357.1000	357.0676	Undefined	2.3298e4	9.9179e4	Undefined	356.9000	357.6000	Undefined	0.7006	53.8068
357.5000	357.4948	Undefined	1.6750e4	1.6750e4	Undefined	357.4000	357.6000	Undefined	0.5037	38.1663
357.8000	357.8000	Undefined	8142.8571	8142.8571	Undefined	357.6000	357.8000	Undefined	0.2449	100.0000
358.6000	358.6000	Undefined	7.0214e4	7.0214e4	2	358.3000	358.6000	Undefined	2.1113	100.0000
359.2000	359.2000	2753.2487	1.1464e4	1.1464e4	2	359.1000	359.3000	0.1305	0.3447	50.0000
359.4000	359.4000	2721.7831	6809.5238	6809.5238	1	359.3000	359.5000	0.1320	0.2048	50.0000
359.6000	359.6158	Undefined	4047.6190	4047.6190	2	359.5000	359.7000	Undefined	0.1217	40.0000
360.3000	360.3000	Undefined	9250.0000	9250.0000	1	360.3000	360.4000	Undefined	0.2781	100.0000
360.6000	360.6000	Undefined	2.2000e4	4.2726e4	Undefined	360.6000	360.9000	Undefined	0.6615	100.0000
361.2000	361.1897	Undefined	8738.0952	1.4464e4	Undefined	361.0000	361.3000	Undefined	0.2628	82.9700
361.8000	361.8437	Undefined	7380.9524	1.9857e4	Undefined	361.5000	362.0000	Undefined	0.2219	60.9677
362.5000	362.4724	Undefined	2.0024e4	3.3036e4	1	362.4000	362.6000	Undefined	0.6021	63.1688
363.1000	363.0614	1515.2289	1.2143e4	1.8024e4	1	362.9000	363.3000	0.2396	0.3651	50.0000
363.5000	363.5000	Undefined	6476.1905	6476.1905	1	363.5000	363.6000	Undefined	0.1947	100.0000
364.0000	364.0000	Undefined	4357.1429	4357.1429	1	363.9000	364.0000	Undefined	0.1310	100.0000
364.5000	364.5368	Undefined	1.8226e4	4.6929e4	Undefined	364.4000	364.6000	Undefined	0.5481	54.1150
365.1000	365.0999	2191.6235	5.7929e4	1.4283e5	Undefined	364.7000	365.3000	0.1666	1.7419	50.0000
365.8000	365.7937	Undefined	6250.0000	6535.7143	Undefined	365.7000	365.9000	Undefined	0.1879	36.5714
366.6000	366.6480	1269.3873	4.4369e4	1.2370e5	2	366.5000	366.9000	0.2888	1.3342	50.0000
367.0000	367.0000	Undefined	1.4118e5	1.4118e5	2	366.9000	367.0000	Undefined	4.2452	100.0000
367.5000	367.5000	Undefined	1.0179e4	1.0179e4	Undefined	367.5000	367.6000	Undefined	0.3061	100.0000
367.9000	367.9000	Undefined	1.1464e4	1.1464e4	Undefined	367.8000	367.9000	Undefined	0.3447	100.0000
368.2000	368.2000	Undefined	1.0107e4	1.4631e4	Undefined	368.1000	368.2000	Undefined	0.3039	100.0000
368.4000	368.4380	1475.5457	1.5667e4	3.4452e4	2	368.3000	368.6000	0.2497	0.4711	50.0000
369.2000	369.1009	1217.6870	1.9083e4	8.0607e4	2	368.7000	369.4000	0.3031	0.5738	50.0000
369.5000	369.5000	2767.8592	8345.2381	8345.2381	Undefined	369.4000	369.6000	0.1335	0.2509	50.0000
370.3000	370.3607	Undefined	4.5048e4	1.1606e5	4	370.1000	370.5000	Undefined	1.3546	50.9514
370.9000	370.6000	Undefined	3.8643e4	1.5893e5	4	370.5000	370.9000	Undefined	1.0829	100.0000
370.9000	370.9000	Undefined	3.8643e4	6.2786e4	4	370.8000	370.9000	Undefined	1.1620	100.0000
371.1000	371.0834	Undefined	4.6940e4	4.6940e4	4	371.0000	371.2000	Undefined	1.4115	46.2338
371.3000	371.3000	2588.8503	3.6631e4	3.6631e4	4	371.2000	371.4000	0.1434	1.1015	50.0000
371.8000	371.8092	Undefined	6654.7619	6654.7619	4	371.7000	371.9000	Undefined	0.2001	28.4436
372.0000	372.0000	Undefined	8297.6190	2.0131e4	1	371.7000	372.0000	Undefined	0.2495	100.0000
372.6000	372.6664	2454.9627	6.2595e4	1.8362e5	Undefined	372.3000	373.0000	0.1518	1.8822	50.0000
373.1000	373.1000	1421.2943	2.9393e4	2.9393e4	1	373.0000	373.3000	0.2625	0.8838	50.0000
374.1000	374.0363	402.3032	7.3940e4	6.4779e5	Undefined	373.3000	374.8000	0.9297	2.2234	50.0000
375.1000	375.1000	Undefined	2.9738e4	7.2500e4	Undefined	374.9000	375.1000	Undefined	0.8942	100.0000
375.3000	375.3000	2699.3795	6.5036e4	1.6157e5	2	374.9000	375.4000	0.1390	1.9556	50.0000
376.3000	375.9664	Undefined	3.2821e4	1.2721e5	2	375.5000	376.3000	Undefined	0.7002	85.0077
376.3000	376.3000	Undefined	3.2821e4	1.2721e5	2	375.5000	376.3000	Undefined	0.9869	100.0000
377.2000	377.0552	1962.7828	3.3560e4	9.9631e4	Undefined	376.6000	377.3000	0.1921	1.0091	50.0000
377.4000	377.4403	Undefined	8095.2381	8095.2381	Undefined	377.3000	377.5000	Undefined	0.2434	50.1471
378.5000	378.5504	2452.0622	1.9548e4	6.8857e4	Undefined	378.1000	378.9000	0.1544	0.5878	50.0000
379.0000	379.0000	Undefined	3.1583e4	3.1583e4	Undefined	378.9000	379.0000	Undefined	0.9497	100.0000
380.5000	380.5840	616.6563	1.1404e5	9.4413e5	Undefined	380.0000	381.4000	0.6172	3.4290	50.0000
381.6000	381.6000	2649.0612	1.5762e4	1.5762e4	Undefined	381.5000	381.7000	0.1441	0.4740	50.0000
381.8000	381.8000	Undefined	7738.0952	7738.0952	1	381.7000	382.0000	Undefined	0.2327	100.0000
382.2000	382.2000	1631.5508	1.5214e4	2.9643e4	Undefined	382.0000	382.2000	0.2343	0.4575	50.0000
382.6000	382.5766	2472.4774	2.0119e4	5.8250e4	1	382.3000	383.1000	0.1547	0.6050	50.0000
383.0000	383.0000	Undefined	9476.1905	9476.1905	1	382.9000	383.1000	Undefined	0.2849	100.0000
383.6000	383.6009	Undefined	1.9571e4	5.8476e4	1	383.1000	383.7000	Undefined	0.5885	73.9355
384.0000	383.9700	Undefined	2.3536e4	1.3220e5	Undefined	383.4000	384.2000	Undefined	0.7077	85.7613
384.5000	384.5368	Undefined	2.6179e4	7.4845e4	2	384.4000	384.9000	Undefined	0.7872	62.3465
385.1000	385.1000	2334.5437	4.0893e4	1.4925e5	2	384.4000	385.2000	0.1650	1.2296	50.0000
385.3000	385.3000	875.1775	2.3762e4	4.0464e4	1	385.2000	385.7000	0.4403	0.7145	50.0000
385.3000	385.4925	Undefined	2.3762e4	1.0650e5	2	385.2000	386.4000	Undefined	0.5355	52.0388
386.1000	386.0907	Undefined	1.4548e4	2.0238e4	2	385.9000	386.2000	Undefined	0.4374	57.1604
386.5000	386.5000	3195.3012	7.6262e4	7.6262e4	Undefined	386.4000	386.6000	0.1210	2.2932	50.0000
386.9000	386.8603	1522.8379	5.2190e4	9.8131e4	Undefined	386.6000	387.2000	0.2540	1.5694	50.0000
387.9000	387.8948	Undefined	1.1500e4	1.2976e4	2	387.8000	388.0000	Undefined	0.3458	59.1097
388.3000	388.2741	Undefined	9785.7143	1.1393e4	2	388.2000	388.4000	Undefined	0.2943	71.7153
389.1000	388.9215	548.7165	1.7310e4	1.2039e5	Undefined	388.4000	389.7000	0.7088	0.5205	50.0000
389.8000	389.8402	1167.8903	4940.4762	9357.1429	Undefined	389.7000	390.0000	0.3338	0.1486	50.0000
390.5000	390.4195	2348.3188	9880.9524	2.7643e4	Undefined	390.1000	390.7000	0.1663	0.2971	50.0000
390.9000	391.0231	891.9331	1.5690e4	5.1405e4	3	390.7000	391.3000	0.4384	0.4718	50.0000
391.7000	391.5130	Undefined	8666.6667	1.6690e4	3	391.3000	391.7000	Undefined	0.1819	81.1024
391.7000	391.7000	1037.3198	8666.6667	1.6690e4	3	391.3000	391.7000	0.3776	0.2606	50.0000
391.9000	391.9275	1580.7750	8785.7143	8785.7143	3	391.8000	392.1000	0.2479	0.2642	50.0000
392.2000	392.2000	Undefined	8452.3810	8452.3810	3	392.1000	392.2000	Undefined	0.2542	100.0000
392.7000	392.7000	3441.9486	9619.0476	9619.0476	Undefined	392.6000	392.8000	0.1141	0.2892	50.0000
393.0000	393.0000	Undefined	1.6607e4	1.6607e4	Undefined	393.0000	393.1000	Undefined	0.4994	100.0000
393.4000	393.3429	1191.8377	1.2000e4	2.4548e4	2	393.1000	393.7000	0.3300	0.3608	50.0000
393.8000	393.8235	Undefined	1.4560e4	2.2345e4	2	393.7000	394.0000	Undefined	0.4378	41.0057
394.4000	394.4943	1874.1337	1.6807e5	1.2063e6	Undefined	394.0000	395.6000	0.2105	5.0539	50.0000
395.0000	394.9649	Undefined	1.3715e5	3.0474e5	Undefined	394.9000	395.6000	Undefined	4.1242	62.2863
396.0000	396.0000	1211.2376	1.4179e4	3.6893e4	2	395.7000	396.0000	0.3269	0.4263	50.0000
396.6000	396.6122	Undefined	3.4036e4	1.7011e5	Undefined	396.1000	396.7000	Undefined	1.0234	91.3256
396.9000	396.9000	2341.0422	6.8893e4	2.1499e5	Undefined	396.3000	397.0000	0.1695	2.0716	50.0000
397.6000	397.6071	2020.0756	3.6890e5	2.2144e6	Undefined	397.0000	398.6000	0.1968	11.0929	50.0000
399.1000	398.9784	Undefined	2.9881e4	1.8146e5	Undefined	398.7000	399.7000	Undefined	0.8985	70.5777
400.0000	400.0000	Undefined	7869.0476	7869.0476	Undefined	399.9000	400.0000	Undefined	0.2366	100.0000
401.0000	400.8868	1203.5486	6.8429e4	4.1240e5	1	400.3000	401.5000	0.3331	2.0576	50.0000
401.7000	401.6967	2016.2288	4.0488e4	1.1907e5	1	401.5000	402.2000	0.1992	1.2175	50.0000
402.1000	402.1000	Undefined	1.8869e4	2.5750e4	1	402.0000	402.1000	Undefined	0.5674	100.0000
402.3000	402.3346	1146.4867	2.5988e4	1.1004e5	Undefined	402.2000	403.0000	0.3509	0.7815	50.0000
402.7000	402.7180	Undefined	1.8060e4	3.7643e4	1	402.6000	403.0000	Undefined	0.5430	67.8312
403.1000	403.1000	3236.8864	1.6369e4	1.6369e4	1	403.0000	403.2000	0.1245	0.4922	50.0000
403.4000	403.4402	1704.0355	9309.5238	9309.5238	Undefined	403.2000	403.6000	0.2368	0.2799	50.0000
403.9000	403.9000	Undefined	3690.4762	3690.4762	1	403.6000	403.9000	Undefined	0.1110	100.0000
404.7000	404.7150	1844.5436	1.1857e4	2.1905e4	Undefined	404.6000	404.9000	0.2194	0.3565	50.0000
405.1000	405.1000	Undefined	5773.8095	1.3333e4	Undefined	405.1000	405.4000	Undefined	0.1736	100.0000
405.1000	405.2501	Undefined	5773.8095	1.3333e4	Undefined	405.1000	405.4000	Undefined	0.1632	55.7018
405.5000	405.5000	3419.2779	5952.3810	5952.3810	Undefined	405.4000	405.6000	0.1186	0.1790	50.0000
406.7000	406.7020	922.4108	2.1917e4	9.4321e4	1	406.3000	407.1000	0.4409	0.6590	50.0000
407.3000	407.3000	Undefined	1.0060e4	1.0060e4	1	407.1000	407.3000	Undefined	0.3025	100.0000
407.9000	407.9000	3112.6759	1.8917e4	1.8917e4	1	407.8000	408.0000	0.1310	0.5688	50.0000
408.4000	408.2439	1076.1469	1.4845e4	3.4583e4	Undefined	408.0000	408.4000	0.3794	0.3759	50.0000
408.4000	408.4000	1165.9139	1.4845e4	3.4583e4	Undefined	408.0000	408.4000	0.3503	0.4464	50.0000
408.9000	408.9486	802.2626	2.5369e4	1.3663e5	Undefined	408.5000	409.5000	0.5097	0.7628	50.0000
409.7000	409.7000	Undefined	1.0488e4	2.5405e4	Undefined	409.5000	409.7000	Undefined	0.3154	100.0000
410.5000	410.6488	404.6164	3.1012e4	2.9133e5	Undefined	409.8000	411.5000	1.0149	0.9325	50.0000
412.5000	412.5836	1245.1443	1.8238e4	4.8083e4	Undefined	412.3000	412.8000	0.3314	0.5484	50.0000
412.9000	412.9000	3195.4064	2.9500e4	3.5012e4	Undefined	412.8000	413.0000	0.1292	0.8871	50.0000
413.3000	413.3486	484.5321	3.2893e4	2.0558e5	2	413.1000	414.1000	0.8531	0.9891	50.0000
413.9000	413.8968	Undefined	2.4214e4	3.7488e4	2	413.8000	414.1000	Undefined	0.7281	74.2134
414.2000	414.2000	3177.0525	1.6226e4	1.6226e4	2	414.1000	414.3000	0.1304	0.4879	50.0000
414.6000	414.6000	2997.4484	7071.4286	1.0369e4	Undefined	414.4000	414.6000	0.1383	0.2126	50.0000
414.8000	414.8000	3481.1496	1.5262e4	1.5262e4	2	414.7000	414.9000	0.1192	0.4589	50.0000
415.1000	415.1717	694.6822	1.1786e4	3.9560e4	Undefined	414.9000	415.7000	0.5976	0.3544	50.0000
416.3000	416.3000	3052.7859	3392.8571	3392.8571	Undefined	416.2000	416.4000	0.1364	0.1020	50.0000
416.5000	416.5000	Undefined	4630.9524	4630.9524	Undefined	416.4000	416.5000	Undefined	0.1393	100.0000
416.8000	416.8241	1803.7193	1.1786e4	1.8369e4	1	416.7000	417.0000	0.2311	0.3544	50.0000
418.0000	418.0000	3818.5372	1.9107e4	2.1048e4	1	417.8000	418.1000	0.1095	0.5745	50.0000
418.8000	418.7839	386.9319	1.5571e4	1.3626e5	1	418.2000	419.4000	1.0823	0.4682	50.0000
419.7000	419.7341	Undefined	1.8774e4	5.4940e4	1	419.5000	420.0000	Undefined	0.5645	45.5295
420.4000	420.4000	1135.1613	3.0405e4	1.0398e5	Undefined	420.0000	420.4000	0.3703	0.9143	50.0000
420.9000	420.8102	955.5157	4.3476e4	2.4882e5	Undefined	420.5000	421.4000	0.4404	1.3073	50.0000
421.8000	421.7888	Undefined	1.1036e4	1.1036e4	2	421.7000	421.9000	Undefined	0.3318	36.0302
422.0000	422.0103	Undefined	1.2024e4	1.2024e4	Undefined	421.9000	422.1000	Undefined	0.3616	35.0990
422.2000	422.2000	Undefined	1.4286e4	3.0976e4	2	421.9000	422.2000	Undefined	0.4296	100.0000
422.7000	422.7670	1160.6844	3.0393e4	1.6364e5	Undefined	422.3000	423.4000	0.3642	0.9139	50.0000
423.8000	423.8407	Undefined	7261.9048	7261.9048	Undefined	423.7000	423.9000	Undefined	0.2184	49.8361
424.0000	424.0000	Undefined	1.5893e4	3.7476e4	Undefined	423.7000	424.0000	Undefined	0.4779	100.0000
424.4000	424.5022	Undefined	8.6012e4	5.5239e5	2	424.1000	425.1000	Undefined	2.5864	41.7370
425.2000	425.2000	Undefined	5.7655e4	1.2208e5	2	425.1000	425.6000	Undefined	1.7337	100.0000
425.5000	425.4467	Undefined	2.5333e4	8.0226e4	2	425.3000	426.1000	Undefined	0.7618	85.2679
426.3000	426.2432	Undefined	1.1893e4	2.3726e4	Undefined	426.1000	426.5000	Undefined	0.3576	44.4945
426.7000	426.8478	791.5313	2.2345e4	1.0425e5	Undefined	426.5000	427.3000	0.5393	0.6719	50.0000
427.6000	427.5857	3087.4954	9702.3810	1.3119e4	Undefined	427.3000	427.7000	0.1385	0.2917	50.0000
427.9000	427.9000	Undefined	5142.8571	5142.8571	Undefined	427.7000	427.9000	Undefined	0.1546	100.0000
428.5000	428.6608	2474.7063	1.6679e4	1.0725e5	2	428.0000	429.1000	0.1732	0.5015	50.0000
429.3000	429.3062	Undefined	8595.2381	2.5190e4	2	429.1000	429.7000	Undefined	0.2585	63.5042
429.8000	429.8000	Undefined	1.1000e4	1.1000e4	2	429.7000	429.8000	Undefined	0.3308	100.0000
430.1000	430.1000	Undefined	8583.3333	8583.3333	2	430.0000	430.1000	Undefined	0.2581	100.0000
430.6000	430.6000	3205.0887	6250.0000	8440.4762	2	430.5000	430.6000	0.1343	0.1879	50.0000
430.9000	430.8806	1195.8703	6892.8571	3.0405e4	2	430.5000	431.1000	0.3603	0.2073	50.0000
431.4000	431.4285	2322.0139	8369.0476	1.9429e4	2	431.2000	431.7000	0.1858	0.2517	50.0000
431.9000	431.9000	2718.6650	1.2381e4	1.4048e4	2	431.7000	432.0000	0.1589	0.3723	50.0000
432.6000	432.6375	1523.2922	1.1643e4	2.9202e4	2	432.4000	432.7000	0.2840	0.3501	50.0000
433.0000	433.0729	944.0270	1.2881e4	5.5405e4	2	432.8000	433.6000	0.4588	0.3873	50.0000
433.5000	433.4838	Undefined	1.0417e4	4.0429e4	2	433.4000	434.1000	Undefined	0.3132	50.9714
433.9000	433.9310	Undefined	9392.8571	1.3845e4	Undefined	433.8000	434.1000	Undefined	0.2824	62.4208
434.3000	434.3358	2109.8946	2.1702e4	4.0595e4	2	434.1000	434.5000	0.2059	0.6526	50.0000
435.2000	435.2000	3249.4730	8988.0952	8988.0952	1	435.1000	435.3000	0.1339	0.2703	50.0000
435.4000	435.4232	Undefined	5047.6190	5047.6190	Undefined	435.3000	435.5000	Undefined	0.1518	34.5519
436.1000	436.1481	1261.5928	1.5143e4	4.4190e4	Undefined	436.0000	436.4000	0.3457	0.4553	50.0000
436.9000	436.9511	2837.7599	2.3833e4	8.2024e4	2	436.4000	437.3000	0.1540	0.7167	50.0000
437.4000	437.4039	2722.7982	1.5738e4	1.9536e4	2	437.3000	437.7000	0.1606	0.4732	50.0000
438.0000	438.0000	Undefined	8154.7619	1.0869e4	2	437.9000	438.0000	Undefined	0.2452	100.0000
438.2000	438.2000	2581.5268	9321.4286	2.0190e4	Undefined	437.9000	438.3000	0.1697	0.2803	50.0000
438.7000	438.7496	613.3693	1.9798e4	1.1895e5	Undefined	438.5000	439.4000	0.7153	0.5953	50.0000
439.6000	439.6000	Undefined	6666.6667	1.3143e4	3	439.4000	439.6000	Undefined	0.2005	100.0000
439.8000	439.8000	2995.6940	1.1310e4	1.1310e4	3	439.7000	440.0000	0.1468	0.3401	50.0000
440.1000	440.1162	Undefined	5000.0000	1.2821e4	Undefined	440.0000	440.2000	Undefined	0.1503	86.9048
440.7000	440.7566	735.3711	2.4083e4	1.3417e5	Undefined	440.3000	441.3000	0.5994	0.7242	50.0000
441.4000	441.4000	Undefined	8130.9524	1.7964e4	Undefined	441.3000	441.7000	Undefined	0.2445	100.0000
441.8000	441.8118	Undefined	7345.2381	7345.2381	Undefined	441.7000	441.9000	Undefined	0.2209	58.0227
442.1000	442.0957	Undefined	8904.7619	2.7167e4	3	441.7000	442.2000	Undefined	0.2678	82.8209
442.4000	442.4000	Undefined	1.2321e4	6.6143e4	3	441.7000	442.4000	Undefined	0.3705	100.0000
442.7000	442.6789	Undefined	1.4214e4	6.8393e4	3	442.2000	442.9000	Undefined	0.4274	48.3250
443.1000	443.1000	Undefined	4.0024e4	4.0024e4	3	442.9000	443.1000	Undefined	1.2035	100.0000
444.0000	444.0883	1470.3754	5214.2857	1.0321e4	Undefined	443.9000	444.3000	0.3020	0.1568	50.0000
444.7000	444.7340	729.5095	1.0321e4	5.9833e4	Undefined	444.3000	445.3000	0.6096	0.3104	50.0000
445.8000	445.8000	2795.9098	4964.2857	4964.2857	Undefined	445.6000	445.9000	0.1594	0.1493	50.0000
446.1000	446.1000	Undefined	4904.7619	4904.7619	Undefined	446.1000	446.2000	Undefined	0.1475	100.0000
446.8000	446.7758	1117.4002	1.2167e4	5.4917e4	Undefined	446.5000	447.2000	0.3998	0.3658	50.0000
447.4000	447.3999	1586.3951	1.5560e4	3.5869e4	Undefined	447.2000	447.6000	0.2820	0.4679	50.0000
448.0000	448.0000	Undefined	7416.6667	1.8452e4	Undefined	447.6000	448.0000	Undefined	0.2230	100.0000
448.8000	448.6439	2263.0343	2.5679e4	1.8760e5	1	448.1000	449.2000	0.1982	0.7721	50.0000
449.7000	449.6973	Undefined	3.5298e4	1.4349e5	1	449.2000	449.8000	Undefined	1.0614	88.0944
