# Supplementary material for: Study on the performance and mechanism of a p–n type In2O3/BiOCl heterojunction prepared using a sacrificial MOF framework for the degradation of PFOA
Source: RSC Adv. 2025 May 8;15(19):15029–51. doi: 10.1039/d5ra01317h (PMC12060136; doi:10.1039/d5ra01317h)
Supplement: RA-015-D5RA01317H-s001 [file RA-015-D5RA01317H-s001.zip › Supplementary Information/LC-MS/20221123-10min-7.txt]

101.1000	101.1000	591.7966	2.2500e4	3.3417e4	Undefined	100.9000	101.2000	0.1708	0.3159	50.0000
103.9000	103.9230	Undefined	9750.0000	9750.0000	Undefined	103.8000	104.0000	0.2000	0.1369	50.0000
104.5000	104.4674	278.3415	1.1917e4	8.3500e4	Undefined	103.8000	104.9000	0.3753	0.1673	50.0000
105.8000	105.8878	143.5664	6.2133e5	4.3813e6	Undefined	105.0000	106.6000	0.7376	8.7231	50.0000
106.9000	106.9296	Undefined	7.8333e4	2.5292e5	1	106.7000	107.2000	Undefined	1.0997	62.8723
108.0000	108.0058	Undefined	3.9083e4	4.2583e4	1	107.9000	108.1000	Undefined	0.5487	40.5117
109.0000	108.9528	202.1223	1.2400e5	6.2467e5	1	108.6000	109.4000	0.5390	1.7409	50.0000
109.8000	109.8139	Undefined	2.9333e4	9.7667e4	1	109.7000	110.1000	Undefined	0.4118	87.3580
110.2000	110.2000	Undefined	2.8250e4	2.8250e4	Undefined	110.1000	110.2000	Undefined	0.3966	100.0000
117.9000	117.9318	401.5309	4.2667e4	1.1600e5	Undefined	117.7000	118.2000	0.2937	0.5990	50.0000
119.8000	119.7255	332.0368	4.3000e4	1.3833e5	Undefined	119.4000	119.9000	0.3606	0.6037	50.0000
120.2000	120.2000	Undefined	1.3750e4	1.3750e4	Undefined	120.2000	120.3000	Undefined	0.1930	100.0000
120.5000	120.5000	Undefined	9333.3333	9333.3333	Undefined	120.5000	120.6000	Undefined	0.1310	100.0000
121.5000	121.5350	596.1382	5.8917e4	9.3750e4	1	121.4000	121.7000	0.2039	0.8272	50.0000
122.5000	122.5506	368.8847	4.2500e4	1.1642e5	Undefined	122.3000	122.8000	0.3322	0.5967	50.0000
123.6000	123.6434	280.5713	1.3508e5	8.4850e5	Undefined	122.8000	124.2000	0.4407	1.8965	50.0000
126.3000	126.3000	Undefined	6.7000e4	1.1558e5	Undefined	126.1000	126.3000	Undefined	0.9406	100.0000
127.0000	127.0115	245.1570	3.9958e5	2.3227e6	Undefined	126.4000	127.5000	0.5181	5.6099	50.0000
129.5000	129.5018	Undefined	1.3917e4	1.3917e4	Undefined	129.4000	129.6000	Undefined	0.1954	35.0299
131.6000	131.5973	346.3977	7.0583e4	2.9042e5	2	131.4000	132.0000	0.3799	0.9909	50.0000
132.2000	132.2197	Undefined	2.0167e4	6.4000e4	2	132.1000	132.6000	Undefined	0.2831	83.8843
132.7000	132.7129	515.2028	1.5917e4	2.8250e4	2	132.6000	133.0000	0.2576	0.2235	50.0000
133.6000	133.6038	384.7651	7.1750e4	2.0617e5	Undefined	133.3000	133.9000	0.3472	1.0073	50.0000
138.2000	138.1117	986.8237	3.1750e4	7.4333e4	1	137.9000	138.3000	0.1400	0.4457	50.0000
138.8000	138.8346	669.6415	2.8667e4	4.4083e4	Undefined	138.3000	139.0000	0.2073	0.4025	50.0000
139.1000	139.1000	1317.2822	1.2750e4	1.2750e4	1	139.0000	139.2000	0.1056	0.1790	50.0000
140.1000	140.0659	Undefined	5.4667e4	1.7867e5	Undefined	139.9000	140.3000	Undefined	0.7675	35.9756
140.4000	140.4000	Undefined	2.2300e5	3.1250e5	Undefined	140.3000	140.4000	Undefined	3.1308	100.0000
140.8000	140.7546	277.6971	7.6425e5	3.9515e6	Undefined	140.5000	141.3000	0.5069	10.7296	50.0000
141.2000	141.2000	Undefined	3.9633e5	3.9633e5	2	141.1000	141.3000	Undefined	5.5643	100.0000
141.8000	141.8582	327.1149	5.3000e4	1.8392e5	2	141.6000	142.2000	0.4337	0.7441	50.0000
142.4000	142.3770	686.5807	3.1167e4	3.8583e4	2	142.2000	142.5000	0.2074	0.4376	50.0000
142.6000	142.6000	Undefined	3.8500e4	3.8500e4	2	142.5000	142.6000	Undefined	0.5405	100.0000
143.0000	143.0000	Undefined	3.2750e4	1.3892e5	Undefined	142.8000	143.5000	Undefined	0.4598	86.8957
143.7000	143.7000	Undefined	1.8917e4	3.0417e4	Undefined	143.7000	143.9000	Undefined	0.2656	100.0000
144.4000	144.4000	Undefined	1.2500e4	1.2500e4	1	144.4000	144.5000	Undefined	0.1755	100.0000
145.4000	145.4000	Undefined	1.1167e4	1.1167e4	Undefined	145.4000	145.5000	Undefined	0.1568	100.0000
145.6000	145.6000	Undefined	1.1667e4	1.1667e4	Undefined	145.5000	145.6000	Undefined	0.1638	100.0000
147.8000	147.8606	271.6197	3.6667e4	2.5408e5	Undefined	147.4000	148.6000	0.5444	0.5148	50.0000
149.4000	149.4187	610.8148	1.8500e4	7.2583e4	Undefined	149.0000	149.7000	0.2446	0.2597	50.0000
150.2000	150.1148	540.1414	2.5250e4	1.0442e5	Undefined	149.8000	150.5000	0.2779	0.3545	50.0000
150.8000	150.8000	Undefined	1.0417e4	1.0417e4	Undefined	150.8000	150.9000	Undefined	0.1462	100.0000
152.7000	152.6550	Undefined	1.9083e4	4.9417e4	Undefined	152.5000	152.8000	Undefined	0.2679	61.7904
153.1000	153.0684	398.3874	2.1583e4	5.3833e4	Undefined	152.8000	153.3000	0.3842	0.3030	50.0000
154.8000	154.8500	289.6422	2.1000e4	1.0900e5	Undefined	154.4000	155.2000	0.5346	0.2948	50.0000
155.6000	155.6000	Undefined	9000.0000	9750.0000	2	155.6000	155.8000	Undefined	0.1264	100.0000
156.2000	156.2000	Undefined	3.9917e4	3.9917e4	Undefined	156.2000	156.3000	Undefined	0.5604	100.0000
156.2000	156.4000	Undefined	3.9917e4	6.1167e4	Undefined	156.2000	156.4000	Undefined	0.4984	100.0000
156.7000	156.7000	1170.7235	1.7942e5	2.2892e5	Undefined	156.6000	156.9000	0.1338	2.5189	50.0000
157.0000	157.0000	Undefined	1.4475e5	1.4475e5	Undefined	156.9000	157.0000	Undefined	2.0322	100.0000
158.4000	158.4029	Undefined	2.0167e4	2.6250e4	Undefined	158.3000	158.5000	Undefined	0.2831	60.5372
159.0000	159.0000	Undefined	5.0083e4	5.0083e4	Undefined	159.0000	159.1000	Undefined	0.7031	100.0000
162.0000	161.8672	702.1552	3.9083e4	1.5700e5	Undefined	161.4000	162.2000	0.2305	0.5487	50.0000
164.0000	163.9913	670.8808	6.3000e4	2.0825e5	Undefined	163.5000	164.2000	0.2444	0.8845	50.0000
164.6000	164.6000	1423.9654	2.3500e4	2.3500e4	Undefined	164.5000	164.7000	0.1156	0.3299	50.0000
165.6000	165.6484	Undefined	6.1417e4	2.7458e5	1	165.3000	165.8000	Undefined	0.8623	58.4803
166.6000	166.5788	301.2972	8.5250e4	6.7075e5	Undefined	165.9000	167.3000	0.5529	1.1969	50.0000
169.0000	168.9810	Undefined	3.7000e4	7.7833e4	Undefined	168.8000	169.1000	Undefined	0.5195	46.6216
169.2000	169.2000	Undefined	2.6000e4	2.6000e4	Undefined	169.1000	169.3000	Undefined	0.3650	100.0000
170.6000	170.6192	647.5507	7.9167e4	1.5367e5	Undefined	170.5000	170.8000	0.2635	1.1114	50.0000
171.1000	171.1000	1311.5067	9.3250e4	9.3250e4	Undefined	171.0000	171.2000	0.1305	1.3092	50.0000
171.3000	171.3000	Undefined	1.5833e4	1.5833e4	Undefined	171.2000	171.4000	Undefined	0.2223	100.0000
172.6000	172.6000	1164.1137	2.1750e4	2.1750e4	Undefined	172.5000	172.7000	0.1483	0.3054	50.0000
177.1000	177.0910	729.4818	2.7750e4	5.7583e4	1	176.9000	177.3000	0.2428	0.3896	50.0000
178.2000	178.2000	Undefined	2.7250e4	2.7250e4	1	178.2000	178.3000	Undefined	0.3826	100.0000
180.5000	180.5468	468.3173	1.1492e5	5.3633e5	Undefined	180.1000	181.2000	0.3855	1.6134	50.0000
181.3000	181.3000	Undefined	1.9667e4	1.9667e4	2	181.2000	181.4000	Undefined	0.2761	100.0000
181.7000	181.6505	Undefined	8500.0000	1.6500e4	2	181.6000	181.8000	Undefined	0.1193	62.2549
182.5000	182.5000	Undefined	1.2000e4	1.2000e4	2	182.5000	182.6000	Undefined	0.1685	100.0000
183.7000	183.7063	272.0899	4.0500e4	2.5742e5	Undefined	183.2000	184.3000	0.6752	0.5686	50.0000
184.5000	184.5000	Undefined	2.1417e4	4.6250e4	Undefined	184.3000	184.5000	Undefined	0.3007	100.0000
184.9000	184.9113	723.8295	8.3333e4	2.2542e5	Undefined	184.6000	185.2000	0.2555	1.1699	50.0000
186.0000	186.0000	Undefined	2.5583e4	2.5583e4	Undefined	186.0000	186.2000	Undefined	0.3592	100.0000
188.6000	188.3000	Undefined	5.4250e4	1.0025e5	Undefined	188.3000	188.6000	Undefined	0.5674	100.0000
188.6000	188.6000	Undefined	5.4250e4	5.4250e4	Undefined	188.4000	188.6000	Undefined	0.7616	100.0000
191.8000	191.8000	1432.3891	2.6417e4	2.6417e4	Undefined	191.7000	191.9000	0.1339	0.3709	50.0000
192.0000	192.0000	1672.5344	2.3250e4	2.3250e4	Undefined	191.9000	192.1000	0.1148	0.3264	50.0000
194.6000	194.7064	361.1502	6.5167e4	3.3617e5	Undefined	194.4000	195.2000	0.5391	0.9149	50.0000
196.4000	196.3649	Undefined	2.9750e4	5.0083e4	Undefined	196.3000	196.5000	Undefined	0.4177	48.1793
196.6000	196.7509	927.9758	5.6000e4	1.8050e5	Undefined	196.5000	197.3000	0.2120	0.7862	50.0000
199.3000	199.3000	Undefined	8000.0000	8000.0000	Undefined	199.2000	199.3000	Undefined	0.1123	100.0000
205.4000	205.4000	Undefined	1.7500e4	1.7500e4	Undefined	205.3000	205.4000	Undefined	0.2457	100.0000
207.1000	207.1034	916.5036	2.0250e4	4.7833e4	Undefined	206.9000	207.4000	0.2260	0.2843	50.0000
208.8000	208.7533	445.6557	1.6858e5	1.2098e6	Undefined	208.2000	209.4000	0.4684	2.3668	50.0000
209.6000	209.6448	Undefined	1.9500e4	1.9500e4	Undefined	209.5000	209.7000	Undefined	0.2738	68.5897
210.2000	210.2000	1272.3097	1.9083e4	3.1833e4	1	210.0000	210.2000	0.1652	0.2679	50.0000
210.8000	210.7659	424.1621	2.8583e4	1.1783e5	1	210.3000	211.1000	0.4969	0.4013	50.0000
211.2000	211.2000	1654.7804	1.4000e4	1.4000e4	1	211.1000	211.3000	0.1276	0.1966	50.0000
211.9000	211.9000	Undefined	5.0167e4	8.4333e4	1	211.9000	212.2000	Undefined	0.7043	100.0000
212.4000	212.4000	Undefined	2.0750e4	2.0750e4	Undefined	212.4000	212.5000	Undefined	0.2913	100.0000
212.8000	212.8000	Undefined	8166.6667	8166.6667	1	212.8000	212.9000	Undefined	0.1147	100.0000
214.0000	213.8000	Undefined	1.2583e4	1.7833e4	Undefined	213.8000	214.0000	Undefined	0.1708	100.0000
214.0000	214.0000	Undefined	1.2583e4	1.2583e4	Undefined	213.9000	214.0000	Undefined	0.1767	100.0000
218.9000	218.9000	1444.9551	3.6167e4	4.2000e4	Undefined	218.7000	219.0000	0.1515	0.5078	50.0000
219.1000	219.1000	Undefined	4.4083e4	5.8000e4	Undefined	218.7000	219.1000	Undefined	0.6189	100.0000
221.8000	221.8000	Undefined	1.4833e4	1.4833e4	Undefined	221.8000	221.9000	Undefined	0.2083	100.0000
222.0000	222.0029	Undefined	1.1333e4	1.1333e4	Undefined	221.9000	222.1000	Undefined	0.1591	28.6765
222.6000	222.6253	339.1937	3.1758e5	2.0308e6	Undefined	222.4000	223.4000	0.6563	4.4587	50.0000
223.7000	223.6801	Undefined	2.1000e4	4.2667e4	3	223.5000	224.1000	Undefined	0.2948	46.6270
224.0000	224.0000	Undefined	1.2000e4	1.2000e4	3	223.9000	224.1000	Undefined	0.1685	100.0000
224.0000	224.2000	Undefined	1.2000e4	2.7250e4	1	223.9000	224.2000	Undefined	0.1381	100.0000
224.6000	224.6750	347.1751	3.5583e4	2.0250e5	Undefined	224.3000	225.2000	0.6472	0.4996	50.0000
225.3000	225.3000	1694.6734	1.2000e4	1.2000e4	1	225.2000	225.4000	0.1329	0.1685	50.0000
226.7000	226.7978	300.9373	7.6333e4	5.7467e5	Undefined	226.4000	227.5000	0.7536	1.0717	50.0000
227.7000	227.7032	648.9595	1.5000e4	3.4250e4	5	227.6000	228.2000	0.3509	0.2106	50.0000
227.9000	227.9000	Undefined	1.1167e4	2.0667e4	Undefined	227.8000	228.2000	Undefined	0.1568	100.0000
227.9000	228.0982	Undefined	1.1167e4	2.0667e4	3	227.8000	228.2000	Undefined	0.1345	73.9130
228.3000	228.3000	Undefined	1.4250e4	1.4250e4	3	228.2000	228.3000	Undefined	0.2001	100.0000
228.6000	228.6000	Undefined	1.6333e4	1.6333e4	Undefined	228.5000	228.6000	Undefined	0.2293	100.0000
229.2000	229.2000	Undefined	9333.3333	9333.3333	1	229.2000	229.3000	Undefined	0.1310	100.0000
230.4000	230.4000	Undefined	9500.0000	1.7917e4	Undefined	230.3000	230.4000	Undefined	0.1334	100.0000
230.7000	230.8128	1589.2782	6.0750e4	2.5783e5	Undefined	230.5000	231.5000	0.1452	0.8529	50.0000
232.7000	232.7000	Undefined	2.2250e4	2.5000e4	Undefined	232.7000	232.9000	Undefined	0.3124	100.0000
233.0000	233.0000	Undefined	1.6083e4	1.6083e4	Undefined	232.9000	233.0000	Undefined	0.2258	100.0000
235.1000	234.8814	351.3004	3.1083e4	1.8592e5	Undefined	234.4000	235.3000	0.6686	0.4364	50.0000
238.5000	238.5820	348.6178	5.5667e4	3.0517e5	2	238.3000	239.1000	0.6844	0.7815	50.0000
239.2000	239.2204	1086.9891	5.0917e4	7.9750e4	2	239.1000	239.5000	0.2201	0.7148	50.0000
239.7000	239.7000	1779.2534	1.0833e4	1.0833e4	4	239.6000	239.8000	0.1347	0.1521	50.0000
239.9000	239.9000	2132.7215	1.4500e4	1.4500e4	4	239.8000	240.0000	0.1125	0.2036	50.0000
240.1000	240.1000	1552.4240	7250.0000	7250.0000	4	240.0000	240.2000	0.1547	0.1018	50.0000
240.6000	240.6000	Undefined	3.5167e4	3.5167e4	Undefined	240.6000	240.7000	Undefined	0.4937	100.0000
240.8000	240.8441	Undefined	2.2000e4	2.5583e4	Undefined	240.7000	240.9000	Undefined	0.3089	55.8712
241.2000	241.2000	1767.4920	6.0500e4	8.7333e4	1	241.0000	241.4000	0.1365	0.8494	50.0000
242.2000	242.2000	1809.3124	1.6333e4	1.6333e4	1	242.0000	242.3000	0.1339	0.2293	50.0000
243.3000	243.2577	Undefined	1.3083e4	2.6333e4	Undefined	243.1000	243.4000	0.3000	0.1837	50.0000
243.9000	243.8924	Undefined	1.7833e4	3.7000e4	Undefined	243.8000	244.1000	Undefined	0.2504	58.6449
247.8000	247.8000	Undefined	7833.3333	7833.3333	Undefined	247.7000	247.8000	Undefined	0.1100	100.0000
248.5000	248.5371	878.6869	3.6083e4	1.0025e5	Undefined	248.3000	248.8000	0.2829	0.5066	50.0000
249.1000	249.0616	754.0058	2.7500e4	6.3833e4	Undefined	248.8000	249.2000	0.3303	0.3861	50.0000
249.3000	249.3000	1707.4474	2.1750e4	2.1750e4	Undefined	249.2000	249.4000	0.1460	0.3054	50.0000
251.0000	251.0000	Undefined	1.0250e4	1.0250e4	Undefined	251.0000	251.1000	Undefined	0.1439	100.0000
251.4000	251.3670	Undefined	1.1167e4	1.6167e4	Undefined	251.3000	251.5000	Undefined	0.1568	51.1194
252.7000	252.7000	Undefined	1.0667e4	1.0667e4	1	252.7000	252.8000	Undefined	0.1498	100.0000
253.0000	253.0000	Undefined	1.3583e4	1.3583e4	Undefined	253.0000	253.1000	Undefined	0.1907	100.0000
253.3000	253.3000	Undefined	1.2167e4	1.2167e4	Undefined	253.2000	253.3000	Undefined	0.1708	100.0000
253.6000	253.6000	Undefined	2.2083e4	2.2083e4	Undefined	253.5000	253.6000	Undefined	0.3100	100.0000
255.2000	255.0629	299.4723	1.1642e5	8.4058e5	Undefined	254.5000	255.6000	0.8517	1.6344	50.0000
256.1000	256.0759	596.0394	2.9583e4	8.8250e4	Undefined	255.7000	256.2000	0.4296	0.4153	50.0000
258.7000	258.7044	Undefined	9083.3333	9083.3333	Undefined	258.6000	258.8000	Undefined	0.1275	27.5229
262.6000	262.6000	2364.1996	7.0583e4	7.0583e4	Undefined	262.5000	262.7000	0.1111	0.9909	50.0000
263.0000	263.0000	Undefined	2.1333e4	2.1333e4	Undefined	263.0000	263.1000	Undefined	0.2995	100.0000
263.0000	263.2000	Undefined	2.1333e4	2.8000e4	Undefined	263.0000	263.2000	Undefined	0.2176	100.0000
264.9000	264.7176	619.3020	2.1083e4	7.4667e4	2	264.5000	264.9000	0.4274	0.2726	50.0000
264.9000	264.9000	639.7512	2.1083e4	7.4667e4	Undefined	264.5000	264.9000	0.4141	0.2960	50.0000
265.1000	265.1000	2029.5569	2.3750e4	2.3750e4	2	265.0000	265.2000	0.1306	0.3334	50.0000
265.7000	265.7000	Undefined	9833.3333	9833.3333	2	265.7000	265.8000	Undefined	0.1381	100.0000
266.8000	266.8000	Undefined	1.1000e4	1.1000e4	Undefined	266.7000	266.8000	Undefined	0.1544	100.0000
267.1000	267.0962	Undefined	1.3583e4	1.3583e4	Undefined	267.0000	267.2000	Undefined	0.1907	57.0552
267.6000	267.6000	Undefined	1.0167e4	1.0167e4	Undefined	267.6000	267.7000	Undefined	0.1427	100.0000
268.9000	268.9000	1623.8019	1.3583e4	1.3583e4	Undefined	268.8000	269.0000	0.1656	0.1907	50.0000
269.2000	269.1710	1210.9950	3.7500e4	5.5500e4	Undefined	269.0000	269.3000	0.2223	0.5265	50.0000
274.0000	273.9590	Undefined	7666.6667	1.3583e4	1	273.9000	274.1000	Undefined	0.1076	44.0217
274.2000	274.2000	Undefined	1.0833e4	1.0833e4	1	274.1000	274.2000	Undefined	0.1521	100.0000
275.1000	275.1270	1068.4684	1.7167e4	4.0083e4	Undefined	275.0000	275.5000	0.2575	0.2410	50.0000
275.6000	275.5895	Undefined	9750.0000	9750.0000	Undefined	275.5000	275.7000	Undefined	0.1369	53.4188
275.8000	275.8000	Undefined	1.8667e4	1.8667e4	Undefined	275.7000	275.8000	Undefined	0.2621	100.0000
276.6000	276.6514	351.0195	7.2250e4	5.2550e5	Undefined	276.2000	277.4000	0.7881	1.0143	50.0000
276.9000	276.9000	Undefined	7.0750e4	2.6525e5	Undefined	276.8000	277.5000	Undefined	0.9933	100.0000
277.2000	277.1532	Undefined	5.1167e4	8.2833e4	1	277.1000	277.5000	Undefined	0.7183	69.2182
278.0000	277.9623	1237.4835	1.1000e4	2.2833e4	1	277.8000	278.2000	0.2246	0.1544	50.0000
278.4000	278.4000	Undefined	2.7417e4	2.7417e4	2	278.4000	278.5000	Undefined	0.3849	100.0000
279.0000	278.9678	384.8036	3.4083e4	1.7675e5	Undefined	278.5000	279.3000	0.7250	0.4785	50.0000
279.4000	279.4000	2251.7762	1.8750e4	1.8750e4	Undefined	279.3000	279.6000	0.1241	0.2632	50.0000
279.7000	279.7000	1892.3228	9666.6667	9666.6667	Undefined	279.6000	279.8000	0.1478	0.1357	50.0000
281.0000	280.7911	280.8033	1.4322e6	1.3947e7	Undefined	279.8000	281.5000	1.0000	20.1067	50.0000
282.8000	282.9319	298.6501	9.7950e5	8.9112e6	Undefined	282.3000	283.6000	0.9474	13.7516	50.0000
284.0000	283.9230	Undefined	2.2292e5	1.1191e6	Undefined	283.7000	284.5000	Undefined	3.1296	74.8598
285.4000	285.4000	2103.6463	3.7083e4	3.7083e4	Undefined	285.3000	285.5000	0.1357	0.5206	50.0000
286.6000	286.6000	Undefined	2.9000e4	8.3417e4	2	286.6000	287.0000	Undefined	0.4071	100.0000
287.2000	287.1850	1351.7265	2.0833e4	4.4167e4	2	287.0000	287.5000	0.2125	0.2925	50.0000
287.7000	287.7000	Undefined	9333.3333	1.1167e4	2	287.7000	287.9000	Undefined	0.1310	100.0000
288.7000	288.7000	Undefined	1.0917e4	1.0917e4	2	288.7000	288.8000	Undefined	0.1533	100.0000
289.1000	289.1000	Undefined	7250.0000	7250.0000	2	289.1000	289.2000	Undefined	0.1018	100.0000
289.7000	289.7000	Undefined	7583.3333	7583.3333	2	289.7000	289.8000	Undefined	0.1065	100.0000
291.1000	291.0337	1207.4752	1.0042e5	3.9100e5	Undefined	290.5000	291.3000	0.2410	1.4098	50.0000
292.1000	292.1124	Undefined	8750.0000	1.3250e4	Undefined	292.0000	292.2000	Undefined	0.1228	59.5238
292.9000	292.9440	334.8689	1.3775e5	1.1407e6	Undefined	292.2000	293.6000	0.8748	1.9339	50.0000
294.0000	293.9576	Undefined	3.0000e4	9.6083e4	Undefined	293.7000	294.2000	Undefined	0.4212	57.2222
294.5000	294.5115	1679.3652	1.4750e4	1.4750e4	Undefined	294.4000	294.7000	0.1754	0.2071	50.0000
295.2000	295.1613	629.8447	1.7000e4	9.1750e4	Undefined	294.7000	295.8000	0.4686	0.2387	50.0000
297.1000	296.9037	347.9168	5.0583e4	4.5000e5	Undefined	296.1000	297.6000	0.8534	0.7102	50.0000
297.9000	297.9025	Undefined	2.0167e4	2.7333e4	Undefined	297.8000	298.1000	Undefined	0.2831	57.8512
300.6000	300.6000	2802.7257	3.3917e4	3.5333e4	Undefined	300.5000	300.7000	0.1073	0.4762	50.0000
302.4000	302.4000	Undefined	8666.6667	1.6750e4	Undefined	302.4000	302.6000	Undefined	0.1217	100.0000
303.1000	303.1000	Undefined	8916.6667	8916.6667	Undefined	303.0000	303.1000	Undefined	0.1252	100.0000
303.8000	303.8000	Undefined	8750.0000	8750.0000	2	303.8000	303.9000	Undefined	0.1228	100.0000
304.4000	304.4000	1955.7805	3.4750e4	5.7500e4	Undefined	304.3000	304.4000	0.1556	0.4879	50.0000
304.8000	304.8480	487.3738	5.7583e4	3.1992e5	Undefined	304.5000	305.4000	0.6255	0.8084	50.0000
306.5000	306.5272	1364.7914	1.4917e4	2.8167e4	Undefined	306.4000	306.7000	0.2246	0.2094	50.0000
306.9000	306.9000	Undefined	1.4167e4	5.3417e4	Undefined	306.9000	307.5000	Undefined	0.1989	100.0000
307.2000	307.2293	934.4220	1.1667e4	2.3250e4	Undefined	307.1000	307.5000	0.3288	0.1638	50.0000
309.0000	308.9046	1481.9234	1.6250e4	6.0833e4	Undefined	308.4000	309.2000	0.2084	0.2281	50.0000
309.3000	309.3950	998.6019	9333.3333	1.7500e4	Undefined	309.2000	309.6000	0.3098	0.1310	50.0000
310.8000	310.8000	Undefined	1.9500e4	7.2333e4	Undefined	310.4000	310.8000	Undefined	0.2738	100.0000
311.0000	310.9986	772.9351	2.8917e4	1.0125e5	Undefined	310.4000	311.1000	0.4024	0.4060	50.0000
311.3000	311.3000	2028.9218	1.9833e4	1.9833e4	Undefined	311.1000	311.4000	0.1534	0.2784	50.0000
311.6000	311.6000	Undefined	8750.0000	8750.0000	Undefined	311.4000	311.6000	Undefined	0.1228	100.0000
312.8000	312.8000	Undefined	2.3583e4	9.1083e4	2	312.4000	312.8000	Undefined	0.3311	100.0000
313.3000	313.2634	399.3191	3.0000e4	2.5308e5	Undefined	312.4000	313.7000	0.7845	0.4212	50.0000
313.8000	313.8000	Undefined	2.2167e4	5.2000e4	Undefined	313.7000	314.2000	Undefined	0.3112	100.0000
315.4000	315.4000	Undefined	1.4417e4	1.4417e4	1	315.3000	315.4000	Undefined	0.2024	100.0000
316.6000	316.6000	2500.4123	1.6167e4	1.6167e4	1	316.5000	316.7000	0.1266	0.2270	50.0000
316.9000	316.9338	864.0793	1.4667e4	2.8083e4	Undefined	316.7000	317.2000	0.3668	0.2059	50.0000
319.3000	319.2943	Undefined	8333.3333	9000.0000	1	319.2000	319.4000	Undefined	0.1170	30.0000
320.1000	320.1000	2429.1430	1.0083e4	1.0083e4	1	319.9000	320.2000	0.1318	0.1416	50.0000
320.5000	320.5000	1970.3384	1.4750e4	4.8917e4	Undefined	320.4000	320.9000	0.1627	0.2071	50.0000
320.8000	320.7503	Undefined	1.4167e4	2.0833e4	Undefined	320.6000	320.9000	Undefined	0.1989	67.3529
322.5000	322.5000	Undefined	1.3667e4	1.6333e4	Undefined	322.4000	322.6000	Undefined	0.1919	30.1829
322.7000	322.7000	Undefined	7666.6667	7666.6667	Undefined	322.6000	322.7000	Undefined	0.1076	100.0000
322.9000	322.9488	Undefined	1.3833e4	1.3833e4	Undefined	322.6000	323.0000	Undefined	0.1942	62.6506
323.3000	323.2547	Undefined	7833.3333	7833.3333	Undefined	323.2000	323.4000	Undefined	0.1100	55.8511
324.6000	324.7079	346.2146	1.8408e5	1.6471e6	Undefined	323.8000	325.4000	0.9379	2.5844	50.0000
325.6000	325.6000	Undefined	1.5083e4	1.5083e4	Undefined	325.5000	325.6000	Undefined	0.2118	100.0000
325.8000	325.8412	1281.3743	2.1083e4	6.7250e4	1	325.7000	326.3000	0.2543	0.2960	50.0000
326.1000	326.1318	Undefined	1.4750e4	1.8083e4	Undefined	326.0000	326.3000	Undefined	0.2071	72.0339
326.6000	326.8094	431.3007	4.1167e4	2.9725e5	Undefined	326.3000	327.4000	0.7577	0.5780	50.0000
328.1000	328.1097	Undefined	1.4000e4	1.7667e4	Undefined	327.9000	328.2000	Undefined	0.1966	46.1310
328.7000	328.6653	1233.5541	2.9000e4	6.8417e4	1	328.5000	328.9000	0.2664	0.4071	50.0000
329.5000	329.5000	2346.4889	1.2083e4	1.2083e4	1	329.4000	329.7000	0.1404	0.1696	50.0000
330.3000	330.3000	Undefined	1.9000e4	2.3000e4	Undefined	330.3000	330.4000	Undefined	0.2667	100.0000
330.7000	330.6926	1919.4853	2.4083e4	3.2167e4	Undefined	330.5000	330.8000	0.1723	0.3381	50.0000
330.9000	330.9644	1035.2318	2.4750e4	5.8167e4	Undefined	330.8000	331.4000	0.3197	0.3475	50.0000
334.3000	334.2600	Undefined	7500.0000	1.3333e4	1	334.2000	334.4000	Undefined	0.1053	66.1111
335.1000	335.1348	Undefined	1.0000e4	3.9500e4	Undefined	334.4000	335.2000	Undefined	0.1404	62.0833
335.3000	335.3000	Undefined	1.6333e4	2.1833e4	Undefined	334.9000	335.3000	Undefined	0.2293	100.0000
336.7000	336.7000	2199.9141	1.1417e4	1.8417e4	Undefined	336.6000	337.0000	0.1531	0.1603	50.0000
337.2000	337.1846	1777.1860	1.1417e4	1.5917e4	Undefined	337.0000	337.4000	0.1897	0.1603	50.0000
339.0000	338.7624	564.9947	8.5500e4	4.7208e5	Undefined	338.4000	339.0000	0.5996	1.0997	50.0000
339.0000	339.0000	586.0799	8.5500e4	4.7208e5	Undefined	338.4000	339.0000	0.5784	1.2004	50.0000
339.3000	339.2760	1445.8902	9.4167e4	1.7275e5	Undefined	339.1000	339.6000	0.2346	1.3220	50.0000
340.1000	340.0639	1258.5596	1.9583e4	3.9833e4	Undefined	339.8000	340.2000	0.2702	0.2749	50.0000
341.0000	340.8914	442.9319	8.2417e4	5.5925e5	Undefined	340.2000	341.5000	0.7696	1.1571	50.0000
342.1000	342.0957	Undefined	1.1500e4	5.7000e4	1	341.8000	342.3000	Undefined	0.1615	83.6957
343.1000	343.0502	441.5575	3.2333e4	2.4800e5	Undefined	342.4000	343.7000	0.7769	0.4539	50.0000
343.8000	343.8000	Undefined	1.1750e4	1.5250e4	2	343.7000	344.0000	Undefined	0.1650	100.0000
344.4000	344.3935	Undefined	1.2083e4	1.7250e4	2	344.3000	344.5000	Undefined	0.1696	83.1034
345.0000	344.9150	872.9703	2.7917e4	1.1383e5	Undefined	344.5000	345.3000	0.3951	0.3919	50.0000
346.2000	346.2717	Undefined	7.0794e6	4.3448e7	1	345.6000	346.8000	Undefined	99.3905	52.9034
347.2000	347.1172	Undefined	6.1337e6	3.7405e7	1	346.8000	347.6000	Undefined	86.1127	75.8023
347.8000	347.7945	Undefined	4.4700e6	2.4342e7	Undefined	347.6000	348.5000	Undefined	62.7559	93.0089
348.7000	348.6954	Undefined	3.0142e5	1.4054e6	Undefined	348.6000	349.5000	Undefined	4.2317	86.7708
349.8000	349.7884	1128.8544	1.7333e4	3.0750e4	2	349.6000	350.0000	0.3099	0.2433	50.0000
350.2000	350.2000	Undefined	7750.0000	7750.0000	2	350.0000	350.2000	Undefined	0.1088	100.0000
351.2000	350.9821	532.7493	4.5583e4	2.6250e5	Undefined	350.4000	351.4000	0.6588	0.6400	50.0000
351.5000	351.5000	Undefined	1.3583e4	1.3583e4	2	351.4000	351.7000	Undefined	0.1907	100.0000
351.8000	351.8240	1499.6050	9250.0000	9250.0000	2	351.7000	352.0000	0.2346	0.1299	50.0000
352.5000	352.5000	Undefined	2.1250e4	3.7667e4	Undefined	352.3000	352.5000	Undefined	0.2983	100.0000
353.1000	353.0209	810.3606	2.9083e4	2.0825e5	Undefined	352.3000	353.6000	0.4356	0.4083	50.0000
353.9000	353.9407	Undefined	9916.6667	9916.6667	Undefined	353.8000	354.0000	Undefined	0.1392	73.5294
354.7000	354.7495	389.5528	4.1250e4	3.2808e5	2	354.4000	355.4000	0.9107	0.5791	50.0000
355.1000	355.1000	Undefined	3.7000e4	1.3800e5	2	355.0000	355.7000	Undefined	0.5195	100.0000
355.6000	355.5658	Undefined	1.4917e4	2.4833e4	2	355.5000	355.9000	Undefined	0.2094	55.0279
356.1000	356.0970	1086.7847	1.3500e4	2.9583e4	Undefined	355.9000	356.3000	0.3277	0.1895	50.0000
356.9000	356.8724	497.9549	2.3750e4	1.4425e5	Undefined	356.3000	357.5000	0.7167	0.3334	50.0000
358.8000	358.8000	Undefined	1.6417e4	1.6417e4	Undefined	358.8000	358.9000	Undefined	0.2305	100.0000
359.0000	359.0000	Undefined	2.0250e4	2.0250e4	Undefined	358.9000	359.0000	Undefined	0.2843	100.0000
359.4000	359.4207	Undefined	7666.6667	7666.6667	Undefined	359.3000	359.5000	Undefined	0.1076	51.6304
360.7000	360.7000	Undefined	1.2083e4	1.2083e4	Undefined	360.7000	360.9000	Undefined	0.1696	100.0000
361.1000	361.1000	Undefined	2.0917e4	2.5333e4	1	361.1000	361.2000	Undefined	0.2937	100.0000
362.0000	362.0000	Undefined	1.1583e4	1.1583e4	1	362.0000	362.1000	Undefined	0.1626	100.0000
362.9000	362.6472	486.2036	2.6833e4	1.9008e5	Undefined	362.1000	363.4000	0.7459	0.3767	50.0000
363.5000	363.5220	2001.5085	1.0667e4	1.0667e4	Undefined	363.4000	363.7000	0.1816	0.1498	50.0000
364.9000	364.9705	340.2244	6.3417e4	5.9825e5	Undefined	364.4000	365.7000	1.0727	0.8903	50.0000
366.0000	365.9729	Undefined	1.5250e4	2.3500e4	Undefined	365.8000	366.1000	Undefined	0.2141	72.4044
366.3000	366.3000	Undefined	3.2750e4	1.0275e5	Undefined	365.8000	366.3000	Undefined	0.4598	100.0000
366.7000	366.7727	1422.9989	8.4333e4	3.7333e5	Undefined	366.4000	367.3000	0.2577	1.1840	50.0000
367.5000	367.5326	Undefined	1.6750e4	1.6750e4	Undefined	367.4000	367.6000	Undefined	0.2352	44.0299
368.7000	368.7222	309.9972	7.1228e6	8.6398e7	Undefined	367.8000	369.5000	1.1894	100.0000	50.0000
369.8000	369.7890	Undefined	1.7206e6	9.0864e6	Undefined	369.6000	370.6000	Undefined	24.1559	90.0470
370.8000	370.8048	Undefined	7.8833e4	3.4542e5	Undefined	370.7000	371.4000	Undefined	1.1068	90.9091
371.6000	371.5616	Undefined	1.1833e4	1.1833e4	Undefined	371.5000	371.7000	Undefined	0.1661	78.1690
372.0000	372.0000	Undefined	1.4250e4	3.6417e4	Undefined	371.7000	372.0000	Undefined	0.2001	100.0000
372.4000	372.3674	875.4688	2.4917e4	1.1992e5	3	371.7000	372.7000	0.4253	0.3498	50.0000
372.8000	372.8267	1214.4847	2.4417e4	5.1917e4	3	372.7000	373.1000	0.3070	0.3428	50.0000
373.4000	373.2130	Undefined	1.1250e4	1.0083e4	3	373.1000	373.4000	Undefined	0.1416	78.9256
373.4000	373.4000	Undefined	1.1250e4	1.1250e4	Undefined	373.1000	373.4000	Undefined	0.1579	100.0000
375.9000	375.9000	Undefined	1.6167e4	1.6167e4	1	375.8000	375.9000	Undefined	0.2270	100.0000
376.7000	376.7000	2358.8493	1.7333e4	1.7333e4	Undefined	376.6000	376.8000	0.1597	0.2433	50.0000
377.0000	376.9746	1546.2070	1.7167e4	3.4750e4	Undefined	376.8000	377.3000	0.2438	0.2410	50.0000
377.2000	377.2000	Undefined	9750.0000	9750.0000	Undefined	377.1000	377.3000	Undefined	0.1369	100.0000
378.8000	378.8000	2808.6217	3.9833e4	8.4000e4	3	378.4000	378.9000	0.1349	0.5592	50.0000
379.2000	379.2000	2984.0486	1.6667e4	1.6667e4	3	379.1000	379.3000	0.1271	0.2340	50.0000
379.4000	379.4000	Undefined	9333.3333	9333.3333	3	379.3000	379.5000	Undefined	0.1310	100.0000
379.8000	379.8000	Undefined	9833.3333	9833.3333	3	379.7000	379.8000	Undefined	0.1381	100.0000
382.5000	382.5000	2724.4128	1.3500e4	1.4583e4	Undefined	382.4000	382.6000	0.1404	0.1895	50.0000
382.9000	382.9064	1058.7787	2.1417e4	6.3833e4	3	382.6000	383.1000	0.3616	0.3007	50.0000
383.3000	383.3390	1663.0898	2.1750e4	3.7333e4	3	383.2000	383.5000	0.2305	0.3054	50.0000
383.6000	383.6089	Undefined	1.5333e4	1.5333e4	3	383.5000	383.7000	Undefined	0.2153	45.9239
383.9000	383.9140	Undefined	1.1167e4	3.3500e4	Undefined	383.7000	384.0000	Undefined	0.1568	86.1940
384.9000	384.6841	419.0709	5.4667e4	4.0533e5	Undefined	384.1000	385.4000	0.9179	0.7675	50.0000
385.5000	385.5000	Undefined	1.0333e4	1.0333e4	Undefined	385.4000	385.6000	Undefined	0.1451	100.0000
386.5000	386.4706	791.9970	3.2500e4	1.5183e5	2	385.9000	386.8000	0.4880	0.4563	50.0000
387.0000	387.0164	1136.4531	3.1250e4	7.3333e4	2	386.8000	387.3000	0.3405	0.4387	50.0000
387.4000	387.4000	3270.6258	1.0417e4	1.0417e4	Undefined	387.3000	387.5000	0.1184	0.1462	50.0000
387.6000	387.6000	Undefined	9333.3333	9333.3333	Undefined	387.5000	387.6000	Undefined	0.1310	100.0000
388.8000	388.8180	455.4546	2.8583e4	2.2467e5	Undefined	388.3000	389.5000	0.8537	0.4013	50.0000
390.4000	390.4000	Undefined	4.5417e4	1.3125e5	Undefined	390.0000	390.4000	Undefined	0.6376	100.0000
391.0000	390.9185	519.4672	7.1333e4	6.4192e5	Undefined	390.0000	391.7000	0.7525	1.0015	50.0000
391.9000	391.9000	2285.6397	2.0167e4	4.9750e4	3	391.8000	392.3000	0.1715	0.2831	50.0000
392.2000	392.2000	2519.1743	1.2500e4	1.2500e4	3	392.1000	392.4000	0.1557	0.1755	50.0000
392.5000	392.5000	3709.4036	3.4250e4	3.4250e4	Undefined	392.4000	392.6000	0.1058	0.4808	50.0000
393.1000	393.0521	Undefined	1.2250e4	1.4667e4	Undefined	393.0000	393.2000	Undefined	0.1720	58.8435
394.8000	394.8229	842.8274	4.4083e4	2.6775e5	Undefined	394.2000	395.4000	0.4685	0.6189	50.0000
395.7000	395.7000	Undefined	9583.3333	9583.3333	2	395.6000	395.8000	Undefined	0.1345	100.0000
396.4000	396.4000	Undefined	1.5917e4	1.5917e4	Undefined	396.3000	396.4000	Undefined	0.2235	100.0000
396.9000	396.8888	Undefined	8083.3333	8083.3333	Undefined	396.8000	397.0000	Undefined	0.1135	75.7732
397.2000	397.2000	2393.7162	1.5167e4	2.4750e4	Undefined	397.0000	397.2000	0.1659	0.2129	50.0000
397.7000	397.8350	Undefined	4.2083e4	3.6933e5	1	397.3000	398.4000	Undefined	0.5908	51.9802
398.6000	398.5734	Undefined	3.3500e4	4.3667e4	Undefined	398.5000	398.8000	Undefined	0.4703	49.8756
399.0000	398.9864	713.3639	2.5333e4	1.2050e5	1	398.8000	399.6000	0.5593	0.3557	50.0000
399.3000	399.3000	Undefined	1.7833e4	3.5833e4	Undefined	399.2000	399.6000	Undefined	0.2504	100.0000
401.9000	401.9000	3395.9718	1.1417e4	1.1417e4	Undefined	401.7000	402.0000	0.1183	0.1603	50.0000
402.1000	402.1000	2618.4283	7916.6667	7916.6667	Undefined	402.0000	402.1000	0.1536	0.1111	50.0000
402.4000	402.4815	1021.1869	2.1000e4	9.5000e4	Undefined	402.2000	403.1000	0.3941	0.2948	50.0000
403.3000	403.2841	1021.6231	9333.3333	3.0917e4	2	403.1000	403.6000	0.3947	0.1310	50.0000
403.8000	403.8000	2720.5028	9500.0000	9500.0000	2	403.7000	403.9000	0.1484	0.1334	50.0000
404.4000	404.4000	Undefined	1.0750e4	1.7750e4	Undefined	404.3000	404.4000	Undefined	0.1509	100.0000
404.6000	404.6378	Undefined	3.6917e4	1.9250e5	Undefined	404.5000	405.2000	Undefined	0.5183	51.5801
404.9000	404.8882	Undefined	3.5667e4	2.3758e5	Undefined	404.7000	405.7000	Undefined	0.5007	88.3178
405.9000	405.9522	Undefined	1.2500e4	3.5250e4	Undefined	405.7000	406.2000	Undefined	0.1755	68.6667
406.4000	406.4000	2396.9548	2.6417e4	8.3250e4	Undefined	405.7000	406.5000	0.1695	0.3709	50.0000
406.7000	406.6960	641.1945	2.2250e4	9.2000e4	2	406.5000	407.2000	0.6343	0.3124	50.0000
407.3000	407.3000	Undefined	1.2917e4	2.4750e4	2	407.2000	407.6000	Undefined	0.1813	100.0000
407.8000	407.8000	Undefined	7583.3333	7583.3333	2	407.8000	407.9000	Undefined	0.1065	100.0000
408.3000	408.2972	Undefined	1.1333e4	2.7750e4	1	407.9000	408.4000	Undefined	0.1591	90.8088
408.9000	408.7041	Undefined	1.6417e4	2.3083e4	Undefined	408.6000	408.9000	Undefined	0.1591	96.3235
408.9000	408.9000	Undefined	1.6417e4	2.3083e4	Undefined	408.6000	408.9000	Undefined	0.2305	100.0000
409.4000	409.4000	2926.4512	2.2250e4	2.7833e4	1	409.1000	409.5000	0.1399	0.3124	50.0000
410.1000	410.1081	Undefined	9500.0000	1.5500e4	1	409.8000	410.2000	Undefined	0.1334	42.5439
410.7000	410.7857	1020.4120	1.9333e4	1.0092e5	Undefined	410.4000	411.3000	0.4026	0.2714	50.0000
411.5000	411.4808	2071.3006	1.4417e4	1.5333e4	1	411.3000	411.6000	0.1987	0.2024	50.0000
412.3000	412.4083	317.1917	7.0511e6	9.2072e7	Undefined	411.8000	413.5000	1.3002	98.9927	50.0000
413.7000	413.6803	Undefined	2.8047e6	1.2528e7	Undefined	413.6000	415.4000	Undefined	39.3757	85.8703
415.6000	415.5605	Undefined	1.4000e4	1.4000e4	Undefined	415.5000	415.7000	Undefined	0.1966	70.2381
416.1000	416.0535	810.1999	1.5667e4	5.2250e4	1	415.7000	416.3000	0.5135	0.2199	50.0000
416.9000	416.8599	593.5935	2.0667e4	1.4475e5	Undefined	416.3000	417.6000	0.7023	0.2901	50.0000
417.7000	417.7000	3334.1579	7750.0000	7750.0000	Undefined	417.6000	417.8000	0.1253	0.1088	50.0000
418.0000	418.0561	1892.4734	1.2250e4	3.7083e4	2	417.8000	418.4000	0.2209	0.1720	50.0000
418.6000	418.6887	1437.2908	2.3000e4	7.9833e4	2	418.4000	419.1000	0.2913	0.3229	50.0000
419.3000	419.2531	2072.7322	1.4333e4	2.3083e4	2	419.1000	419.4000	0.2023	0.2012	50.0000
419.6000	419.6437	1554.7418	1.1583e4	2.2083e4	2	419.4000	420.0000	0.2699	0.1626	50.0000
420.2000	420.2000	3320.3203	2.0167e4	2.0167e4	2	420.0000	420.3000	0.1266	0.2831	50.0000
420.9000	420.8528	2165.2374	2.7000e4	6.0417e4	1	420.5000	421.0000	0.1944	0.3791	50.0000
421.3000	421.2999	981.5764	2.0750e4	7.1417e4	1	421.0000	421.8000	0.4292	0.2913	50.0000
422.0000	422.0260	Undefined	9500.0000	1.0250e4	1	421.8000	422.1000	Undefined	0.1334	55.7018
422.2000	422.2000	2721.9805	1.6000e4	3.7500e4	1	421.8000	422.2000	0.1551	0.2246	50.0000
422.5000	422.4915	2090.6904	3.5083e4	5.8833e4	Undefined	422.3000	422.7000	0.2021	0.4925	50.0000
422.9000	422.9263	707.0863	2.2833e4	1.0050e5	Undefined	422.7000	423.5000	0.5981	0.3206	50.0000
423.2000	423.2161	Undefined	1.6750e4	2.8500e4	1	423.1000	423.5000	Undefined	0.2352	77.6119
424.2000	424.2000	Undefined	8833.3333	8833.3333	1	424.2000	424.3000	Undefined	0.1240	100.0000
424.5000	424.5260	Undefined	1.2333e4	1.2333e4	1	424.3000	424.6000	Undefined	0.1732	45.6081
425.0000	424.9401	1171.8091	2.1417e4	8.3250e4	Undefined	424.3000	425.2000	0.3626	0.3007	50.0000
425.5000	425.4816	1678.3062	1.4000e4	2.5000e4	Undefined	425.2000	425.6000	0.2535	0.1966	50.0000
425.7000	425.7000	Undefined	1.2000e4	1.2000e4	Undefined	425.6000	425.8000	Undefined	0.1685	100.0000
427.1000	427.0934	Undefined	1.5167e4	6.6917e4	Undefined	426.6000	427.2000	Undefined	0.2129	87.6374
427.8000	427.8428	Undefined	7250.0000	7250.0000	Undefined	427.7000	427.9000	Undefined	0.1018	45.9770
428.7000	428.6922	2163.9046	3.3500e4	7.1583e4	Undefined	428.5000	428.9000	0.1981	0.4703	50.0000
429.0000	429.0000	1763.7690	1.4833e4	4.5250e4	Undefined	428.9000	429.6000	0.2432	0.2083	50.0000
429.4000	429.3610	Undefined	8416.6667	1.9833e4	Undefined	429.2000	429.6000	Undefined	0.1182	51.4851
431.1000	431.0791	387.0643	1.0286e6	9.8119e6	1	430.2000	431.7000	1.1137	14.4406	50.0000
432.1000	432.0992	Undefined	3.0075e5	1.7881e6	1	431.9000	432.7000	Undefined	4.2223	89.3738
433.0000	432.9969	Undefined	6.1500e4	3.6908e5	1	432.8000	433.8000	Undefined	0.8634	82.7913
433.9000	433.9080	Undefined	1.3583e4	2.6750e4	1	433.8000	434.2000	Undefined	0.1907	74.5399
434.9000	434.8848	3177.8514	2.5417e4	7.6167e4	Undefined	434.4000	435.0000	0.1368	0.3568	50.0000
435.1000	435.2246	911.1411	1.8083e4	5.6417e4	1	435.0000	435.7000	0.4777	0.2539	50.0000
436.1000	436.1000	1646.0609	8000.0000	1.7667e4	2	435.8000	436.1000	0.2649	0.1123	50.0000
436.3000	436.3000	3590.1065	9833.3333	9833.3333	1	436.2000	436.4000	0.1215	0.1381	50.0000
436.5000	436.5000	3754.6095	7750.0000	7750.0000	2	436.4000	436.6000	0.1163	0.1088	50.0000
436.9000	436.9535	2297.5826	2.7833e4	8.2917e4	Undefined	436.6000	437.3000	0.1902	0.3908	50.0000
437.5000	437.4745	1939.7915	1.3667e4	1.5250e4	Undefined	437.3000	437.7000	0.2255	0.1919	50.0000
439.0000	438.9146	834.1404	1.4250e4	7.2250e4	Undefined	438.5000	439.3000	0.5262	0.2001	50.0000
439.5000	439.5271	1434.0785	8750.0000	9166.6667	Undefined	439.3000	439.8000	0.3065	0.1228	50.0000
440.3000	440.3000	Undefined	1.0750e4	1.5333e4	Undefined	440.3000	440.5000	Undefined	0.1509	100.0000
441.1000	440.9929	436.9399	9833.3333	7.2583e4	Undefined	440.5000	441.6000	1.0093	0.1381	50.0000
441.7000	441.7000	2769.7499	7833.3333	7833.3333	1	441.6000	441.9000	0.1595	0.1100	50.0000
442.5000	442.5000	Undefined	1.0417e4	1.0417e4	1	442.4000	442.5000	Undefined	0.1462	100.0000
442.8000	442.8000	3186.8963	1.0000e4	1.0000e4	1	442.7000	443.0000	0.1389	0.1404	50.0000
443.6000	443.4936	1019.0595	1.2750e4	5.0000e4	Undefined	443.0000	443.7000	0.4352	0.1790	50.0000
444.1000	444.1000	Undefined	8583.3333	1.6083e4	Undefined	444.1000	444.3000	Undefined	0.1205	100.0000
445.0000	445.0388	412.1606	1.4417e5	1.4508e6	Undefined	444.3000	445.9000	1.0798	2.0240	50.0000
446.8000	446.7924	445.9289	1.8183e5	1.7690e6	Undefined	446.0000	447.6000	1.0019	2.5528	50.0000
447.8000	447.8117	Undefined	4.9167e4	1.3342e5	Undefined	447.7000	448.2000	Undefined	0.6903	64.2373
448.3000	448.3148	Undefined	2.7667e4	7.4417e4	Undefined	448.2000	448.4000	Undefined	0.3884	84.0361
449.0000	449.0492	582.6099	5.4917e4	3.9892e5	Undefined	448.5000	449.7000	0.7708	0.7710	50.0000
449.8000	449.7626	Undefined	1.4500e4	1.4500e4	Undefined	449.7000	449.9000	Undefined	0.2036	59.4828
