# Supplementary material for: Study on the performance and mechanism of a p–n type In2O3/BiOCl heterojunction prepared using a sacrificial MOF framework for the degradation of PFOA
Source: RSC Adv. 2025 May 8;15(19):15029–51. doi: 10.1039/d5ra01317h (PMC12060136; doi:10.1039/d5ra01317h)
Supplement: RA-015-D5RA01317H-s001 [file RA-015-D5RA01317H-s001.zip › Supplementary Information/LC-MS/20221123-10min-8.txt]

103.5000	103.5000	Undefined	6098.4848	1.4333e4	1	103.5000	103.9000	Undefined	0.1300	100.0000
104.6000	104.5728	391.0079	1.3652e4	4.3432e4	Undefined	103.9000	104.7000	0.2674	0.2910	50.0000
105.1000	105.1000	643.7466	3.2341e4	5.8773e4	Undefined	104.7000	105.2000	0.1633	0.6893	50.0000
105.9000	105.8381	126.9461	3.5722e5	2.5894e6	1	105.2000	106.4000	0.8337	7.6136	50.0000
106.8000	106.9212	155.7099	1.2504e5	7.4849e5	1	106.5000	107.5000	0.6867	2.6650	50.0000
107.6000	107.5942	Undefined	3.5121e4	1.1132e5	Undefined	107.5000	108.0000	Undefined	0.7486	79.7994
109.0000	108.9538	180.5467	2.3321e5	1.4283e6	Undefined	108.0000	109.5000	0.6035	4.9705	50.0000
110.2000	110.0006	249.3508	3.1856e4	1.4704e5	Undefined	109.6000	110.4000	0.4411	0.6790	50.0000
112.3000	112.3000	Undefined	4.3462e4	5.9447e4	Undefined	112.3000	112.5000	Undefined	0.9263	100.0000
112.7000	112.7738	215.5470	9.6583e4	4.4152e5	Undefined	112.5000	113.3000	0.5232	2.0585	50.0000
114.7000	114.5000	Undefined	3.6182e4	3.6765e4	Undefined	114.5000	114.7000	Undefined	0.6063	100.0000
114.7000	114.7000	Undefined	3.6182e4	3.6182e4	Undefined	114.6000	114.7000	Undefined	0.7712	100.0000
115.3000	115.2996	Undefined	1.0288e4	1.2841e4	Undefined	115.2000	115.4000	Undefined	0.2193	29.4919
116.4000	116.4974	280.3216	4.1386e4	1.3989e5	1	116.3000	116.9000	0.4156	0.8821	50.0000
117.3000	117.3000	Undefined	1.7182e4	1.7182e4	Undefined	117.3000	117.4000	Undefined	0.3662	100.0000
117.5000	117.5000	Undefined	2.4932e4	2.7871e4	1	117.4000	117.5000	Undefined	0.5314	100.0000
117.7000	117.7000	823.2474	6.1606e4	8.9477e4	Undefined	117.4000	117.8000	0.1430	1.3130	50.0000
119.7000	119.7000	867.5992	3.2652e4	3.2652e4	1	119.6000	119.8000	0.1380	0.6959	50.0000
120.6000	120.6087	Undefined	2.1568e4	6.2098e4	Undefined	120.4000	120.7000	Undefined	0.4597	59.6242
121.2000	121.2889	Undefined	5.4553e4	2.8541e5	Undefined	120.8000	121.6000	Undefined	1.1627	44.6952
122.1000	122.0578	Undefined	1.3750e4	1.3750e4	Undefined	122.0000	122.2000	Undefined	0.2931	65.4821
122.6000	122.6106	Undefined	6.4689e4	1.2832e5	1	122.2000	122.7000	Undefined	1.3788	56.5230
122.9000	122.8977	Undefined	5.5583e4	7.7015e4	Undefined	122.7000	123.0000	Undefined	1.1847	83.9103
123.2000	123.1935	199.6852	8.6871e4	5.7068e5	Undefined	122.2000	123.3000	0.6169	1.8515	50.0000
123.6000	123.5857	512.1503	8.9356e4	3.0372e5	Undefined	123.4000	124.2000	0.2413	1.9045	50.0000
126.7000	126.8026	151.8475	7.6952e5	5.4347e6	Undefined	126.3000	127.4000	0.8351	16.4010	50.0000
129.4000	129.4000	Undefined	2.2394e4	2.2394e4	Undefined	129.4000	129.5000	Undefined	0.4773	100.0000
129.7000	129.7000	Undefined	2.5462e4	1.1877e5	Undefined	129.7000	130.4000	Undefined	0.5427	100.0000
129.7000	129.8610	Undefined	2.5462e4	1.1877e5	1	129.7000	130.4000	Undefined	0.5096	51.9566
130.2000	130.2000	546.4157	2.3682e4	3.7538e4	Undefined	130.0000	130.4000	0.2383	0.5047	50.0000
130.9000	130.9394	Undefined	4.0023e4	1.2813e5	Undefined	130.7000	131.2000	Undefined	0.8530	54.0981
131.6000	131.5809	Undefined	5.5977e4	1.6338e5	Undefined	131.2000	131.7000	Undefined	1.1931	76.6816
132.2000	132.1550	Undefined	5.7197e4	2.5036e5	1	131.9000	132.6000	Undefined	1.2191	47.7152
133.0000	132.9952	Undefined	3.7462e4	2.0210e5	Undefined	132.6000	133.2000	Undefined	0.7984	74.0546
133.9000	133.7767	179.1584	1.2160e5	8.6962e5	1	133.3000	134.5000	0.7467	2.5917	50.0000
134.8000	134.8053	870.6141	4.4242e4	1.8304e5	1	134.6000	135.4000	0.1548	0.9430	50.0000
135.2000	135.1858	308.1669	3.5174e4	8.3394e4	Undefined	134.9000	135.4000	0.4387	0.7497	50.0000
135.5000	135.5000	Undefined	1.6144e4	1.6144e4	Undefined	135.4000	135.5000	Undefined	0.3441	100.0000
135.8000	135.8000	Undefined	1.2000e4	1.2000e4	Undefined	135.7000	135.8000	Undefined	0.2558	100.0000
136.8000	136.8554	266.0411	4.8545e4	2.3380e5	1	136.4000	137.2000	0.5144	1.0347	50.0000
137.7000	137.6819	667.3575	1.9594e5	4.3639e5	Undefined	137.2000	137.8000	0.2063	4.1761	50.0000
137.9000	137.9000	293.7633	1.0158e5	3.2437e5	1	137.8000	138.6000	0.4694	2.1651	50.0000
138.5000	138.4813	Undefined	3.9386e4	3.9386e4	Undefined	138.4000	138.6000	Undefined	0.8395	71.5618
139.1000	138.9793	188.9616	5.2750e4	2.9973e5	Undefined	138.6000	139.6000	0.7355	1.1243	50.0000
140.6000	140.8275	145.8687	9.3061e5	8.4151e6	Undefined	140.1000	141.4000	0.9654	19.8344	50.0000
141.8000	141.8378	Undefined	6.6545e4	1.9697e5	2	141.5000	142.2000	Undefined	1.4183	73.8900
142.3000	142.3245	Undefined	3.4038e4	3.4038e4	2	142.2000	142.4000	Undefined	0.7255	81.4044
142.8000	142.8000	1024.6493	6.3659e4	8.0159e4	3	142.6000	142.9000	0.1394	1.3568	50.0000
143.2000	143.1939	592.6852	1.8773e4	1.8773e4	3	142.9000	143.4000	0.2416	0.4001	50.0000
143.5000	143.5000	Undefined	4924.2424	4924.2424	3	143.4000	143.6000	Undefined	0.1050	100.0000
144.0000	144.0000	936.0665	1.0121e4	1.0121e4	Undefined	143.9000	144.1000	0.1538	0.2157	50.0000
144.2000	144.2000	1168.5749	8492.4242	8492.4242	Undefined	144.1000	144.3000	0.1234	0.1810	50.0000
145.1000	145.0144	280.7819	5.8167e4	3.6523e5	1	144.3000	145.5000	0.5165	1.2397	50.0000
145.9000	145.8442	Undefined	2.9076e4	8.7568e4	1	145.7000	146.3000	Undefined	0.6197	59.9792
146.5000	146.5000	Undefined	9856.0606	9856.0606	Undefined	146.3000	146.5000	Undefined	0.2101	100.0000
147.4000	147.4442	489.1567	2.8227e4	1.1160e5	Undefined	147.3000	148.0000	0.3014	0.6016	50.0000
147.8000	147.8476	510.5752	1.8879e4	6.5311e4	Undefined	147.7000	148.3000	0.2896	0.4024	50.0000
148.1000	148.1358	Undefined	1.5871e4	2.0159e4	Undefined	148.0000	148.3000	Undefined	0.3383	70.2148
148.9000	148.7949	237.7886	2.4727e4	1.2892e5	1	148.3000	149.2000	0.6257	0.5270	50.0000
149.8000	149.7509	251.4505	5.9864e4	3.4742e5	Undefined	149.2000	150.3000	0.5955	1.2759	50.0000
150.5000	150.5000	1043.9741	9772.7273	9772.7273	Undefined	150.4000	150.6000	0.1442	0.2083	50.0000
151.1000	151.1000	Undefined	1.9773e4	1.9773e4	Undefined	151.0000	151.1000	Undefined	0.4214	100.0000
152.6000	152.6000	869.8812	2.8515e4	5.3682e4	Undefined	152.4000	152.8000	0.1754	0.6078	50.0000
152.9000	152.9250	711.8438	2.3402e4	3.0780e4	Undefined	152.8000	153.1000	0.2148	0.4988	50.0000
154.6000	154.6175	Undefined	1.9167e4	4.2394e4	Undefined	154.3000	154.7000	Undefined	0.4085	65.4348
155.2000	155.2000	Undefined	2.2962e4	2.2962e4	Undefined	155.0000	155.2000	Undefined	0.4894	100.0000
156.4000	156.4000	954.0009	6.5955e4	1.1651e5	1	156.2000	156.4000	0.1639	1.4057	50.0000
156.6000	156.6000	1296.4013	1.3785e5	1.3785e5	Undefined	156.5000	156.7000	0.1208	2.9380	50.0000
157.0000	156.9873	Undefined	8.8720e4	8.8720e4	Undefined	156.9000	157.1000	Undefined	1.8909	41.1835
157.3000	157.2686	696.0323	7.2955e4	1.3908e5	Undefined	157.1000	157.7000	0.2260	1.5549	50.0000
157.9000	157.9000	Undefined	4765.1515	4765.1515	1	157.8000	157.9000	Undefined	0.1016	100.0000
158.7000	158.7236	Undefined	3.5379e4	6.7045e4	Undefined	158.6000	158.9000	Undefined	0.7540	73.5332
159.0000	159.0000	Undefined	1.1689e4	1.1689e4	Undefined	158.9000	159.0000	Undefined	0.2491	100.0000
163.7000	163.7000	Undefined	1.4682e4	1.4682e4	Undefined	163.7000	163.8000	Undefined	0.3129	100.0000
165.6000	165.6197	570.6398	1.8417e4	4.7068e4	Undefined	165.4000	165.8000	0.2902	0.3925	50.0000
166.0000	166.0000	745.0085	1.6348e4	1.8932e4	1	165.8000	166.0000	0.2228	0.3484	50.0000
166.4000	166.3952	1005.8665	4.4432e4	2.2895e5	Undefined	166.1000	167.1000	0.1654	0.9470	50.0000
167.0000	166.9756	Undefined	3.1189e4	5.2811e4	Undefined	166.9000	167.3000	Undefined	0.6648	56.8618
171.1000	170.9341	215.7993	1.3110e5	9.1501e5	Undefined	170.4000	171.5000	0.7921	2.7942	50.0000
172.0000	171.9813	Undefined	1.7152e4	2.4439e4	Undefined	171.9000	172.1000	Undefined	0.3656	35.2915
176.6000	176.6000	Undefined	1.9197e4	1.9197e4	Undefined	176.6000	176.7000	Undefined	0.4092	100.0000
180.5000	180.5000	1302.6071	7.3189e4	7.3189e4	1	180.4000	180.6000	0.1386	1.5599	50.0000
181.6000	181.6759	546.3149	2.6295e4	6.0348e4	Undefined	181.4000	182.1000	0.3325	0.5604	50.0000
182.3000	182.3000	Undefined	1.0947e4	1.0947e4	Undefined	182.1000	182.3000	Undefined	0.2333	100.0000
184.9000	184.9367	232.4373	1.5855e5	1.2045e6	Undefined	184.4000	185.5000	0.7956	3.3791	50.0000
185.9000	185.8328	440.0140	2.3879e4	7.6614e4	Undefined	185.6000	186.2000	0.4223	0.5089	50.0000
193.7000	193.7000	Undefined	2.1636e4	2.1636e4	Undefined	193.7000	193.8000	Undefined	0.4611	100.0000
193.9000	193.9296	Undefined	8242.4242	8242.4242	Undefined	193.8000	194.0000	Undefined	0.1757	38.4191
194.6000	194.7265	285.5692	1.4826e5	1.0620e6	Undefined	194.0000	195.4000	0.6819	3.1599	50.0000
195.7000	195.7000	Undefined	5431.8182	5431.8182	Undefined	195.7000	195.8000	Undefined	0.1158	100.0000
196.4000	196.2460	Undefined	2.0326e4	7.1902e4	Undefined	196.0000	196.4000	Undefined	0.3270	41.8642
196.4000	196.4000	Undefined	2.0326e4	7.1902e4	Undefined	196.0000	196.4000	Undefined	0.4332	100.0000
196.8000	196.8043	314.4559	7.6273e4	4.6551e5	2	196.5000	197.4000	0.6259	1.6256	50.0000
197.5000	197.4747	Undefined	4.8447e4	1.4732e5	2	197.4000	198.0000	Undefined	1.0326	61.1572
197.9000	197.8652	Undefined	3.2962e4	5.4545e4	2	197.7000	198.0000	Undefined	0.7025	44.9782
198.1000	198.1000	1426.8457	2.4311e4	2.4311e4	Undefined	198.0000	198.3000	0.1388	0.5181	50.0000
198.8000	198.8250	743.5427	7.4735e4	2.1782e5	2	198.3000	199.0000	0.2674	1.5929	50.0000
199.4000	199.3000	1372.2327	5.8030e4	1.2614e5	2	199.0000	199.5000	0.1452	1.2368	50.0000
199.7000	199.7389	Undefined	3.6348e4	9.4379e4	2	199.6000	200.0000	Undefined	0.7747	52.9596
200.1000	200.1000	Undefined	6.5667e4	1.2389e5	Undefined	199.6000	200.1000	Undefined	1.3996	100.0000
205.4000	205.3654	Undefined	1.3864e4	1.3864e4	Undefined	205.3000	205.5000	Undefined	0.2955	43.7705
205.7000	205.7298	768.3997	1.6871e4	3.0341e4	Undefined	205.5000	205.9000	0.2677	0.3596	50.0000
209.0000	208.8961	1109.0260	2.2475e5	1.3263e6	Undefined	208.0000	209.4000	0.1884	4.7902	50.0000
209.7000	209.6446	Undefined	2.8242e4	7.3197e4	Undefined	209.5000	209.9000	Undefined	0.6019	54.8149
210.2000	210.1999	Undefined	1.7932e4	3.7129e4	Undefined	209.9000	210.3000	Undefined	0.3822	81.8969
210.9000	210.8868	226.6471	5.2826e4	4.2105e5	Undefined	210.3000	211.4000	0.9305	1.1259	50.0000
211.6000	211.6000	1740.5089	9.5886e4	9.5886e4	3	211.4000	211.7000	0.1216	2.0437	50.0000
211.9000	211.9000	Undefined	3.0167e4	3.0167e4	3	211.7000	211.9000	Undefined	0.6430	100.0000
212.1000	212.1000	1324.7499	4.3795e4	4.5159e4	2	212.0000	212.3000	0.1601	0.9334	50.0000
212.7000	212.7756	353.9490	6.4061e4	2.9486e5	Undefined	212.3000	213.1000	0.6011	1.3654	50.0000
213.2000	213.2000	Undefined	2.5758e4	2.5758e4	Undefined	213.1000	213.3000	Undefined	0.5490	100.0000
213.2000	213.4000	Undefined	2.5758e4	1.9985e4	Undefined	213.1000	213.4000	Undefined	0.4259	100.0000
213.7000	213.6825	Undefined	1.3121e4	1.3121e4	Undefined	213.6000	213.8000	Undefined	0.2797	79.3880
214.5000	214.6753	424.8723	9742.4242	4.0879e4	1	214.4000	215.0000	0.5053	0.2076	50.0000
215.6000	215.4942	706.1501	1.5568e4	6.8205e4	Undefined	215.0000	215.8000	0.3052	0.3318	50.0000
215.9000	215.9000	Undefined	1.6644e4	1.6644e4	Undefined	215.8000	215.9000	Undefined	0.3547	100.0000
219.1000	219.1000	Undefined	1.2659e4	1.3462e4	Undefined	219.1000	219.3000	Undefined	0.2698	100.0000
220.9000	220.9000	1481.4681	1.8780e4	1.8780e4	1	220.8000	221.0000	0.1491	0.4003	50.0000
221.8000	221.7803	614.3236	1.8379e4	4.9023e4	Undefined	221.4000	221.9000	0.3610	0.3917	50.0000
222.0000	222.0272	Undefined	2.0939e4	2.0939e4	Undefined	221.9000	222.1000	Undefined	0.4463	44.2475
222.5000	222.5392	284.6249	2.4172e5	1.5893e6	Undefined	222.4000	223.3000	0.7819	5.1519	50.0000
223.5000	223.4563	Undefined	2.9697e4	1.0986e5	Undefined	223.4000	224.3000	Undefined	0.6329	61.1990
224.1000	224.0224	375.5358	2.1644e4	8.5030e4	Undefined	223.6000	224.3000	0.5965	0.4613	50.0000
224.7000	224.7666	409.3106	4.7197e4	2.5592e5	Undefined	224.3000	225.4000	0.5491	1.0059	50.0000
225.5000	225.5000	1260.6757	1.3492e4	3.0477e4	Undefined	225.4000	225.9000	0.1789	0.2876	50.0000
225.7000	225.7315	983.9855	1.2614e4	1.4152e4	Undefined	225.6000	225.9000	0.2294	0.2688	50.0000
226.0000	226.0158	Undefined	6787.8788	6787.8788	Undefined	225.9000	226.1000	Undefined	0.1447	39.0067
226.3000	226.3256	Undefined	1.5856e4	4.2326e4	3	225.9000	226.4000	Undefined	0.3379	49.1161
226.6000	226.6000	1956.8119	4.4689e4	4.4689e4	3	226.5000	226.7000	0.1158	0.9525	50.0000
227.0000	227.0772	539.7486	2.5924e4	8.9159e4	Undefined	226.7000	227.5000	0.4207	0.5525	50.0000
227.4000	227.4000	Undefined	2.0273e4	2.0273e4	Undefined	227.3000	227.5000	Undefined	0.4321	100.0000
227.8000	227.7502	Undefined	1.0902e4	1.3697e4	Undefined	227.7000	227.9000	Undefined	0.2323	57.7484
230.7000	230.7893	608.8735	8871.2121	4.0811e4	3	230.5000	231.2000	0.3790	0.1891	50.0000
231.1000	231.0841	Undefined	6840.9091	6840.9091	3	231.0000	231.2000	Undefined	0.1458	31.6722
231.5000	231.5000	Undefined	7484.8485	7484.8485	3	231.2000	231.5000	Undefined	0.1595	100.0000
231.9000	231.9000	1662.7097	9234.8485	9234.8485	Undefined	231.7000	232.1000	0.1395	0.1968	50.0000
232.7000	232.8098	290.1316	5.9129e4	4.0212e5	Undefined	232.4000	233.5000	0.8024	1.2602	50.0000
233.8000	233.8101	651.5437	2.7371e4	4.7356e4	Undefined	233.7000	234.1000	0.3589	0.5834	50.0000
234.8000	234.7467	420.6669	4.4955e4	2.8174e5	1	234.1000	235.3000	0.5580	0.9581	50.0000
235.7000	235.7029	428.3682	1.9765e4	6.3045e4	1	235.5000	236.1000	0.5502	0.4213	50.0000
236.5000	236.5000	1438.9493	6484.8485	6484.8485	1	236.4000	236.5000	0.1644	0.1382	50.0000
236.8000	236.8851	1170.3712	1.9576e4	6.6598e4	1	236.6000	237.3000	0.2024	0.4172	50.0000
237.4000	237.4000	Undefined	8090.9091	8090.9091	Undefined	237.3000	237.6000	Undefined	0.1724	100.0000
237.7000	237.7000	1715.5370	1.0030e4	1.2500e4	1	237.6000	237.9000	0.1386	0.2138	50.0000
238.1000	238.1000	1487.2079	8242.4242	1.1712e4	Undefined	237.9000	238.2000	0.1601	0.1757	50.0000
239.0000	238.7776	261.3271	8.3697e4	6.8948e5	Undefined	238.2000	239.5000	0.9137	1.7839	50.0000
239.7000	239.7240	Undefined	2.3621e4	8.6667e4	Undefined	239.6000	240.2000	Undefined	0.5034	66.7415
240.6000	240.6000	Undefined	9954.5455	9954.5455	Undefined	240.6000	240.7000	Undefined	0.2122	100.0000
241.1000	241.0514	923.6702	4.6038e4	1.7380e5	1	240.7000	241.5000	0.2610	0.9812	50.0000
242.1000	242.0184	355.5104	5.4924e4	3.0688e5	Undefined	241.5000	242.3000	0.6808	1.1706	50.0000
243.2000	243.2000	2057.1415	1.3758e4	1.3758e4	Undefined	243.1000	243.3000	0.1182	0.2932	50.0000
243.5000	243.4955	559.6147	9166.6667	2.1765e4	1	243.3000	243.8000	0.4351	0.1954	50.0000
244.6000	244.6000	Undefined	9598.4848	1.3606e4	1	244.6000	244.8000	Undefined	0.2046	100.0000
245.2000	245.2218	655.7222	1.1727e4	4.8992e4	Undefined	244.8000	245.5000	0.3740	0.2499	50.0000
247.6000	247.6000	Undefined	5674.2424	5674.2424	2	247.6000	247.7000	Undefined	0.1209	100.0000
248.0000	248.0000	Undefined	6166.6667	6166.6667	2	248.0000	248.1000	Undefined	0.1314	100.0000
248.4000	248.4543	808.4096	2.1326e4	5.9348e4	Undefined	248.1000	248.7000	0.3073	0.4545	50.0000
249.1000	249.0852	440.8398	2.3076e4	8.5182e4	1	248.7000	249.4000	0.5650	0.4918	50.0000
250.1000	250.1095	Undefined	1.6848e4	6.3689e4	1	249.6000	250.2000	Undefined	0.3591	75.3147
250.5000	250.5000	1931.8781	1.3348e4	1.3348e4	3	250.4000	250.6000	0.1297	0.2845	50.0000
250.7000	250.7489	Undefined	2.7318e4	2.7318e4	3	250.6000	250.8000	Undefined	0.5822	54.6450
251.1000	251.1000	Undefined	1.2818e4	1.2818e4	1	251.0000	251.1000	Undefined	0.2732	100.0000
251.3000	251.3305	Undefined	1.7788e4	5.2962e4	Undefined	251.2000	251.7000	Undefined	0.3791	73.1261
251.8000	251.8229	1222.3191	1.4909e4	2.7038e4	Undefined	251.7000	251.9000	0.2060	0.3178	50.0000
252.1000	252.1000	1984.8559	1.6129e4	1.6129e4	Undefined	252.0000	252.2000	0.1270	0.3438	50.0000
252.9000	252.8790	1826.3894	6.7114e4	1.4752e5	3	252.5000	253.0000	0.1385	1.4304	50.0000
253.1000	253.1000	Undefined	2.6182e4	2.6182e4	3	253.0000	253.4000	Undefined	0.5580	100.0000
253.5000	253.5000	Undefined	1.2242e4	1.2242e4	3	253.4000	253.5000	Undefined	0.2609	100.0000
253.8000	253.8000	Undefined	7242.4242	7242.4242	3	253.7000	253.8000	Undefined	0.1544	100.0000
254.0000	254.0181	Undefined	1.0477e4	1.3091e4	Undefined	253.7000	254.1000	Undefined	0.2233	52.9646
254.9000	254.9163	298.3197	6.7287e5	4.8956e6	Undefined	254.4000	255.6000	0.8545	14.3412	50.0000
255.7000	255.7000	Undefined	1.3278e5	6.3786e5	Undefined	255.6000	256.5000	Undefined	2.8300	100.0000
255.7000	256.0133	Undefined	1.3278e5	6.3786e5	Undefined	255.6000	256.5000	Undefined	2.7690	46.4808
257.0000	257.0000	Undefined	2.2705e4	3.4220e4	Undefined	256.9000	257.0000	Undefined	0.4839	100.0000
257.3000	257.3000	1462.1290	5.7568e4	9.2492e4	Undefined	257.1000	257.5000	0.1760	1.2270	50.0000
257.9000	257.8942	1289.2836	8378.7879	8378.7879	2	257.7000	258.0000	0.2000	0.1786	50.0000
258.3000	258.1000	Undefined	7909.0909	5030.3030	1	258.0000	258.3000	Undefined	0.1072	100.0000
258.3000	258.3000	Undefined	7909.0909	7909.0909	2	258.2000	258.3000	Undefined	0.1686	100.0000
258.8000	258.7633	Undefined	8083.3333	1.1811e4	2	258.6000	258.9000	Undefined	0.1723	58.3880
259.1000	259.0773	Undefined	7106.0606	7371.2121	2	258.9000	259.2000	Undefined	0.1515	65.3518
259.3000	259.3000	1457.6637	1.0826e4	2.7530e4	Undefined	258.9000	259.3000	0.1779	0.2307	50.0000
259.6000	259.6274	624.0684	1.1902e4	7.1008e4	Undefined	258.9000	259.8000	0.4160	0.2537	50.0000
260.0000	260.0080	1111.8755	1.4803e4	1.9735e4	Undefined	259.9000	260.2000	0.2338	0.3155	50.0000
261.7000	261.6960	399.6916	2.1076e4	1.1988e5	Undefined	261.0000	261.8000	0.6547	0.4492	50.0000
262.0000	262.0304	1150.9282	3.2152e4	5.6447e4	Undefined	261.9000	262.1000	0.2277	0.6853	50.0000
262.4000	262.4813	451.7478	5.9303e4	2.7373e5	2	262.2000	262.8000	0.5810	1.2640	50.0000
263.1000	263.0903	1047.5533	6.5848e4	1.2613e5	2	262.9000	263.3000	0.2511	1.4035	50.0000
263.4000	263.4000	Undefined	9621.2121	9621.2121	Undefined	263.3000	263.7000	Undefined	0.2051	100.0000
263.4000	263.5643	Undefined	9621.2121	7734.8485	Undefined	263.3000	263.7000	Undefined	0.1649	63.7610
264.8000	264.8856	287.4753	1.1965e6	1.0631e7	Undefined	263.7000	265.5000	0.9214	25.5013	50.0000
265.8000	265.7869	Undefined	2.6339e5	1.2687e6	1	265.6000	266.5000	Undefined	5.6137	66.3143
266.9000	266.8895	Undefined	1.2426e5	8.9145e5	1	266.5000	267.6000	Undefined	2.6484	52.2863
267.8000	267.8000	Undefined	1.8106e4	2.5841e4	Undefined	267.7000	267.8000	Undefined	0.3859	100.0000
268.0000	268.0275	Undefined	2.4061e4	4.9030e4	Undefined	267.9000	268.2000	Undefined	0.5128	75.8659
268.9000	268.9667	316.1293	1.4861e5	1.2041e6	Undefined	268.3000	269.6000	0.8508	3.1675	50.0000
269.8000	269.8000	Undefined	2.7242e4	3.3864e4	Undefined	269.7000	269.8000	Undefined	0.5806	100.0000
270.2000	269.9942	Undefined	2.8424e4	3.7174e4	Undefined	269.9000	270.2000	Undefined	0.5973	64.9365
270.2000	270.2000	Undefined	2.8424e4	2.8424e4	Undefined	270.1000	270.2000	Undefined	0.6058	100.0000
271.1000	271.0518	310.2016	8.7955e4	6.0013e5	Undefined	270.5000	271.5000	0.8738	1.8746	50.0000
272.0000	271.9902	Undefined	5265.1515	5265.1515	Undefined	271.9000	272.1000	Undefined	0.1122	78.4892
274.0000	274.0000	Undefined	5939.3939	5939.3939	Undefined	273.9000	274.0000	Undefined	0.1266	100.0000
275.3000	275.3000	2336.4849	2.5932e4	2.5932e4	Undefined	275.2000	275.4000	0.1178	0.5527	50.0000
275.5000	275.5000	1458.9412	7924.2424	7924.2424	Undefined	275.4000	275.6000	0.1888	0.1689	50.0000
275.8000	275.8000	Undefined	1.1424e4	1.9492e4	Undefined	275.6000	275.8000	Undefined	0.2435	100.0000
276.0000	276.0000	1648.4684	1.7205e4	3.6697e4	Undefined	275.6000	276.1000	0.1674	0.3667	50.0000
276.6000	276.7516	302.5579	8.5674e4	7.4484e5	Undefined	276.1000	277.4000	0.9147	1.8260	50.0000
277.7000	277.6700	1080.5541	1.0614e4	1.0614e4	2	277.5000	277.8000	0.2570	0.2262	50.0000
278.2000	278.2000	952.4073	1.4682e4	3.2977e4	Undefined	277.8000	278.2000	0.2921	0.3129	50.0000
278.7000	278.8302	375.3602	7.3295e4	4.7088e5	Undefined	278.3000	279.3000	0.7428	1.5622	50.0000
279.7000	279.7154	Undefined	1.5242e4	1.9091e4	Undefined	279.6000	280.0000	Undefined	0.3249	59.6421
280.9000	280.9686	341.5082	9.6462e4	7.7803e5	Undefined	280.3000	281.6000	0.8227	2.0559	50.0000
282.0000	282.0000	Undefined	2.1258e4	2.1258e4	Undefined	281.9000	282.1000	Undefined	0.4531	82.4305
283.0000	283.0001	286.9949	4.6919e6	4.7037e7	Undefined	282.1000	283.7000	0.9861	100.0000	50.0000
283.9000	283.9026	Undefined	1.0349e6	5.7067e6	Undefined	283.8000	284.7000	Undefined	22.0581	95.5326
285.9000	285.9644	280.7324	4.7010e5	4.4856e6	Undefined	285.3000	286.7000	1.0186	10.0194	50.0000
287.1000	287.0739	Undefined	1.1834e5	5.3674e5	Undefined	286.9000	287.7000	Undefined	2.5222	69.0289
287.9000	287.9036	Undefined	1.8682e4	3.9924e4	2	287.8000	288.0000	Undefined	0.3982	87.5912
288.3000	288.2736	1160.7326	2.0303e4	4.5750e4	2	288.1000	288.6000	0.2484	0.4327	50.0000
288.9000	288.9102	526.3596	1.2303e4	4.2780e4	2	288.6000	289.2000	0.5489	0.2622	50.0000
290.5000	290.5909	437.6495	1.0386e5	5.9584e5	2	290.1000	291.1000	0.6640	2.2137	50.0000
291.2000	291.1752	Undefined	6.8970e4	1.0500e5	2	291.1000	291.5000	Undefined	1.4700	57.4967
291.7000	291.7000	Undefined	5893.9394	9780.3030	2	291.7000	291.9000	Undefined	0.1256	100.0000
292.0000	292.0344	Undefined	1.6561e4	1.6561e4	2	291.9000	292.1000	Undefined	0.3530	41.0567
292.8000	292.8726	300.0691	1.6786e5	1.6359e6	Undefined	292.1000	293.6000	0.9760	3.5777	50.0000
293.8000	293.8000	Undefined	3.2962e4	5.4242e4	Undefined	293.7000	293.8000	Undefined	0.7025	100.0000
294.0000	294.0398	981.4124	4.7727e4	1.0200e5	Undefined	293.9000	294.3000	0.2996	1.0172	50.0000
294.8000	295.0069	313.2436	5.7295e4	4.6655e5	1	294.3000	295.5000	0.9418	1.2212	50.0000
295.8000	295.7850	Undefined	2.0189e4	2.6864e4	Undefined	295.6000	295.9000	Undefined	0.4303	90.2064
296.1000	296.1236	Undefined	3.1136e4	9.4439e4	1	295.6000	296.2000	Undefined	0.6636	77.1898
296.9000	296.8808	319.8040	9.1148e5	7.5792e6	Undefined	296.2000	297.6000	0.9283	19.4269	50.0000
297.8000	297.8095	Undefined	2.1295e5	6.3368e5	Undefined	297.7000	298.2000	Undefined	4.5388	75.9232
299.9000	299.9000	Undefined	1.7091e4	1.7091e4	Undefined	299.9000	300.0000	Undefined	0.3643	100.0000
300.1000	300.1478	Undefined	1.6606e4	1.6606e4	Undefined	300.0000	300.2000	Undefined	0.3539	54.7445
301.0000	300.9516	373.3931	3.1879e4	2.3636e5	Undefined	300.4000	301.5000	0.8060	0.6794	50.0000
302.5000	302.4630	1364.9993	1.8902e4	4.6803e4	2	302.1000	302.6000	0.2216	0.4029	50.0000
302.9000	302.8606	1739.9462	2.2508e4	6.6894e4	2	302.6000	303.3000	0.1741	0.4797	50.0000
303.5000	303.4614	1221.4300	7462.1212	7462.1212	Undefined	303.3000	303.6000	0.2484	0.1590	50.0000
304.0000	304.0136	Undefined	9318.1818	9318.1818	Undefined	303.9000	304.1000	Undefined	0.1986	79.6341
305.0000	304.7613	1177.1718	6.9439e4	5.0532e5	Undefined	304.1000	305.5000	0.2589	1.4800	50.0000
305.9000	305.9000	2309.5984	2.4598e4	3.4455e4	Undefined	305.6000	306.0000	0.1324	0.5243	50.0000
306.1000	306.1000	2487.9714	9704.5455	9704.5455	Undefined	306.0000	306.2000	0.1230	0.2068	50.0000
306.9000	306.7969	405.6046	3.7379e4	2.6887e5	Undefined	306.2000	307.5000	0.7564	0.7967	50.0000
307.6000	307.6000	1788.4545	1.2242e4	2.6220e4	Undefined	307.5000	308.1000	0.1720	0.2609	50.0000
308.0000	307.9580	Undefined	5575.7576	6651.5152	Undefined	307.7000	308.1000	Undefined	0.1188	60.8016
308.9000	308.9615	494.7989	7.5818e4	5.5989e5	Undefined	308.4000	309.6000	0.6244	1.6159	50.0000
309.7000	309.7031	Undefined	1.9947e4	4.3250e4	Undefined	309.6000	310.0000	Undefined	0.4251	97.7402
310.6000	310.7051	322.1820	1.2302e6	1.1159e7	Undefined	310.0000	311.5000	0.9644	26.2202	50.0000
312.1000	311.9664	Undefined	2.6377e5	1.8142e6	1	311.6000	312.6000	Undefined	5.6219	61.9148
312.8000	312.7931	Undefined	1.7334e5	1.1259e6	Undefined	312.6000	313.5000	Undefined	3.6945	72.7285
313.1000	313.0982	Undefined	1.4418e5	6.0829e5	1	312.9000	313.6000	Undefined	3.0730	92.6624
314.0000	313.8783	Undefined	6.8121e4	3.9907e5	1	313.6000	314.6000	Undefined	1.4519	53.6143
314.9000	314.9000	829.9814	3.4879e4	9.6523e4	1	314.6000	314.9000	0.3794	0.7434	50.0000
315.2000	315.2190	730.8692	3.9674e4	1.1757e5	Undefined	315.0000	315.5000	0.4313	0.8456	50.0000
315.6000	315.5721	Undefined	1.3311e4	1.3311e4	Undefined	315.5000	315.7000	Undefined	0.2837	45.2191
315.9000	315.9721	861.6498	1.5705e4	4.0955e4	1	315.7000	316.2000	0.3667	0.3347	50.0000
316.6000	316.7603	976.8612	3.2894e4	2.3468e5	Undefined	316.2000	317.4000	0.3243	0.7011	50.0000
317.5000	317.5000	Undefined	8522.7273	8522.7273	1	317.4000	317.6000	Undefined	0.1816	100.0000
318.0000	318.0000	Undefined	6666.6667	6666.6667	1	318.0000	318.1000	Undefined	0.1421	100.0000
318.5000	318.5000	Undefined	6280.3030	6280.3030	1	318.5000	318.6000	Undefined	0.1339	100.0000
318.8000	318.8488	1319.5519	9931.8182	2.7470e4	Undefined	318.7000	319.0000	0.2416	0.2117	50.0000
319.2000	319.2000	2361.4141	1.2598e4	1.2598e4	Undefined	319.1000	319.3000	0.1352	0.2685	50.0000
319.4000	319.4283	1376.2315	1.1583e4	2.6780e4	Undefined	319.3000	320.0000	0.2321	0.2469	50.0000
320.2000	320.2254	Undefined	5363.6364	5363.6364	Undefined	320.0000	320.3000	Undefined	0.1143	67.0198
320.7000	320.7801	677.2104	8.2902e4	4.9298e5	Undefined	320.3000	321.5000	0.4737	1.7669	50.0000
321.7000	321.7181	Undefined	1.5167e4	1.6826e4	Undefined	321.6000	321.9000	Undefined	0.3233	60.9391
322.1000	322.0728	1495.8136	2.1515e4	3.2712e4	Undefined	321.9000	322.2000	0.2153	0.4586	50.0000
322.9000	322.9325	326.3101	8.4955e4	8.1431e5	1	322.2000	323.6000	0.9896	1.8107	50.0000
324.0000	323.9852	Undefined	3.0682e4	1.4813e5	1	323.7000	324.2000	Undefined	0.6539	76.7407
325.0000	325.0042	502.8368	7.4485e4	5.7964e5	1	324.3000	325.7000	0.6463	1.5875	50.0000
325.9000	325.9271	650.3335	2.8098e4	1.0550e5	1	325.7000	326.2000	0.5012	0.5989	50.0000
327.0000	326.9714	320.5773	5.6924e4	5.2277e5	Undefined	326.3000	327.8000	1.0199	1.2133	50.0000
327.9000	327.9000	Undefined	2.4667e4	5.7848e4	Undefined	327.8000	328.2000	Undefined	0.5257	100.0000
327.9000	328.0826	Undefined	2.4667e4	5.7848e4	Undefined	327.8000	328.2000	Undefined	0.4999	88.5174
328.9000	329.0049	340.4922	6.7114e4	5.5292e5	Undefined	328.4000	329.6000	0.9663	1.4304	50.0000
330.0000	329.9818	Undefined	2.1462e4	5.7515e4	1	329.7000	330.1000	Undefined	0.4574	81.5567
330.9000	330.8539	421.2063	4.5932e4	3.8095e5	Undefined	330.1000	331.6000	0.7855	0.9790	50.0000
331.8000	331.7776	820.3156	2.0689e4	5.0220e4	Undefined	331.6000	332.1000	0.4045	0.4410	50.0000
332.3000	332.3179	Undefined	1.2545e4	1.6030e4	Undefined	332.1000	332.4000	Undefined	0.2674	85.8696
333.1000	333.0712	530.7789	5.4856e4	2.9908e5	1	332.4000	333.2000	0.6275	1.1692	50.0000
333.8000	333.9176	Undefined	8.0955e4	5.5123e5	Undefined	333.3000	334.3000	Undefined	1.7254	43.6459
334.5000	334.4777	Undefined	6.7364e4	2.2393e5	Undefined	334.3000	334.8000	Undefined	1.4357	80.9773
334.7000	334.7000	Undefined	6.5462e4	6.5462e4	1	334.6000	334.8000	Undefined	1.3952	100.0000
335.2000	335.1441	Undefined	4.5758e4	2.5789e5	1	334.8000	335.9000	Undefined	0.9753	51.2086
335.8000	335.8000	Undefined	1.9432e4	2.8258e4	1	335.7000	335.8000	Undefined	0.4142	100.0000
336.0000	336.0390	Undefined	2.2848e4	4.5197e4	1	335.9000	336.3000	Undefined	0.4870	71.4357
337.1000	336.9132	315.7087	5.3629e4	5.2681e5	Undefined	336.3000	337.8000	1.0672	1.1430	50.0000
337.9000	337.9000	868.9001	2.8091e4	6.0955e4	Undefined	337.8000	338.2000	0.3889	0.5987	50.0000
338.6000	338.6163	Undefined	1.1713e5	1.5701e5	Undefined	338.4000	338.7000	Undefined	2.4964	47.3676
339.1000	339.1145	Undefined	1.0688e5	4.5929e5	Undefined	339.0000	339.7000	Undefined	2.2780	75.6698
339.9000	339.9235	Undefined	3.4326e4	3.4326e4	2	339.8000	340.0000	Undefined	0.7316	61.7413
340.4000	340.4000	Undefined	3.9735e4	2.1626e5	Undefined	339.8000	340.4000	Undefined	0.8469	100.0000
341.0000	340.9882	Undefined	5.8750e4	4.2780e5	Undefined	340.5000	341.5000	Undefined	1.2522	37.8143
341.7000	341.7000	Undefined	1.2348e4	1.8826e4	Undefined	341.6000	341.7000	Undefined	0.2632	100.0000
341.9000	341.9409	1209.7400	1.4614e4	3.9538e4	Undefined	341.8000	342.3000	0.2827	0.3115	50.0000
342.2000	342.1864	Undefined	1.1386e4	1.1386e4	Undefined	342.1000	342.3000	Undefined	0.2427	50.6321
342.6000	342.6081	Undefined	8.7106e4	1.4216e5	2	342.3000	342.7000	Undefined	1.8565	57.3839
343.2000	343.1042	Undefined	6.8652e4	4.6723e5	Undefined	342.7000	343.7000	Undefined	1.4632	61.0406
343.8000	343.7933	Undefined	2.3659e4	2.3659e4	Undefined	343.7000	343.9000	Undefined	0.5043	61.9436
344.9000	344.8576	281.5884	5.0091e4	5.8830e5	Undefined	343.9000	345.7000	1.2247	1.0676	50.0000
346.0000	346.0345	Undefined	2.6773e4	3.9386e4	Undefined	345.8000	346.1000	Undefined	0.5706	79.2869
346.8000	346.7504	386.2347	1.5346e5	1.1630e6	Undefined	346.1000	347.3000	0.8978	3.2708	50.0000
348.2000	348.0188	330.6062	3.1808e5	3.2925e6	Undefined	347.3000	348.8000	1.0527	6.7794	50.0000
349.1000	349.0956	Undefined	1.0246e5	4.2877e5	Undefined	349.0000	349.7000	Undefined	2.1838	87.6673
350.1000	350.1113	Undefined	2.9023e4	4.3447e4	Undefined	350.0000	350.3000	Undefined	0.6186	69.0290
351.1000	350.9697	334.7525	1.8013e5	1.7377e6	Undefined	350.3000	351.8000	1.0484	3.8392	50.0000
351.9000	351.9000	Undefined	7.1538e4	2.3933e5	1	351.8000	352.4000	Undefined	1.5247	100.0000
351.9000	352.0448	Undefined	7.1538e4	2.3933e5	2	351.8000	352.4000	Undefined	1.2956	54.3775
352.5000	352.5428	Undefined	2.6250e4	9.0098e4	2	352.4000	352.8000	Undefined	0.5595	74.6032
353.0000	353.0485	Undefined	3.4189e4	1.2429e5	1	352.4000	353.1000	Undefined	0.7287	70.1750
353.5000	353.4924	482.3928	5.0265e4	2.3135e5	Undefined	352.9000	353.7000	0.7328	1.0713	50.0000
354.0000	354.0039	Undefined	3.7371e4	1.0817e5	1	353.9000	354.3000	Undefined	0.7965	94.7192
355.1000	354.9499	283.8308	5.1576e4	5.1029e5	Undefined	354.3000	355.7000	1.2506	1.0993	50.0000
356.0000	356.0269	Undefined	2.1818e4	7.1977e4	1	355.7000	356.3000	Undefined	0.4650	64.5660
356.6000	356.6000	1564.3916	3.4977e4	7.9167e4	Undefined	356.3000	356.6000	0.2279	0.7455	50.0000
357.0000	357.0019	570.7259	4.2621e4	1.7608e5	Undefined	356.7000	357.4000	0.6255	0.9084	50.0000
357.7000	357.6938	Undefined	2.6402e4	1.0655e5	1	357.4000	358.0000	Undefined	0.5627	71.6356
358.4000	358.4375	1186.2878	5.7773e4	2.0027e5	Undefined	358.0000	358.7000	0.3022	1.2313	50.0000
358.8000	358.8000	Undefined	4.0295e4	2.2229e5	Undefined	358.7000	359.5000	Undefined	0.8588	100.0000
358.8000	359.0109	Undefined	4.0295e4	2.3321e5	Undefined	358.7000	359.8000	Undefined	0.8449	60.4099
359.9000	359.9000	2034.7950	1.2735e4	1.2735e4	Undefined	359.8000	360.0000	0.1769	0.2714	50.0000
360.5000	360.5000	Undefined	1.5295e4	3.5167e4	Undefined	360.3000	360.5000	Undefined	0.3260	100.0000
361.3000	361.2865	Undefined	3.4674e4	1.5794e5	Undefined	360.6000	361.4000	Undefined	0.7390	68.5274
361.9000	361.8944	1604.8111	4.9508e4	1.5183e5	Undefined	361.6000	362.3000	0.2255	1.0552	50.0000
363.0000	362.8278	602.4447	4.1076e4	2.9497e5	1	362.3000	363.6000	0.6023	0.8755	50.0000
363.9000	363.9116	Undefined	1.1121e4	4.5258e4	1	363.7000	364.3000	Undefined	0.2370	69.6526
365.2000	364.9848	418.4481	3.9511e5	3.0942e6	Undefined	364.3000	365.7000	0.8722	8.4212	50.0000
366.2000	366.1607	Undefined	7.9197e4	1.0617e5	2	366.1000	366.4000	Undefined	1.6880	62.6267
366.7000	366.6422	1017.4754	8.9788e4	2.5318e5	2	366.4000	366.9000	0.3603	1.9137	50.0000
367.1000	367.1000	Undefined	7.1803e4	1.6820e5	2	366.9000	367.1000	Undefined	1.5304	100.0000
367.9000	367.9368	Undefined	8.2477e4	7.6411e5	1	367.2000	368.2000	Undefined	1.7579	85.1842
369.0000	368.9363	309.9728	1.6370e5	1.7328e6	Undefined	368.3000	369.7000	1.1902	3.4891	50.0000
369.9000	369.9009	Undefined	4.9045e4	2.8219e5	1	369.7000	370.5000	Undefined	1.0453	98.4785
371.0000	371.0282	Undefined	4.0636e4	2.3222e5	1	370.7000	371.7000	Undefined	0.8661	77.9549
372.5000	372.5000	2074.8926	7.6371e4	2.7194e5	Undefined	372.0000	373.0000	0.1795	1.6277	50.0000
373.2000	373.2000	Undefined	3.4205e4	7.8492e4	Undefined	373.0000	373.2000	Undefined	0.7290	100.0000
373.9000	373.8072	Undefined	3.9742e4	3.4532e5	Undefined	373.3000	374.6000	Undefined	0.8470	47.0740
375.1000	375.0801	Undefined	1.8439e4	1.8439e4	2	375.0000	375.2000	Undefined	0.3930	71.3435
375.5000	375.4813	889.1199	2.9614e4	9.9220e4	Undefined	375.2000	375.6000	0.4223	0.6312	50.0000
375.9000	375.9042	962.4069	3.0288e4	1.0127e5	Undefined	375.7000	376.4000	0.3906	0.6455	50.0000
376.7000	376.7000	Undefined	3.9939e4	1.2830e5	2	376.4000	376.7000	Undefined	0.8512	100.0000
377.2000	377.0771	358.8524	4.3871e4	3.6442e5	2	376.4000	377.6000	1.0508	0.9350	50.0000
377.7000	377.7000	Undefined	1.8712e4	5.3348e4	Undefined	377.6000	378.1000	Undefined	0.3988	100.0000
378.9000	378.9032	381.9392	1.2833e5	1.1817e6	Undefined	378.1000	379.6000	0.9921	2.7351	50.0000
379.8000	379.7717	Undefined	4.5561e4	1.4154e5	Undefined	379.6000	380.2000	Undefined	0.9711	67.1600
381.4000	381.3714	1601.3948	3.5606e4	8.7045e4	Undefined	381.2000	382.0000	0.2381	0.7589	50.0000
382.1000	382.1000	2033.9841	2.0273e4	2.0273e4	Undefined	382.0000	382.2000	0.1879	0.4321	50.0000
382.4000	382.4000	Undefined	2.2614e4	8.7189e4	1	382.0000	382.4000	Undefined	0.4820	100.0000
382.6000	382.6212	Undefined	3.3470e4	1.2066e5	1	382.0000	382.7000	Undefined	0.7134	60.4346
383.5000	383.4877	Undefined	5.4848e4	3.4734e5	Undefined	382.7000	383.6000	Undefined	1.1690	77.1961
384.2000	384.1804	Undefined	5.7659e4	4.4119e5	Undefined	383.6000	384.6000	Undefined	1.2289	68.8740
384.9000	384.9040	Undefined	5.1485e4	2.7154e5	Undefined	384.8000	385.7000	Undefined	1.0973	77.4647
386.0000	385.9910	Undefined	1.4386e4	1.4386e4	Undefined	385.9000	386.1000	Undefined	0.3066	73.3281
386.4000	386.4000	Undefined	1.8508e4	5.6371e4	Undefined	386.1000	386.4000	Undefined	0.3945	100.0000
386.9000	386.9041	532.4345	3.9879e4	2.8005e5	1	386.5000	387.7000	0.7267	0.8500	50.0000
387.8000	387.8000	Undefined	1.7909e4	4.3765e4	1	387.7000	388.1000	Undefined	0.3817	100.0000
389.0000	388.8512	501.9770	5.5008e4	5.1898e5	Undefined	388.1000	389.8000	0.7746	1.1724	50.0000
390.8000	390.9029	319.5886	1.3493e5	1.5074e6	Undefined	389.8000	391.6000	1.2231	2.8759	50.0000
391.9000	391.9075	Undefined	5.8318e4	1.4995e5	Undefined	391.7000	392.1000	Undefined	1.2430	82.8462
393.0000	392.8637	424.2695	1.7102e5	1.4374e6	Undefined	392.1000	393.7000	0.9260	3.6451	50.0000
393.9000	393.8983	Undefined	4.3174e4	4.3174e4	Undefined	393.8000	394.0000	Undefined	0.9202	55.8344
395.0000	394.9109	347.8440	1.0477e5	1.0872e6	Undefined	394.2000	395.8000	1.1353	2.2329	50.0000
396.0000	395.9725	Undefined	3.4568e4	1.2606e5	2	395.8000	396.2000	Undefined	0.7368	66.0530
396.6000	396.4270	Undefined	4.1568e4	1.3502e5	2	396.3000	396.6000	Undefined	0.8017	65.0050
396.6000	396.6000	Undefined	4.1568e4	1.3502e5	Undefined	396.3000	396.6000	Undefined	0.8860	100.0000
396.9000	396.9212	Undefined	4.6295e4	2.6727e5	2	396.3000	397.1000	Undefined	0.9867	67.9758
397.3000	397.3000	2117.1778	7.9985e4	2.7234e5	Undefined	396.7000	397.4000	0.1877	1.7048	50.0000
397.6000	397.6188	Undefined	7.1424e4	2.3643e5	2	397.4000	398.1000	Undefined	1.5223	57.1489
398.0000	398.0000	Undefined	4.5538e4	1.1817e5	2	397.8000	398.0000	Undefined	0.9706	100.0000
398.6000	398.5608	Undefined	6.2591e4	2.4215e5	Undefined	398.1000	398.7000	Undefined	1.3340	64.4336
399.0000	398.9987	Undefined	5.2939e4	2.2216e5	1	398.9000	399.6000	Undefined	1.1283	65.0544
399.9000	399.9597	893.4220	1.5424e4	4.3947e4	1	399.7000	400.2000	0.4477	0.3287	50.0000
400.8000	400.9186	612.6582	1.2516e5	9.6256e5	Undefined	400.2000	401.7000	0.6544	2.6676	50.0000
401.9000	401.8965	Undefined	2.7174e4	2.7174e4	Undefined	401.8000	402.0000	Undefined	0.5792	83.4681
402.2000	402.2054	Undefined	2.6583e4	4.5023e4	Undefined	402.0000	402.3000	Undefined	0.5666	91.9920
402.7000	402.7000	Undefined	3.8371e4	2.4455e5	2	402.0000	402.7000	Undefined	0.8178	100.0000
403.2000	403.0774	Undefined	4.2273e4	2.3271e5	2	402.8000	403.6000	Undefined	0.9010	50.7796
403.9000	403.8840	Undefined	1.3742e4	4.3780e4	2	403.7000	404.2000	Undefined	0.2929	62.8997
404.6000	404.6000	2365.9980	5.3735e4	8.8030e4	Undefined	404.2000	404.7000	0.1710	1.1453	50.0000
405.4000	405.1446	Undefined	4.0553e4	3.6920e5	Undefined	404.7000	406.2000	Undefined	0.8643	61.4328
406.7000	406.7776	558.6653	3.7371e4	2.3915e5	3	406.2000	407.2000	0.7281	0.7965	50.0000
407.3000	407.3000	Undefined	2.2553e4	5.4477e4	3	407.2000	407.7000	Undefined	0.4807	100.0000
407.3000	407.5551	Undefined	2.2553e4	5.4477e4	3	407.2000	407.7000	Undefined	0.3242	57.6693
407.8000	407.8000	2711.0609	3.1947e4	4.4659e4	3	407.7000	408.1000	0.1504	0.6809	50.0000
409.0000	408.9969	389.6994	8.7015e4	9.1584e5	Undefined	408.1000	409.7000	1.0495	1.8546	50.0000
410.1000	410.1000	Undefined	3.3258e4	1.1039e5	3	409.8000	410.1000	Undefined	0.7088	100.0000
410.3000	410.3081	Undefined	3.8318e4	1.4871e5	3	409.8000	410.4000	Undefined	0.8167	75.2867
410.6000	410.5726	Undefined	3.8530e4	2.5342e5	Undefined	409.8000	410.7000	Undefined	0.8212	78.2245
411.0000	411.0172	Undefined	3.5500e4	2.0711e5	Undefined	410.9000	411.7000	Undefined	0.7566	83.7281
411.8000	411.8123	Undefined	2.5795e4	6.2795e4	Undefined	411.7000	411.9000	Undefined	0.5498	76.1233
412.7000	412.7576	369.8310	6.2576e4	6.9362e5	Undefined	412.0000	413.6000	1.1161	1.3337	50.0000
413.9000	413.8579	Undefined	1.5591e4	3.4386e4	2	413.7000	414.1000	Undefined	0.3323	41.2051
414.2000	414.2125	Undefined	2.4538e4	2.4538e4	2	414.1000	414.3000	Undefined	0.5230	34.8564
415.2000	415.0130	448.2956	5.2826e4	4.2594e5	Undefined	414.5000	415.6000	0.9258	1.1259	50.0000
415.9000	415.9151	Undefined	1.8629e4	5.0356e4	Undefined	415.7000	416.1000	Undefined	0.3970	52.5417
416.9000	416.9772	481.3236	8.8333e4	7.9064e5	Undefined	416.4000	417.7000	0.8663	1.8827	50.0000
417.9000	417.9041	Undefined	2.4265e4	2.4265e4	Undefined	417.8000	418.0000	Undefined	0.5172	77.5367
418.8000	418.9745	331.6698	5.5364e4	6.6791e5	Undefined	418.0000	419.6000	1.2632	1.1800	50.0000
419.8000	419.7998	Undefined	2.5811e4	1.1011e5	Undefined	419.7000	420.3000	Undefined	0.5501	81.9930
420.1000	420.1006	Undefined	2.5076e4	6.7303e4	Undefined	419.9000	420.3000	Undefined	0.5345	93.5196
420.9000	420.9969	427.4001	4.2697e4	3.1947e5	1	420.5000	421.6000	0.9850	0.9100	50.0000
422.2000	421.7856	Undefined	1.8182e4	8.4568e4	2	421.7000	422.2000	Undefined	0.3686	62.6369
422.2000	422.0000	Undefined	1.8182e4	5.2015e4	1	421.9000	422.2000	Undefined	0.3000	100.0000
422.2000	422.2000	Undefined	1.8182e4	5.2015e4	2	421.9000	422.2000	Undefined	0.3875	100.0000
422.9000	422.9065	365.6388	4.1864e4	4.0265e5	Undefined	422.3000	423.7000	1.1566	0.8923	50.0000
423.9000	423.9000	Undefined	1.3106e4	2.9962e4	Undefined	423.7000	423.9000	Undefined	0.2793	100.0000
424.1000	424.0954	Undefined	1.4273e4	1.4273e4	Undefined	424.0000	424.2000	Undefined	0.3042	50.4512
425.4000	425.2484	312.0482	3.1129e4	3.8483e5	Undefined	424.2000	426.1000	1.3628	0.6635	50.0000
426.3000	426.3089	Undefined	1.9659e4	1.9659e4	Undefined	426.1000	426.4000	Undefined	0.4190	84.3738
427.1000	427.0134	Undefined	3.3197e4	3.1114e5	Undefined	426.4000	427.7000	Undefined	0.7075	53.1264
428.0000	428.0086	Undefined	2.6386e4	3.8985e4	Undefined	427.9000	428.2000	Undefined	0.5624	65.5182
428.3000	428.3000	Undefined	3.2068e4	5.4182e4	Undefined	428.2000	428.3000	Undefined	0.6835	100.0000
429.0000	428.9970	Undefined	4.5682e4	4.3231e5	Undefined	428.4000	429.7000	Undefined	0.9736	50.6965
429.8000	429.7865	Undefined	2.1364e4	3.0652e4	Undefined	429.7000	430.0000	Undefined	0.4553	70.3191
430.8000	430.9800	423.4217	1.0689e5	1.0608e6	Undefined	430.2000	431.6000	1.0179	2.2781	50.0000
431.8000	431.7954	Undefined	3.5076e4	9.5000e4	Undefined	431.7000	432.1000	Undefined	0.7476	93.1317
432.9000	432.9630	393.4509	6.8705e4	6.6764e5	Undefined	432.1000	433.6000	1.1004	1.4643	50.0000
433.9000	433.8925	Undefined	2.0614e4	6.8280e4	Undefined	433.8000	434.3000	Undefined	0.4393	83.4436
434.9000	435.0270	432.2316	5.6205e4	5.0820e5	Undefined	434.3000	435.7000	1.0065	1.1979	50.0000
435.9000	435.9163	Undefined	2.5417e4	2.5417e4	Undefined	435.8000	436.0000	Undefined	0.5417	70.8197
436.9000	437.0482	372.7015	9.9652e4	1.0885e6	1	436.2000	437.6000	1.1726	2.1239	50.0000
438.0000	437.9890	Undefined	5.0492e4	2.9677e5	1	437.7000	438.5000	Undefined	1.0762	77.9370
438.7000	438.7106	Undefined	4.2629e4	2.0819e5	Undefined	438.5000	439.2000	Undefined	0.9086	77.6435
439.3000	439.3000	Undefined	3.1114e4	1.0798e5	Undefined	439.2000	439.8000	Undefined	0.6631	100.0000
440.0000	440.0209	Undefined	1.8053e4	4.3341e4	Undefined	439.8000	440.2000	Undefined	0.3848	69.8489
441.0000	440.8952	523.6024	4.1970e4	3.5697e5	Undefined	440.2000	441.6000	0.8420	0.8945	50.0000
441.9000	441.9132	1352.5287	1.0652e4	2.4288e4	2	441.7000	442.1000	0.3267	0.2270	50.0000
442.3000	442.3166	Undefined	1.1386e4	1.1386e4	2	442.1000	442.4000	Undefined	0.2427	60.5456
442.7000	442.7267	Undefined	2.1409e4	5.8689e4	Undefined	442.1000	442.8000	Undefined	0.4563	62.7919
443.0000	443.0055	Undefined	1.9909e4	8.7189e4	2	442.8000	443.2000	Undefined	0.4243	95.9855
443.4000	443.3856	Undefined	1.9932e4	5.2667e4	2	443.3000	443.8000	Undefined	0.4248	74.0593
444.0000	444.0005	Undefined	1.6045e4	2.4561e4	2	443.8000	444.1000	Undefined	0.3420	64.0463
444.8000	444.9199	440.8624	2.7684e5	2.6566e6	Undefined	444.1000	445.6000	1.0092	5.9004	50.0000
446.0000	446.0008	Undefined	9.1114e4	2.3220e5	Undefined	445.7000	446.1000	Undefined	1.9419	86.6550
446.6000	446.6917	489.0744	2.0242e5	1.4343e6	1	446.3000	447.4000	0.9133	4.3142	50.0000
447.6000	447.5504	Undefined	8.1682e4	2.1645e5	1	447.5000	448.1000	Undefined	1.7409	71.2345
447.9000	447.9081	Undefined	4.2045e4	8.0205e4	Undefined	447.8000	448.1000	Undefined	0.8961	87.3964
448.2000	448.2000	Undefined	4.0955e4	6.0220e4	Undefined	448.1000	448.2000	Undefined	0.8729	100.0000
448.9000	449.0373	389.7440	8.4515e4	9.1465e5	Undefined	448.3000	449.8000	1.1521	1.8013	50.0000
