# Supplementary material for: Study on the performance and mechanism of a p–n type In2O3/BiOCl heterojunction prepared using a sacrificial MOF framework for the degradation of PFOA
Source: RSC Adv. 2025 May 8;15(19):15029–51. doi: 10.1039/d5ra01317h (PMC12060136; doi:10.1039/d5ra01317h)
Supplement: RA-015-D5RA01317H-s001 [file RA-015-D5RA01317H-s001.zip › Supplementary Information/LC-MS/20221123-2h-1.txt]

101.0000	101.0162	Undefined	2.2000e4	2.3760e4	Undefined	100.9000	101.2000	Undefined	0.9613	49.6364
102.5000	102.5000	Undefined	3.1840e4	3.1840e4	Undefined	102.5000	102.6000	Undefined	1.3913	100.0000
102.7000	102.7480	Undefined	1.4320e4	1.4320e4	1	102.6000	102.8000	Undefined	0.6257	53.6313
103.0000	103.0000	Undefined	2.4480e4	2.4480e4	1	102.6000	103.0000	Undefined	1.0697	100.0000
103.9000	103.9000	Undefined	2.4400e4	2.5200e4	Undefined	103.9000	104.0000	Undefined	1.0662	100.0000
104.4000	104.4000	Undefined	4800.0000	8800.0000	Undefined	104.4000	104.6000	Undefined	0.2097	100.0000
104.7000	104.7000	Undefined	8400.0000	8400.0000	Undefined	104.6000	104.7000	Undefined	0.3671	100.0000
112.8000	112.8308	132.9796	1.1646e6	9.4173e6	Undefined	112.1000	113.4000	0.8485	50.8914	50.0000
117.0000	117.0000	Undefined	9.5840e4	9.5840e4	Undefined	116.9000	117.0000	Undefined	4.1879	100.0000
118.6000	118.7866	352.5037	6.0560e4	2.3888e5	Undefined	118.4000	119.4000	0.3370	2.6463	50.0000
120.8000	120.7956	538.2620	6.1200e4	1.7224e5	Undefined	120.4000	121.0000	0.2244	2.6743	50.0000
127.0000	127.0113	Undefined	2.2256e5	6.0496e5	3	126.9000	127.4000	Undefined	9.7252	75.3055
127.3000	127.2993	Undefined	1.1936e5	1.1936e5	3	127.2000	127.5000	Undefined	5.2157	40.7507
127.8000	127.8000	757.1939	4.2160e4	6.0400e4	3	127.7000	127.9000	0.1688	1.8423	50.0000
128.1000	128.1000	Undefined	1.5280e4	1.5280e4	3	128.1000	128.4000	Undefined	0.6677	100.0000
128.3000	128.2529	Undefined	4320.0000	4320.0000	3	128.2000	128.4000	Undefined	0.1888	57.4074
130.9000	130.9000	Undefined	5200.0000	5200.0000	Undefined	130.9000	131.0000	Undefined	0.2272	100.0000
131.1000	131.1000	Undefined	2.4320e4	2.4320e4	Undefined	131.0000	131.1000	Undefined	1.0627	100.0000
140.9000	140.7753	240.7194	1.8674e6	1.1179e7	Undefined	140.1000	141.4000	0.5848	81.6018	50.0000
141.6000	141.5996	Undefined	1.2080e5	1.9576e5	Undefined	141.5000	142.3000	Undefined	5.2786	39.4371
141.9000	141.9308	328.2994	7.6480e4	1.8752e5	Undefined	141.7000	142.3000	0.4323	3.3420	50.0000
143.4000	143.4000	Undefined	9600.0000	9600.0000	Undefined	143.3000	143.4000	Undefined	0.4195	100.0000
144.1000	144.1000	1083.2283	7840.0000	8320.0000	Undefined	144.0000	144.2000	0.1330	0.3426	50.0000
152.5000	152.5000	Undefined	1.3520e4	1.4640e4	Undefined	152.5000	152.6000	Undefined	0.5908	100.0000
154.3000	154.3000	Undefined	2.2240e4	2.2240e4	1	154.3000	154.4000	Undefined	0.9718	100.0000
155.0000	155.0358	282.6869	3.6240e4	1.6064e5	Undefined	154.6000	155.4000	0.5484	1.5836	50.0000
155.5000	155.5000	Undefined	1.6480e4	1.6480e4	Undefined	155.4000	155.5000	Undefined	0.7201	100.0000
158.2000	158.2000	Undefined	5600.0000	5600.0000	1	158.1000	158.2000	Undefined	0.2447	100.0000
159.2000	159.2000	Undefined	2.8640e4	2.8640e4	Undefined	159.1000	159.2000	Undefined	1.2515	100.0000
165.9000	165.9000	Undefined	1.2160e4	1.2160e4	Undefined	165.8000	165.9000	Undefined	0.5314	100.0000
167.6000	167.6102	Undefined	1.3360e4	1.3360e4	Undefined	167.5000	167.7000	Undefined	0.5838	44.6108
170.3000	170.3000	Undefined	2.7680e4	2.7680e4	Undefined	170.2000	170.3000	Undefined	1.2095	100.0000
172.4000	172.4000	1368.9880	2.5440e4	3.0480e4	Undefined	172.3000	172.5000	0.1259	1.1117	50.0000
174.9000	174.9000	1115.0226	8.9840e4	2.0040e5	Undefined	174.5000	175.0000	0.1569	3.9257	50.0000
175.2000	175.2000	1391.3073	1.2544e5	1.5584e5	Undefined	175.1000	175.4000	0.1259	5.4814	50.0000
176.5000	176.5552	434.9250	4.9440e4	2.9824e5	Undefined	176.2000	177.2000	0.4059	2.1604	50.0000
177.0000	177.0083	Undefined	3.3120e4	4.1600e4	Undefined	176.9000	177.2000	Undefined	1.4472	67.2705
178.4000	178.4000	Undefined	4.9520e4	4.9520e4	Undefined	178.2000	178.4000	Undefined	2.1639	100.0000
178.9000	178.9000	Undefined	4.0560e4	4.0560e4	Undefined	178.8000	178.9000	Undefined	1.7724	100.0000
181.1000	180.8663	327.6939	2.8064e5	1.7028e6	Undefined	180.1000	181.3000	0.5519	12.2632	50.0000
181.5000	181.5000	Undefined	2.3600e4	2.3600e4	Undefined	181.4000	181.5000	Undefined	1.0313	100.0000
186.1000	186.1000	1620.5695	9840.0000	9840.0000	3	186.0000	186.2000	0.1148	0.4300	50.0000
186.3000	186.3000	1162.2968	9680.0000	9680.0000	3	186.2000	186.5000	0.1603	0.4230	50.0000
187.0000	186.9662	883.4487	3.0400e4	5.9520e4	Undefined	186.8000	187.1000	0.2116	1.3284	50.0000
187.3000	187.3000	Undefined	2.6640e4	2.6640e4	1	187.1000	187.3000	Undefined	1.1641	100.0000
188.2000	188.2000	1245.0685	5.5200e4	7.5600e4	Undefined	188.1000	188.2000	0.1512	2.4121	50.0000
188.6000	188.6000	1101.2334	1.7016e5	3.6760e5	1	188.3000	188.8000	0.1713	7.4355	50.0000
188.9000	188.9000	1430.1704	1.4776e5	1.4776e5	Undefined	188.8000	189.0000	0.1321	6.4567	50.0000
189.5000	189.5000	1087.8588	4.6912e5	2.2077e6	Undefined	189.0000	190.2000	0.1742	20.4992	50.0000
192.5000	192.5000	1125.7118	7.8000e4	3.3976e5	Undefined	192.4000	193.2000	0.1710	3.4084	50.0000
192.8000	192.7817	785.1289	7.3840e4	2.3128e5	Undefined	192.6000	193.4000	0.2455	3.2266	50.0000
193.5000	193.5000	Undefined	5920.0000	5920.0000	Undefined	193.4000	193.6000	Undefined	0.2587	100.0000
195.0000	194.8514	339.7289	3.8328e5	2.0172e6	Undefined	194.1000	195.4000	0.5735	16.7482	50.0000
195.7000	195.7000	1542.5053	4.9680e4	6.1200e4	Undefined	195.5000	195.8000	0.1269	2.1709	50.0000
195.9000	195.9000	1376.4822	1.3600e4	1.3600e4	Undefined	195.8000	196.0000	0.1423	0.5943	50.0000
196.5000	196.5000	Undefined	7.6240e4	7.6240e4	Undefined	196.3000	196.5000	Undefined	3.3315	100.0000
197.7000	197.7677	213.3683	2.5984e5	2.0494e6	Undefined	197.2000	198.3000	0.9269	11.3543	50.0000
199.4000	199.4000	Undefined	4.6160e4	4.6160e4	Undefined	199.3000	199.4000	Undefined	2.0171	100.0000
200.2000	200.2000	Undefined	1.2216e5	1.2216e5	Undefined	200.2000	200.3000	Undefined	5.3380	100.0000
200.9000	200.8912	560.7213	4.2408e5	2.1254e6	1	200.3000	201.4000	0.3583	18.5311	50.0000
201.8000	201.8304	805.6550	1.3488e5	4.0784e5	1	201.5000	202.1000	0.2505	5.8939	50.0000
202.8000	202.7870	287.6536	1.0701e6	7.3426e6	Undefined	202.1000	203.4000	0.7050	46.7594	50.0000
203.6000	203.5876	Undefined	8.4160e4	8.4160e4	Undefined	203.5000	203.7000	Undefined	3.6776	77.0913
204.0000	203.9354	Undefined	9.6240e4	2.5296e5	1	203.7000	204.2000	Undefined	4.2054	59.7257
205.1000	205.1000	Undefined	4.2480e4	4.2480e4	1	204.9000	205.1000	Undefined	1.8563	100.0000
205.5000	205.5000	Undefined	2.3280e4	2.3280e4	1	205.5000	205.6000	Undefined	1.0173	100.0000
205.8000	205.8000	Undefined	4.5200e4	4.5200e4	1	205.7000	205.8000	Undefined	1.9751	100.0000
206.3000	206.3293	Undefined	4640.0000	4640.0000	1	206.2000	206.4000	Undefined	0.2028	48.2759
206.6000	206.6067	Undefined	4.9840e4	7.4400e4	Undefined	206.4000	206.7000	Undefined	2.1779	53.9326
207.0000	207.0000	Undefined	1.5360e4	1.5360e4	1	206.9000	207.0000	Undefined	0.6712	100.0000
207.2000	207.2000	1603.9675	2.3520e4	2.3520e4	Undefined	207.1000	207.3000	0.1292	1.0278	50.0000
208.4000	208.4000	1647.7272	1.9168e5	2.1512e5	2	208.2000	208.5000	0.1265	8.3759	50.0000
208.7000	208.7076	262.2729	1.8744e5	1.0673e6	Undefined	208.5000	209.6000	0.7958	8.1906	50.0000
209.3000	209.2567	Undefined	1.3880e5	1.8088e5	1	209.2000	209.6000	Undefined	6.0652	49.9712
210.4000	210.4152	945.8515	2.4160e4	4.0080e4	1	210.3000	210.5000	0.2225	1.0557	50.0000
210.7000	210.7489	939.6923	4.3120e4	7.9680e4	1	210.6000	210.9000	0.2243	1.8842	50.0000
211.8000	211.8000	Undefined	4.5280e4	4.5280e4	1	211.7000	211.8000	Undefined	1.9786	100.0000
213.6000	213.6000	Undefined	1.0160e4	1.0160e4	1	213.6000	213.7000	Undefined	0.4440	100.0000
214.2000	214.2000	Undefined	1.0880e4	1.0880e4	Undefined	214.0000	214.2000	Undefined	0.4754	100.0000
214.6000	214.6000	Undefined	1.7360e4	1.7360e4	Undefined	214.5000	214.6000	Undefined	0.7586	100.0000
215.8000	215.8000	Undefined	1.1600e4	1.1600e4	Undefined	215.8000	215.9000	Undefined	0.5069	100.0000
216.3000	216.3000	Undefined	8.9952e5	1.8498e6	Undefined	215.9000	216.3000	Undefined	39.3064	100.0000
217.1000	217.0369	265.5995	2.2885e6	1.7351e7	Undefined	216.4000	217.5000	0.8172	100.0000	50.0000
218.0000	217.9797	1290.5046	3.9656e5	1.2093e6	1	217.6000	218.3000	0.1689	17.3285	50.0000
219.0000	218.9971	879.7046	1.4088e5	5.8040e5	1	218.5000	219.2000	0.2489	6.1561	50.0000
219.8000	219.8000	1682.6826	5.9200e4	9.4400e4	1	219.5000	220.0000	0.1306	2.5869	50.0000
220.6000	220.6622	516.0436	1.3448e5	5.5784e5	Undefined	220.1000	220.9000	0.4276	5.8764	50.0000
221.2000	221.2000	1624.4034	1.6384e5	2.2848e5	Undefined	220.9000	221.4000	0.1362	7.1593	50.0000
222.0000	222.0000	Undefined	7840.0000	7840.0000	Undefined	222.0000	222.1000	Undefined	0.3426	100.0000
222.7000	222.8105	280.8342	4.2872e5	3.3636e6	Undefined	222.1000	223.4000	0.7934	18.7338	50.0000
223.7000	223.6684	Undefined	4.3120e4	1.0096e5	Undefined	223.5000	223.8000	Undefined	1.8842	76.3451
224.0000	224.0000	1352.8324	7.0560e4	2.2672e5	1	223.5000	224.1000	0.1656	3.0833	50.0000
224.4000	224.4363	712.6843	8.5920e4	2.1408e5	Undefined	224.2000	224.6000	0.3149	3.7545	50.0000
224.9000	224.8890	Undefined	6.5680e4	2.8632e5	Undefined	224.6000	225.4000	Undefined	2.8700	75.3350
225.7000	225.6831	Undefined	1.4000e4	1.4000e4	Undefined	225.4000	225.8000	Undefined	0.6118	77.4286
225.9000	225.9000	Undefined	2.3760e4	2.3760e4	Undefined	225.4000	225.9000	Undefined	1.0382	100.0000
227.9000	227.8884	Undefined	9760.0000	1.1520e4	1	227.7000	228.0000	Undefined	0.4265	53.2787
228.4000	228.4000	1349.8198	8560.0000	8560.0000	Undefined	228.3000	228.5000	0.1692	0.3740	50.0000
228.7000	228.7000	1371.6577	2.0160e4	2.4000e4	Undefined	228.5000	228.8000	0.1667	0.8809	50.0000
229.0000	229.0000	Undefined	4.1840e4	4.1840e4	1	229.0000	229.1000	Undefined	1.8283	100.0000
230.0000	230.0351	Undefined	8720.0000	1.8640e4	1	229.8000	230.1000	Undefined	0.3810	54.1284
230.3000	230.3000	1385.2873	1.0480e4	2.9120e4	1	229.8000	230.4000	0.1662	0.4579	50.0000
230.5000	230.5000	Undefined	1.6160e4	1.6160e4	1	230.4000	230.5000	Undefined	0.7061	100.0000
230.8000	230.8323	Undefined	9680.0000	9680.0000	1	230.7000	231.0000	Undefined	0.4230	69.8347
231.3000	231.3000	Undefined	1.4000e4	1.4000e4	1	231.2000	231.3000	Undefined	0.6118	100.0000
231.7000	231.7000	Undefined	6960.0000	6960.0000	1	231.6000	231.7000	Undefined	0.3041	100.0000
232.1000	232.1000	Undefined	1.4240e4	1.4240e4	2	231.9000	232.1000	Undefined	0.6222	100.0000
232.6000	232.6420	836.4373	3.9120e4	8.3520e4	Undefined	232.5000	232.9000	0.2781	1.7094	50.0000
233.1000	233.1000	Undefined	1.0184e5	1.0184e5	Undefined	232.9000	233.1000	Undefined	4.4501	100.0000
233.9000	233.8914	Undefined	9600.0000	2.4640e4	Undefined	233.8000	234.1000	Undefined	0.4195	92.5000
234.3000	234.3000	Undefined	1.5200e4	1.5200e4	Undefined	234.1000	234.3000	Undefined	0.6642	100.0000
235.5000	235.5000	1494.1148	1.3280e4	1.9440e4	2	235.3000	235.7000	0.1576	0.5803	50.0000
236.1000	236.0578	Undefined	1.0080e4	1.8560e4	2	236.0000	236.2000	Undefined	0.4405	51.5873
236.3000	236.3000	1796.2735	1.7440e4	1.7440e4	Undefined	236.2000	236.3000	0.1316	0.7621	50.0000
236.6000	236.5910	1127.3268	3.2160e4	9.0400e4	Undefined	236.4000	237.1000	0.2099	1.4053	50.0000
238.6000	238.6000	Undefined	4.6880e4	4.6880e4	3	238.5000	238.6000	Undefined	2.0485	100.0000
239.0000	239.0257	Undefined	2.8880e4	2.8880e4	3	238.9000	239.1000	Undefined	1.2620	55.1247
239.3000	239.3000	Undefined	4.2240e4	4.2240e4	3	239.3000	239.4000	Undefined	1.8458	100.0000
239.7000	239.7000	Undefined	1.0480e4	1.0480e4	3	239.7000	239.8000	Undefined	0.4579	100.0000
240.1000	240.0545	592.0623	7680.0000	1.7360e4	Undefined	239.8000	240.3000	0.4055	0.3356	50.0000
240.4000	240.4378	Undefined	1.9600e4	1.9600e4	Undefined	240.3000	240.5000	Undefined	0.8565	42.6531
241.7000	241.6912	Undefined	1.0320e4	1.5600e4	Undefined	241.6000	241.8000	Undefined	0.4510	64.7287
242.0000	242.0000	Undefined	2.9760e4	2.9760e4	Undefined	242.0000	242.1000	Undefined	1.3004	100.0000
242.6000	242.6173	1280.8911	7.8080e4	1.4496e5	2	242.5000	242.8000	0.1894	3.4119	50.0000
242.9000	242.9802	967.5199	7.8720e4	2.4104e5	2	242.8000	243.4000	0.2511	3.4398	50.0000
243.7000	243.6912	1285.1925	2.9040e4	4.2880e4	2	243.5000	243.9000	0.1896	1.2690	50.0000
244.4000	244.4000	Undefined	6.2800e4	6.2800e4	2	244.1000	244.4000	Undefined	2.7442	100.0000
245.2000	245.0808	1580.4408	3.7280e4	8.8720e4	2	244.6000	245.3000	0.1551	1.6290	50.0000
245.6000	245.5867	990.9414	1.0960e4	1.6720e4	2	245.4000	245.7000	0.2478	0.4789	50.0000
246.0000	246.0000	Undefined	1.3440e4	1.3440e4	2	246.0000	246.1000	Undefined	0.5873	100.0000
246.3000	246.2777	1323.3680	2.1760e4	2.4640e4	Undefined	246.1000	246.4000	0.1861	0.9508	50.0000
246.7000	246.7016	1185.9062	2.0160e4	4.0480e4	2	246.4000	246.8000	0.2080	0.8809	50.0000
247.1000	247.0613	1217.4267	5.4080e4	9.7120e4	Undefined	246.9000	247.2000	0.2029	2.3631	50.0000
247.6000	247.5892	Undefined	9840.0000	1.9040e4	Undefined	247.4000	247.7000	Undefined	0.4300	81.7073
248.5000	248.6973	296.1608	1.0682e6	8.4294e6	Undefined	247.7000	249.4000	0.8397	46.6755	50.0000
249.6000	249.6000	1502.6581	1.0880e5	1.7016e5	Undefined	249.5000	249.9000	0.1661	4.7542	50.0000
249.8000	249.8000	Undefined	4.2160e4	4.2160e4	Undefined	249.7000	249.9000	Undefined	1.8423	100.0000
249.8000	250.1040	Undefined	4.2160e4	8.5600e4	1	249.7000	250.2000	Undefined	1.5591	69.7309
250.4000	250.4000	1885.4994	6.4400e4	7.0000e4	Undefined	250.3000	250.6000	0.1328	2.8141	50.0000
251.2000	251.0342	1809.8391	3.9280e4	1.4176e5	Undefined	250.6000	251.3000	0.1387	1.7164	50.0000
251.9000	251.9000	Undefined	3.7840e4	3.7840e4	1	251.9000	252.0000	Undefined	1.6535	100.0000
252.2000	252.2000	Undefined	3.0240e4	3.0240e4	Undefined	252.2000	252.3000	Undefined	1.3214	100.0000
252.8000	252.8387	1196.5483	3.3360e4	6.9280e4	Undefined	252.6000	253.0000	0.2113	1.4577	50.0000
253.2000	253.2000	Undefined	2.0160e4	2.0160e4	1	253.0000	253.2000	Undefined	0.8809	100.0000
254.1000	254.1000	2252.3317	4.8240e4	4.8240e4	Undefined	253.9000	254.2000	0.1128	2.1079	50.0000
254.6000	254.6000	1964.8972	7.6240e4	7.6240e4	1	254.2000	254.7000	0.1296	3.3315	50.0000
255.7000	255.7000	1540.2159	1.5920e4	2.0320e4	1	255.5000	255.8000	0.1660	0.6957	50.0000
256.0000	256.0000	Undefined	3.5840e4	3.5840e4	Undefined	255.8000	256.0000	Undefined	1.5661	100.0000
256.7000	256.7440	278.5462	1.2328e5	9.5792e5	Undefined	256.2000	257.5000	0.9217	5.3870	50.0000
257.7000	257.7364	Undefined	3.0960e4	5.8480e4	Undefined	257.6000	257.9000	Undefined	1.3529	75.0646
258.9000	258.8037	360.7076	7.2320e4	5.2128e5	Undefined	258.3000	259.6000	0.7175	3.1602	50.0000
259.8000	259.7704	Undefined	9920.0000	9920.0000	Undefined	259.7000	259.9000	Undefined	0.4335	52.8226
260.2000	260.2000	1849.6279	3.0320e4	3.6080e4	Undefined	260.1000	260.3000	0.1407	1.3249	50.0000
260.7000	260.6696	1289.8938	4.8960e4	8.6720e4	1	260.3000	260.8000	0.2021	2.1394	50.0000
260.9000	260.9839	1026.3004	3.0640e4	5.2160e4	2	260.8000	261.3000	0.2543	1.3389	50.0000
261.6000	261.6000	Undefined	5.9680e4	5.9680e4	2	261.4000	261.6000	Undefined	2.6078	100.0000
262.1000	262.0580	1921.6824	1.8080e4	1.8080e4	2	261.8000	262.2000	0.1364	0.7900	50.0000
262.6000	262.5718	1572.0263	1.1408e5	3.9552e5	Undefined	262.2000	263.1000	0.1670	4.9850	50.0000
263.4000	263.3795	Undefined	2.6080e4	2.6080e4	Undefined	263.3000	263.5000	Undefined	1.1396	42.3313
264.5000	264.6636	291.6423	1.0704e5	9.0768e5	1	264.1000	265.4000	0.9075	4.6773	50.0000
265.9000	265.7924	Undefined	3.1360e4	1.4992e5	1	265.5000	266.3000	Undefined	1.3703	38.3929
266.6000	266.6127	725.9704	2.7120e4	7.3680e4	1	266.3000	266.8000	0.3673	1.1851	50.0000
267.0000	266.9696	Undefined	1.5280e4	1.7280e4	1	266.8000	267.1000	Undefined	0.6677	74.0838
267.5000	267.5000	2034.0681	1.8560e4	1.8640e4	1	267.4000	267.7000	0.1315	0.8110	50.0000
267.9000	267.9000	1857.8771	1.9280e4	1.9760e4	Undefined	267.7000	268.0000	0.1442	0.8425	50.0000
268.7000	268.7483	1102.8182	7.0240e4	3.0680e5	1	268.2000	269.1000	0.2437	3.0693	50.0000
269.2000	269.2000	Undefined	2.3120e4	2.6720e4	Undefined	269.1000	269.3000	Undefined	1.0103	100.0000
269.5000	269.5215	1233.4329	2.4480e4	3.4960e4	Undefined	269.4000	269.6000	0.2185	1.0697	50.0000
269.8000	269.8308	1149.1736	2.6000e4	4.6560e4	1	269.7000	270.1000	0.2348	1.1361	50.0000
271.0000	270.9040	1625.7213	2.3944e5	1.1183e6	1	270.1000	271.2000	0.1666	10.4628	50.0000
271.9000	271.9000	863.1720	1.4136e5	7.5384e5	1	271.2000	272.4000	0.3150	6.1770	50.0000
272.6000	272.6000	2196.9637	8.9360e4	8.9360e4	Undefined	272.5000	272.7000	0.1241	3.9048	50.0000
273.0000	273.0394	714.2473	1.8240e4	4.5440e4	Undefined	272.9000	273.4000	0.3823	0.7970	50.0000
273.8000	273.8175	934.1771	2.0960e4	5.7600e4	Undefined	273.5000	274.0000	0.2931	0.9159	50.0000
274.8000	274.7236	296.2306	6.3440e4	5.1768e5	Undefined	274.2000	275.3000	0.9274	2.7721	50.0000
275.9000	275.9258	Undefined	9520.0000	1.7040e4	Undefined	275.7000	276.1000	Undefined	0.4160	81.9328
276.7000	276.6639	424.7652	1.3232e5	8.3432e5	Undefined	276.1000	277.4000	0.6513	5.7820	50.0000
277.9000	277.7061	Undefined	2.0640e4	7.4720e4	Undefined	277.5000	277.9000	Undefined	0.8250	42.1610
277.9000	277.9000	Undefined	2.0640e4	7.4720e4	Undefined	277.5000	277.9000	Undefined	0.9019	100.0000
278.7000	278.6523	360.4870	3.4720e4	1.7680e5	3	278.0000	278.8000	0.7730	1.5172	50.0000
279.1000	279.0414	873.1187	4.1040e4	1.1432e5	3	278.8000	279.3000	0.3196	1.7933	50.0000
279.5000	279.5000	Undefined	1.0480e4	1.7760e4	3	279.4000	279.5000	Undefined	0.4579	100.0000
279.7000	279.6881	759.1827	1.4240e4	3.2000e4	Undefined	279.4000	279.8000	0.3684	0.6222	50.0000
279.9000	279.9000	Undefined	2.6560e4	2.6560e4	Undefined	279.8000	279.9000	Undefined	1.1606	100.0000
280.8000	280.7195	1097.8690	2.6720e4	1.0328e5	1	280.2000	281.1000	0.2557	1.1676	50.0000
281.7000	281.6598	582.9119	1.9120e4	7.7120e4	1	281.1000	281.8000	0.4832	0.8355	50.0000
282.0000	281.9871	Undefined	1.4720e4	1.8160e4	Undefined	281.8000	282.1000	Undefined	0.6432	86.1413
283.1000	282.9765	1201.7725	1.8592e5	8.7296e5	Undefined	282.1000	283.2000	0.2355	8.1242	50.0000
283.3000	283.3000	2025.1236	6.8320e4	6.8320e4	Undefined	283.2000	283.4000	0.1399	2.9854	50.0000
283.8000	283.8000	2066.5768	5.2560e4	5.2560e4	Undefined	283.4000	283.9000	0.1373	2.2967	50.0000
284.7000	284.7476	343.8879	5.3344e5	4.5547e6	Undefined	284.0000	285.5000	0.8280	23.3098	50.0000
285.8000	285.7623	Undefined	8.6720e4	4.6192e5	2	285.6000	286.6000	Undefined	3.7894	60.8856
286.3000	286.2459	Undefined	6.3920e4	1.6784e5	2	286.1000	286.6000	Undefined	2.7931	54.1302
286.9000	286.8991	1766.5873	7.7520e4	1.2160e5	2	286.6000	287.0000	0.1624	3.3874	50.0000
287.3000	287.2230	Undefined	2.1120e4	2.1120e4	2	287.0000	287.5000	Undefined	0.9229	44.3182
287.9000	287.9000	1830.6260	3.1440e4	6.6160e4	Undefined	287.5000	288.0000	0.1573	1.3738	50.0000
288.1000	288.1000	2402.0356	2.5600e4	2.5600e4	Undefined	288.0000	288.2000	0.1199	1.1186	50.0000
288.4000	288.4000	1808.0768	2.9360e4	2.9360e4	Undefined	288.2000	288.4000	0.1595	1.2829	50.0000
288.8000	288.8237	985.6237	5.4560e4	2.2656e5	1	288.5000	289.4000	0.2930	2.3841	50.0000
289.7000	289.7000	2617.6979	3.5200e4	4.3120e4	1	289.5000	289.8000	0.1107	1.5381	50.0000
290.0000	290.0000	2681.0371	1.2400e4	1.2400e4	Undefined	289.9000	290.1000	0.1082	0.5418	50.0000
290.8000	290.8000	1905.5295	4.1408e5	8.3376e5	Undefined	290.5000	291.1000	0.1526	18.0941	50.0000
291.3000	291.3000	2233.0920	2.0240e4	2.0240e4	Undefined	291.2000	291.3000	0.1304	0.8844	50.0000
291.6000	291.6805	Undefined	2.0560e4	5.3600e4	2	291.4000	291.9000	Undefined	0.8984	54.8638
292.1000	292.1007	Undefined	2.1520e4	1.3480e5	Undefined	291.4000	292.2000	Undefined	0.9404	75.8364
292.7000	292.7533	294.8734	3.3120e4	2.6520e5	Undefined	292.3000	293.4000	0.9928	1.4472	50.0000
293.5000	293.5000	Undefined	9760.0000	9760.0000	Undefined	293.4000	293.5000	Undefined	0.4265	100.0000
293.7000	293.7299	1336.1277	1.2560e4	1.6720e4	Undefined	293.6000	293.9000	0.2198	0.5488	50.0000
294.3000	294.1655	Undefined	1.4560e4	4.1200e4	3	293.9000	294.3000	Undefined	0.4719	41.8519
294.3000	294.3000	Undefined	1.4560e4	4.1200e4	1	293.9000	294.3000	Undefined	0.6362	100.0000
294.5000	294.4942	788.3888	1.8240e4	5.9440e4	3	293.9000	294.6000	0.3735	0.7970	50.0000
295.0000	295.0000	Undefined	2.2000e4	2.2320e4	3	294.8000	295.0000	Undefined	0.9613	100.0000
295.4000	295.4000	Undefined	1.2960e4	2.3440e4	1	295.4000	295.7000	Undefined	0.5663	100.0000
295.6000	295.5737	Undefined	8960.0000	8960.0000	Undefined	295.5000	295.7000	Undefined	0.3915	53.1250
295.8000	295.8000	1578.6328	7920.0000	7920.0000	Undefined	295.7000	295.9000	0.1874	0.3461	50.0000
296.0000	296.0000	Undefined	7200.0000	7200.0000	Undefined	295.9000	296.0000	Undefined	0.3146	100.0000
296.3000	296.3000	Undefined	2.8400e4	2.8400e4	2	296.2000	296.3000	Undefined	1.2410	100.0000
297.0000	297.0000	1785.8466	1.6960e4	4.0080e4	2	296.9000	297.4000	0.1663	0.7411	50.0000
297.3000	297.3000	1624.6517	1.1520e4	1.1520e4	2	297.2000	297.4000	0.1830	0.5034	50.0000
297.6000	297.6000	1832.3883	2.1760e4	2.3520e4	Undefined	297.4000	297.7000	0.1624	0.9508	50.0000
298.7000	298.7602	336.0751	1.2533e6	1.0059e7	Undefined	297.9000	299.4000	0.8890	54.7647	50.0000
300.1000	300.0856	Undefined	1.0104e5	6.7232e5	2	299.5000	300.4000	Undefined	4.4152	73.9905
300.7000	300.7640	618.0971	1.1200e5	5.3600e5	2	300.5000	301.3000	0.4866	4.8941	50.0000
301.2000	301.1810	Undefined	8.8480e4	8.8480e4	2	301.1000	301.3000	Undefined	3.8663	38.5624
301.4000	301.4000	1195.0780	3.8400e4	3.8400e4	2	301.3000	301.7000	0.2522	1.6780	50.0000
302.0000	302.0079	Undefined	2.4720e4	4.7840e4	Undefined	301.7000	302.1000	Undefined	1.0802	72.0065
302.8000	302.7083	387.5809	5.7440e4	4.3560e5	Undefined	302.1000	303.4000	0.7810	2.5100	50.0000
303.8000	303.8000	Undefined	1.4160e4	1.4160e4	Undefined	303.7000	303.8000	Undefined	0.6188	100.0000
304.9000	304.8345	379.8607	1.4248e5	1.0894e6	Undefined	304.0000	305.4000	0.8025	6.2260	50.0000
305.9000	305.9259	Undefined	2.3520e4	5.8480e4	2	305.8000	306.0000	Undefined	1.0278	74.8299
306.5000	306.5810	1676.1046	8.7280e4	3.0032e5	Undefined	306.1000	306.8000	0.1829	3.8139	50.0000
307.0000	306.9954	Undefined	2.7760e4	2.7760e4	Undefined	306.8000	307.2000	Undefined	1.2130	84.8703
307.3000	307.3158	1125.1582	1.5760e4	1.5760e4	1	307.2000	307.4000	0.2731	0.6887	50.0000
307.6000	307.6233	Undefined	2.5760e4	4.1280e4	1	307.2000	307.7000	Undefined	1.1256	47.8261
308.2000	308.2000	1814.6199	4800.0000	4800.0000	1	308.1000	308.3000	0.1698	0.2097	50.0000
308.5000	308.5088	Undefined	1.0400e4	2.6080e4	1	308.3000	308.6000	Undefined	0.4545	64.2308
308.8000	308.8000	2472.8520	2.2160e4	2.2160e4	2	308.7000	308.9000	0.1249	0.9683	50.0000
309.0000	309.0000	Undefined	4320.0000	4320.0000	Undefined	308.9000	309.1000	Undefined	0.1888	100.0000
309.2000	309.2000	Undefined	9760.0000	9760.0000	2	309.1000	309.2000	Undefined	0.4265	100.0000
309.7000	309.6685	1384.1941	1.0080e4	1.3520e4	1	309.5000	309.8000	0.2237	0.4405	50.0000
309.9000	309.9000	2417.9890	1.0720e4	1.0720e4	2	309.8000	309.9000	0.1282	0.4684	50.0000
310.5000	310.2968	Undefined	1.5920e4	6.5200e4	Undefined	310.0000	310.5000	Undefined	0.6118	61.1429
310.5000	310.5000	Undefined	1.5920e4	6.5200e4	Undefined	310.0000	310.5000	Undefined	0.6957	100.0000
310.7000	310.7000	2762.0144	7.6320e4	7.6320e4	Undefined	310.6000	310.8000	0.1125	3.3350	50.0000
311.1000	311.1000	Undefined	4.9440e4	4.9440e4	Undefined	310.8000	311.1000	Undefined	2.1604	100.0000
311.8000	311.7047	1006.2896	8080.0000	8080.0000	Undefined	311.5000	311.9000	0.3098	0.3531	50.0000
312.4000	312.4009	1882.1797	8.0400e4	3.5584e5	Undefined	312.3000	313.4000	0.1660	3.5132	50.0000
312.9000	312.8578	Undefined	3.6080e4	1.8704e5	1	312.6000	313.5000	Undefined	1.5766	67.2949
313.7000	313.6901	1474.4021	2.5520e4	4.7520e4	1	313.5000	313.9000	0.2128	1.1152	50.0000
314.7000	314.8200	547.4639	8.4400e4	6.4048e5	1	313.9000	315.4000	0.5751	3.6880	50.0000
315.5000	315.5000	Undefined	2.0800e4	2.0800e4	1	315.4000	315.6000	Undefined	0.9089	100.0000
315.9000	315.9000	1849.4463	4.8000e4	9.8080e4	1	315.6000	316.1000	0.1708	2.0975	50.0000
316.4000	316.4135	Undefined	4.9600e4	1.0600e5	Undefined	316.1000	316.5000	Undefined	2.1674	63.2258
317.0000	316.8979	Undefined	5.5440e4	3.6416e5	Undefined	316.3000	317.3000	Undefined	2.4226	43.0736
317.7000	317.7000	Undefined	1.1920e4	2.3360e4	Undefined	317.6000	317.7000	Undefined	0.5209	100.0000
317.9000	317.9139	1680.6370	1.3360e4	1.3360e4	Undefined	317.8000	318.1000	0.1892	0.5838	50.0000
318.3000	318.3219	2535.2179	9.2320e4	1.7600e5	2	318.1000	318.6000	0.1256	4.0341	50.0000
318.8000	318.9988	474.6008	4.6080e4	2.0016e5	Undefined	318.6000	319.4000	0.6721	2.0136	50.0000
319.5000	319.5000	2754.1527	1.2480e4	1.2480e4	Undefined	319.4000	319.6000	0.1160	0.5453	50.0000
319.8000	319.8108	Undefined	1.6560e4	1.6560e4	Undefined	319.6000	319.9000	Undefined	0.7236	48.5507
320.4000	320.5310	Undefined	8.4960e4	4.4552e5	2	319.9000	320.9000	Undefined	3.7125	49.5292
321.1000	321.0679	Undefined	7.1760e4	1.3352e5	2	320.9000	321.3000	Undefined	3.1357	63.0435
321.4000	321.4069	Undefined	1.0160e4	1.0160e4	Undefined	321.3000	321.6000	Undefined	0.4440	81.8898
321.8000	321.8000	1711.7695	2.1040e4	4.3920e4	Undefined	321.6000	321.9000	0.1880	0.9194	50.0000
322.1000	322.1190	1380.7096	4.1360e4	8.2480e4	Undefined	322.0000	322.4000	0.2333	1.8073	50.0000
322.7000	322.7016	618.2259	2.7520e4	1.5952e5	2	322.4000	323.3000	0.5220	1.2025	50.0000
323.1000	323.1311	1378.4166	2.6240e4	3.8640e4	2	323.0000	323.3000	0.2344	1.1466	50.0000
323.5000	323.5301	741.3457	1.7920e4	5.9360e4	Undefined	323.3000	323.7000	0.4364	0.7831	50.0000
323.9000	323.9000	2168.8141	1.9040e4	7.8400e4	1	323.3000	324.0000	0.1493	0.8320	50.0000
324.2000	324.2419	Undefined	2.0080e4	2.0080e4	Undefined	324.0000	324.3000	Undefined	0.8774	71.1155
325.0000	324.8723	413.3905	5.5200e4	3.6248e5	Undefined	324.3000	325.5000	0.7859	2.4121	50.0000
325.8000	325.8000	2470.0790	3.5680e4	3.6160e4	Undefined	325.6000	325.9000	0.1319	1.5591	50.0000
326.0000	326.0000	Undefined	1.2080e4	1.2080e4	Undefined	325.9000	326.1000	Undefined	0.5279	100.0000
326.5000	326.5105	1640.4589	1.6520e5	7.5264e5	Undefined	326.1000	327.4000	0.1990	7.2188	50.0000
327.6000	327.6262	Undefined	2.1040e4	3.1440e4	Undefined	327.5000	327.8000	Undefined	0.9194	69.9620
328.0000	327.9598	1354.7578	2.9680e4	9.8400e4	Undefined	327.5000	328.1000	0.2421	1.2969	50.0000
328.7000	328.6042	469.7144	3.9440e4	2.0464e5	2	328.1000	329.1000	0.6996	1.7234	50.0000
329.2000	329.2000	2389.7060	3.0880e4	3.0880e4	2	329.1000	329.3000	0.1378	1.3494	50.0000
329.4000	329.4000	2538.3036	2.7040e4	2.7040e4	Undefined	329.3000	329.5000	0.1298	1.1816	50.0000
329.7000	329.7345	Undefined	1.8960e4	1.8960e4	2	329.5000	329.8000	Undefined	0.8285	52.9536
330.0000	330.0000	2140.1816	3.7440e4	6.8880e4	Undefined	329.5000	330.1000	0.1542	1.6360	50.0000
330.5000	330.6144	1232.5895	7.7120e4	4.3328e5	Undefined	330.1000	331.3000	0.2682	3.3699	50.0000
331.8000	331.7833	1779.8041	1.1200e4	1.4160e4	Undefined	331.6000	331.9000	0.1864	0.4894	50.0000
332.7000	332.7189	397.6850	7.6320e4	6.2128e5	Undefined	331.9000	333.4000	0.8366	3.3350	50.0000
333.5000	333.5000	Undefined	3.3280e4	8.6560e4	Undefined	333.4000	333.9000	Undefined	1.4542	100.0000
333.8000	333.7840	Undefined	1.4320e4	1.4320e4	Undefined	333.7000	333.9000	Undefined	0.6257	73.7430
334.8000	334.7347	535.1568	1.1624e5	8.4864e5	Undefined	333.9000	335.3000	0.6255	5.0794	50.0000
335.5000	335.4889	Undefined	1.9200e4	2.8240e4	2	335.4000	335.6000	Undefined	0.8390	77.5000
335.8000	335.8330	Undefined	2.1120e4	2.1120e4	2	335.7000	335.9000	Undefined	0.9229	53.2197
336.4000	336.4000	1291.1416	4.5280e4	1.8392e5	Undefined	335.7000	336.4000	0.2605	1.9786	50.0000
336.9000	336.8765	2019.9437	7.7520e4	2.4360e5	Undefined	336.5000	337.3000	0.1668	3.3874	50.0000
337.6000	337.6396	1390.5404	1.8080e4	2.2160e4	Undefined	337.5000	337.8000	0.2428	0.7900	50.0000
337.9000	337.9160	Undefined	1.1360e4	1.1360e4	Undefined	337.8000	338.0000	Undefined	0.4964	69.0141
338.9000	338.9596	2041.6032	1.8880e5	9.3464e5	Undefined	338.0000	339.3000	0.1660	8.2500	50.0000
340.0000	339.5771	Undefined	2.2160e4	1.4080e4	2	339.3000	340.0000	Undefined	0.6153	55.1136
340.0000	340.0000	Undefined	2.2160e4	2.2160e4	2	339.3000	340.0000	Undefined	0.9683	100.0000
340.8000	340.7243	334.3257	1.2992e5	1.1075e6	Undefined	340.1000	341.3000	1.0191	5.6771	50.0000
342.0000	341.7573	Undefined	2.6080e4	1.2112e5	1	341.5000	342.0000	Undefined	1.1186	62.5000
342.0000	342.0000	Undefined	2.6080e4	1.2112e5	Undefined	341.5000	342.0000	Undefined	1.1396	100.0000
342.7000	342.6299	535.9436	4.8000e4	3.6272e5	Undefined	342.1000	343.4000	0.6393	2.0975	50.0000
343.5000	343.5398	1005.5225	1.2240e4	2.0240e4	2	343.4000	343.8000	0.3417	0.5349	50.0000
343.9000	343.9000	Undefined	1.0560e4	1.0560e4	2	343.8000	344.0000	Undefined	0.4614	100.0000
344.7000	344.7129	372.8538	6.9840e4	5.9288e5	Undefined	344.0000	345.4000	0.9245	3.0518	50.0000
345.5000	345.5012	Undefined	2.0320e4	5.4160e4	Undefined	345.4000	345.8000	Undefined	0.8879	92.5197
346.1000	346.1244	Undefined	3.6480e4	6.5120e4	Undefined	345.8000	346.2000	Undefined	1.5941	65.8991
346.8000	346.7564	356.8930	8.7280e4	7.0376e5	1	345.8000	347.3000	0.9716	3.8139	50.0000
347.5000	347.4720	1358.2507	8.0960e4	2.8736e5	1	347.3000	348.1000	0.2558	3.5377	50.0000
347.9000	347.8997	Undefined	4.4640e4	1.9136e5	1	347.8000	348.6000	Undefined	1.9506	61.3799
348.4000	348.3241	Undefined	3.7760e4	1.4776e5	1	348.1000	348.9000	Undefined	1.6500	50.1059
349.0000	349.0005	Undefined	1.6560e4	8.7600e4	2	348.9000	349.7000	Undefined	0.7236	78.5024
349.6000	349.5660	1571.0493	1.6160e4	2.2000e4	2	349.4000	349.7000	0.2225	0.7061	50.0000
349.9000	349.8517	1626.4818	4880.0000	4880.0000	2	349.7000	350.0000	0.2151	0.2132	50.0000
350.3000	350.3050	1720.0877	5.9120e4	1.2024e5	2	350.0000	350.5000	0.2037	2.5834	50.0000
350.7000	350.7302	578.7006	5.8800e4	3.4288e5	Undefined	350.5000	351.5000	0.6061	2.5694	50.0000
351.3000	351.3125	Undefined	2.0880e4	2.0880e4	Undefined	351.2000	351.5000	Undefined	0.9124	87.9310
351.8000	351.8000	2400.5615	2.8800e4	3.7280e4	Undefined	351.5000	352.0000	0.1465	1.2585	50.0000
352.8000	352.7368	358.5350	1.1592e5	1.0794e6	Undefined	352.0000	353.6000	0.9838	5.0654	50.0000
353.9000	353.8977	2019.6172	6.4880e4	1.3904e5	1	353.7000	354.2000	0.1752	2.8351	50.0000
354.8000	354.7304	658.4269	3.1680e4	2.2928e5	Undefined	354.2000	355.3000	0.5388	1.3843	50.0000
355.5000	355.4795	1259.9921	1.9200e4	2.1520e4	Undefined	355.3000	355.7000	0.2821	0.8390	50.0000
355.9000	355.8634	Undefined	1.0400e4	1.1280e4	Undefined	355.7000	356.0000	Undefined	0.4545	68.0769
356.5000	356.5000	2630.1823	1.4632e5	2.7176e5	2	356.0000	356.6000	0.1355	6.3938	50.0000
357.1000	357.0360	Undefined	3.9360e4	5.3840e4	2	356.6000	357.3000	Undefined	1.7199	46.8496
357.4000	357.4000	Undefined	1.0480e4	1.0480e4	2	357.3000	357.5000	Undefined	0.4579	100.0000
357.7000	357.7469	Undefined	1.6320e4	2.7920e4	Undefined	357.6000	357.9000	Undefined	0.7131	60.5392
358.6000	358.7009	425.6103	1.1120e5	1.0111e6	Undefined	357.9000	359.4000	0.8428	4.8591	50.0000
359.7000	359.7441	Undefined	4.0240e4	7.0960e4	Undefined	359.6000	359.9000	Undefined	1.7584	71.6700
360.7000	360.7136	1893.4945	4.3312e5	2.3210e6	Undefined	359.9000	361.5000	0.1905	18.9261	50.0000
361.9000	361.8945	Undefined	3.8000e4	1.8296e5	2	361.6000	362.3000	Undefined	1.6605	70.7368
362.4000	362.4452	816.7353	3.6880e4	1.1472e5	2	362.3000	362.8000	0.4438	1.6116	50.0000
363.0000	362.9513	1688.5123	5.2080e4	8.1280e4	2	362.8000	363.1000	0.2150	2.2757	50.0000
363.2000	363.2000	1887.3357	1.8560e4	1.8560e4	2	363.1000	363.4000	0.1924	0.8110	50.0000
363.7000	363.7000	2416.1533	1.5280e4	1.7760e4	3	363.5000	363.8000	0.1505	0.6677	50.0000
364.0000	364.0063	Undefined	1.5360e4	4.8960e4	3	363.5000	364.1000	Undefined	0.6712	70.5729
364.3000	364.3000	Undefined	4.7840e4	9.5680e4	Undefined	364.1000	364.3000	Undefined	2.0905	100.0000
364.7000	364.7000	2182.2565	1.2960e5	4.3560e5	Undefined	364.4000	365.3000	0.1671	5.6631	50.0000
365.7000	365.7836	1008.4067	1.6560e4	3.9280e4	Undefined	365.4000	366.0000	0.3627	0.7236	50.0000
366.8000	366.7416	572.6262	3.1488e5	2.1953e6	Undefined	366.0000	367.4000	0.6405	13.7594	50.0000
367.7000	367.9636	512.8179	4.8720e4	2.4968e5	1	367.5000	368.4000	0.7175	2.1289	50.0000
368.8000	368.7886	526.5107	4.8720e4	2.7680e5	1	368.4000	369.6000	0.7004	2.1289	50.0000
369.9000	369.7000	Undefined	1.7840e4	3.9120e4	Undefined	369.6000	369.9000	Undefined	0.6677	100.0000
369.9000	369.9000	Undefined	1.7840e4	3.9120e4	Undefined	369.6000	369.9000	Undefined	0.7796	100.0000
370.1000	370.1000	2164.2082	2.6880e4	6.6000e4	Undefined	369.6000	370.2000	0.1710	1.1746	50.0000
370.8000	370.7556	Undefined	2.9760e4	1.6160e5	2	370.2000	371.0000	Undefined	1.3004	76.0753
371.2000	371.2000	2290.1373	4.4640e4	7.9920e4	2	371.0000	371.4000	0.1621	1.9506	50.0000
371.6000	371.6206	Undefined	9840.0000	1.7840e4	2	371.5000	371.8000	Undefined	0.4300	72.3577
372.0000	371.9754	1619.7531	1.5440e4	2.2720e4	2	371.8000	372.1000	0.2296	0.6747	50.0000
372.3000	372.3268	Undefined	4.6480e4	5.8800e4	2	372.1000	372.4000	Undefined	2.0310	57.7453
373.0000	372.8517	Undefined	4.9280e4	3.2728e5	Undefined	372.4000	373.4000	Undefined	2.1534	54.7078
373.6000	373.6000	2719.5761	4.6480e4	6.9440e4	Undefined	373.4000	373.7000	0.1374	2.0310	50.0000
374.6000	374.7184	401.0107	4.1456e5	3.7827e6	Undefined	374.0000	375.7000	0.9344	18.1151	50.0000
375.9000	375.8768	Undefined	4.8400e4	7.5840e4	Undefined	375.8000	376.1000	Undefined	2.1149	75.9504
376.3000	376.2882	1876.6817	6.6160e4	9.9200e4	1	376.1000	376.4000	0.2005	2.8910	50.0000
377.1000	377.1000	2869.4949	8.1440e4	2.0552e5	Undefined	376.6000	377.4000	0.1314	3.5587	50.0000
377.7000	377.6987	1261.1880	1.5440e4	3.3760e4	Undefined	377.5000	377.9000	0.2995	0.6747	50.0000
378.9000	378.7505	519.4710	4.1040e4	3.0784e5	Undefined	378.1000	379.3000	0.7291	1.7933	50.0000
379.5000	379.5000	Undefined	1.0560e4	1.4000e4	2	379.3000	379.5000	Undefined	0.4614	100.0000
379.7000	379.7245	Undefined	1.2800e4	2.8320e4	Undefined	379.6000	380.0000	Undefined	0.5593	56.8750
379.9000	379.9000	Undefined	1.1520e4	1.1520e4	2	379.8000	380.0000	Undefined	0.5034	100.0000
380.7000	380.7019	993.1780	5.3832e5	3.1495e6	Undefined	380.0000	381.3000	0.3833	23.5230	50.0000
381.5000	381.5000	2300.9452	1.3144e5	1.3144e5	Undefined	381.4000	381.7000	0.1658	5.7436	50.0000
382.4000	382.3396	1957.6647	1.1160e5	5.6504e5	2	381.7000	382.9000	0.1953	4.8766	50.0000
383.0000	383.0000	Undefined	4.4880e4	1.2952e5	2	382.9000	383.5000	Undefined	1.9611	100.0000
383.0000	383.1632	Undefined	4.4880e4	1.2952e5	2	382.9000	383.5000	Undefined	1.7374	54.8793
383.8000	383.8098	1969.8304	2.7840e4	3.8880e4	2	383.7000	384.0000	0.1948	1.2165	50.0000
384.8000	384.8000	2552.5648	1.0704e5	3.3144e5	Undefined	384.0000	384.9000	0.1508	4.6773	50.0000
385.5000	385.5703	1634.5383	1.6480e4	3.0000e4	Undefined	385.4000	385.9000	0.2359	0.7201	50.0000
386.7000	386.7103	346.3812	7.1120e4	6.5520e5	Undefined	386.0000	387.4000	1.1164	3.1077	50.0000
387.7000	387.7008	Undefined	1.6640e4	4.0400e4	Undefined	387.5000	387.9000	Undefined	0.7271	62.9808
388.7000	388.5757	1319.2865	5.9440e4	3.7096e5	Undefined	387.9000	389.2000	0.2945	2.5974	50.0000
389.4000	389.4000	2553.7655	6.0320e4	8.1440e4	Undefined	389.2000	389.5000	0.1525	2.6358	50.0000
389.6000	389.6000	1666.3430	1.3520e4	1.3520e4	Undefined	389.5000	389.8000	0.2338	0.5908	50.0000
390.0000	390.0338	1195.1986	1.9600e4	4.1920e4	1	389.8000	390.3000	0.3263	0.8565	50.0000
391.0000	390.9943	2440.1060	5.4160e4	1.5840e5	Undefined	390.6000	391.3000	0.1602	2.3666	50.0000
391.5000	391.5000	2785.7850	1.4720e4	1.4720e4	2	391.4000	391.6000	0.1405	0.6432	50.0000
391.7000	391.7000	2696.9315	8880.0000	9680.0000	Undefined	391.6000	392.1000	0.1452	0.3880	50.0000
391.9000	391.9046	1943.4920	6560.0000	6560.0000	2	391.8000	392.0000	0.2016	0.2867	50.0000
392.7000	392.6303	2130.5151	4.7920e4	2.8584e5	Undefined	392.1000	393.3000	0.1843	2.0940	50.0000
393.7000	393.7000	2856.4566	2.4480e4	2.4480e4	Undefined	393.6000	393.8000	0.1378	1.0697	50.0000
395.0000	394.9207	Undefined	3.4560e4	2.4320e5	1	394.4000	395.4000	Undefined	1.5102	40.0463
395.7000	395.7377	895.0291	1.7200e4	4.8480e4	1	395.4000	396.0000	0.4422	0.7516	50.0000
396.5000	396.6073	535.8119	7.4960e4	5.3848e5	Undefined	396.0000	397.3000	0.7402	3.2755	50.0000
398.4000	398.5268	317.3541	3.9440e4	3.5168e5	Undefined	397.8000	399.1000	1.2558	1.7234	50.0000
399.2000	399.1761	Undefined	2.9600e4	3.4960e4	Undefined	399.1000	399.4000	Undefined	1.2934	51.6216
399.6000	399.6003	2171.6109	2.3600e4	3.9280e4	Undefined	399.4000	399.8000	0.1840	1.0313	50.0000
400.4000	400.3526	1176.9412	4.6480e4	1.6272e5	2	399.8000	400.5000	0.3402	2.0310	50.0000
400.8000	400.8000	2556.4655	1.1512e5	2.1632e5	2	400.5000	401.0000	0.1568	5.0304	50.0000
401.2000	401.2000	Undefined	1.5360e4	1.5360e4	Undefined	401.1000	401.2000	Undefined	0.6712	100.0000
401.4000	401.4000	3198.3757	3.4480e4	4.7520e4	2	401.1000	401.5000	0.1255	1.5067	50.0000
401.8000	401.8411	Undefined	1.8320e4	1.8320e4	2	401.5000	402.0000	Undefined	0.8005	47.3799
402.8000	402.7344	579.0430	1.1256e5	7.8216e5	Undefined	402.0000	403.3000	0.6955	4.9185	50.0000
403.7000	403.7000	2695.8743	4.2720e4	7.4480e4	1	403.4000	403.8000	0.1497	1.8667	50.0000
404.6000	404.7696	457.1209	4.1760e4	3.1648e5	Undefined	404.0000	405.3000	0.8855	1.8248	50.0000
405.4000	405.4000	Undefined	1.5360e4	1.5360e4	Undefined	405.3000	405.4000	Undefined	0.6712	100.0000
405.6000	405.6000	2481.0766	1.8720e4	2.4480e4	2	405.5000	405.9000	0.1635	0.8180	50.0000
405.8000	405.8000	Undefined	6960.0000	6960.0000	Undefined	405.7000	405.9000	Undefined	0.3041	100.0000
406.1000	406.1000	3010.2758	7.6160e4	9.1120e4	Undefined	405.9000	406.2000	0.1349	3.3280	50.0000
406.8000	406.7834	Undefined	4.3120e4	3.0752e5	Undefined	406.2000	407.6000	Undefined	1.8842	42.5788
407.5000	407.5000	2402.4146	2.3280e4	2.3280e4	Undefined	407.4000	407.6000	0.1696	1.0173	50.0000
407.8000	407.8000	Undefined	2.9440e4	2.9440e4	1	407.6000	407.8000	Undefined	1.2864	100.0000
408.5000	408.5000	3115.6514	1.9872e5	3.3272e5	Undefined	408.1000	408.6000	0.1311	8.6835	50.0000
408.8000	408.7948	Undefined	5.3200e4	6.7200e4	Undefined	408.6000	409.4000	Undefined	2.3247	62.5564
409.0000	409.0000	Undefined	3.9040e4	9.4000e4	1	408.9000	409.4000	Undefined	1.7059	100.0000
409.8000	409.9112	Undefined	2.2000e4	9.8320e4	1	409.4000	410.2000	Undefined	0.9613	45.6364
410.4000	410.4084	1145.2712	2.9120e4	7.8400e4	3	410.2000	410.5000	0.3584	1.2725	50.0000
410.8000	410.7636	1141.2542	3.8720e4	1.4880e5	3	410.6000	411.4000	0.3599	1.6920	50.0000
411.2000	411.1765	Undefined	2.2080e4	3.8320e4	3	411.1000	411.3000	Undefined	0.9648	64.3116
411.5000	411.5000	3186.0273	3.9360e4	4.4800e4	Undefined	411.4000	411.7000	0.1292	1.7199	50.0000
411.8000	411.8000	2517.2567	9520.0000	9520.0000	2	411.7000	412.0000	0.1636	0.4160	50.0000
412.3000	412.3000	Undefined	1.9520e4	4.9040e4	Undefined	412.0000	412.3000	Undefined	0.8530	100.0000
412.7000	412.7540	595.7862	4.6880e4	2.7144e5	Undefined	412.4000	413.4000	0.6928	2.0485	50.0000
413.7000	413.7336	Undefined	1.7200e4	3.2480e4	Undefined	413.6000	414.0000	Undefined	0.7516	57.2093
414.5000	414.4979	1212.8974	1.2048e5	7.6784e5	Undefined	414.0000	415.4000	0.3417	5.2646	50.0000
415.6000	415.5791	Undefined	1.9280e4	1.9280e4	Undefined	415.5000	415.7000	Undefined	0.8425	63.6929
415.9000	415.8681	1894.0149	3.8880e4	5.8880e4	Undefined	415.7000	416.0000	0.2196	1.6989	50.0000
416.8000	416.7889	1245.6018	1.7272e5	7.3936e5	Undefined	416.0000	417.1000	0.3346	7.5474	50.0000
417.2000	417.2000	Undefined	6.0000e4	6.3440e4	1	417.1000	417.4000	Undefined	2.6218	100.0000
417.6000	417.6000	2551.2081	5.0800e4	7.9440e4	1	417.4000	417.8000	0.1637	2.2198	50.0000
418.4000	418.3782	Undefined	4.0160e4	1.6904e5	Undefined	417.8000	418.6000	Undefined	1.7549	75.6972
418.8000	418.8000	2872.4586	1.1584e5	1.5296e5	Undefined	418.6000	418.9000	0.1458	5.0619	50.0000
419.0000	419.0000	3020.1367	8.8400e4	8.8400e4	1	418.9000	419.2000	0.1387	3.8628	50.0000
419.9000	419.9000	2238.0158	1.4480e4	4.1440e4	Undefined	419.3000	420.0000	0.1876	0.6327	50.0000
420.1000	420.1000	Undefined	3.6080e4	5.6000e4	1	420.0000	420.1000	Undefined	1.5766	100.0000
420.4000	420.4370	1790.2900	1.6112e5	4.1088e5	2	420.2000	420.6000	0.2348	7.0405	50.0000
420.9000	420.8758	Undefined	5.1680e4	2.1256e5	2	420.7000	421.4000	Undefined	2.2583	60.6037
421.5000	421.5121	Undefined	2.1840e4	2.3120e4	3	421.4000	421.7000	Undefined	0.9543	59.8901
421.8000	421.8019	Undefined	2.1200e4	2.1200e4	3	421.7000	421.9000	Undefined	0.9264	54.9057
422.1000	422.1000	Undefined	3.7200e4	1.1328e5	Undefined	421.7000	422.1000	Undefined	1.6255	100.0000
422.5000	422.5000	2327.3199	1.3544e5	6.6552e5	Undefined	422.2000	423.3000	0.1815	5.9183	50.0000
423.5000	423.5271	1607.3229	2.4480e4	2.8480e4	Undefined	423.4000	423.7000	0.2635	1.0697	50.0000
424.5000	424.6438	420.2957	3.9840e4	3.3912e5	Undefined	423.7000	425.2000	1.0103	1.7409	50.0000
425.3000	425.3000	Undefined	1.5120e4	1.5120e4	Undefined	425.2000	425.4000	Undefined	0.6607	100.0000
425.8000	425.7256	924.8571	1.6000e4	4.8960e4	Undefined	425.4000	426.0000	0.4603	0.6992	50.0000
426.9000	426.6797	575.4831	6.7840e4	4.8080e5	Undefined	426.0000	427.4000	0.7414	2.9644	50.0000
427.5000	427.5000	Undefined	1.6560e4	4.9680e4	Undefined	427.4000	427.8000	Undefined	0.7236	100.0000
428.1000	428.0631	2157.6628	6.4080e4	1.1136e5	Undefined	427.9000	428.2000	0.1984	2.8001	50.0000
428.7000	428.6886	520.4010	6.9360e4	4.5376e5	1	428.2000	429.4000	0.8238	3.0308	50.0000
429.6000	429.6000	2688.1833	5.1760e4	1.0360e5	1	429.4000	429.9000	0.1598	2.2618	50.0000
430.1000	430.0854	Undefined	1.6160e4	2.1200e4	Undefined	429.9000	430.2000	Undefined	0.7061	82.6733
430.5000	430.4977	575.3136	2.3200e4	1.1288e5	Undefined	429.9000	430.6000	0.7483	1.0138	50.0000
430.8000	430.8447	1114.0399	2.4320e4	9.2720e4	1	430.7000	431.3000	0.3867	1.0627	50.0000
431.7000	431.6828	2220.2372	1.8320e4	4.4800e4	1	431.4000	431.9000	0.1944	0.8005	50.0000
432.6000	432.7758	526.8781	4.3360e4	3.4152e5	Undefined	431.9000	433.2000	0.8214	1.8947	50.0000
433.3000	433.3000	3022.2712	1.3680e4	1.3680e4	Undefined	433.2000	433.4000	0.1434	0.5978	50.0000
433.6000	433.6000	2236.3732	1.7440e4	2.9520e4	Undefined	433.4000	433.9000	0.1939	0.7621	50.0000
434.6000	434.6858	484.6794	6.9280e4	6.1408e5	Undefined	433.9000	435.4000	0.8969	3.0273	50.0000
435.6000	435.5526	Undefined	1.8880e4	2.2320e4	Undefined	435.4000	435.7000	Undefined	0.8250	73.3051
436.5000	436.5514	697.4450	3.1760e4	2.3968e5	1	435.8000	437.2000	0.6259	1.3878	50.0000
437.3000	437.3000	Undefined	1.4000e4	1.4000e4	Undefined	437.2000	437.4000	Undefined	0.6118	100.0000
437.7000	437.7470	1346.1867	1.9520e4	6.5280e4	1	437.4000	438.0000	0.3252	0.8530	50.0000
438.6000	438.6030	2575.0689	6.4000e4	3.0552e5	Undefined	438.1000	439.4000	0.1703	2.7966	50.0000
439.6000	439.6447	1693.8863	1.1760e4	2.1040e4	Undefined	439.5000	439.8000	0.2595	0.5139	50.0000
440.7000	440.7463	447.9169	6.1360e4	5.7232e5	Undefined	439.8000	441.3000	0.9840	2.6813	50.0000
441.5000	441.5145	Undefined	1.5120e4	2.5120e4	Undefined	441.4000	441.7000	Undefined	0.6607	74.3386
442.8000	442.6904	900.1928	1.8864e5	1.1969e6	Undefined	441.7000	443.3000	0.4918	8.2430	50.0000
443.8000	443.8000	Undefined	2.3280e4	4.1520e4	1	443.7000	444.0000	Undefined	1.0173	100.0000
444.4000	444.3778	Undefined	2.9920e4	8.6880e4	2	444.0000	444.5000	Undefined	1.3074	75.6684
444.8000	444.7622	641.9939	3.7120e4	1.9848e5	2	444.0000	444.9000	0.6928	1.6220	50.0000
445.0000	445.0000	Undefined	1.2160e4	1.2160e4	1	444.9000	445.4000	Undefined	0.5314	100.0000
445.5000	445.5265	Undefined	1.1360e4	2.1840e4	Undefined	445.4000	445.7000	Undefined	0.4964	82.0423
445.9000	445.8621	1766.2266	1.6800e4	6.0240e4	Undefined	445.4000	446.0000	0.2524	0.7341	50.0000
446.1000	446.1000	3644.3972	3.2160e4	3.2160e4	Undefined	446.0000	446.2000	0.1224	1.4053	50.0000
447.0000	446.8505	470.8493	2.5280e4	1.7736e5	1	446.2000	447.4000	0.9490	1.1047	50.0000
447.7000	447.7000	2746.3051	1.6960e4	3.0480e4	1	447.4000	447.8000	0.1630	0.7411	50.0000
448.4000	448.4000	2986.3817	1.9520e5	4.5976e5	2	447.8000	448.7000	0.1501	8.5297	50.0000
448.8000	448.8176	Undefined	7.5680e4	3.2136e5	2	448.7000	449.3000	Undefined	3.3070	83.7209
449.6000	449.5279	Undefined	4.0480e4	9.8160e4	2	449.3000	449.8000	Undefined	1.7689	49.5059
