# Supplementary material for: Study on the performance and mechanism of a p–n type In2O3/BiOCl heterojunction prepared using a sacrificial MOF framework for the degradation of PFOA
Source: RSC Adv. 2025 May 8;15(19):15029–51. doi: 10.1039/d5ra01317h (PMC12060136; doi:10.1039/d5ra01317h)
Supplement: RA-015-D5RA01317H-s001 [file RA-015-D5RA01317H-s001.zip › Supplementary Information/LC-MS/20221123-2h-2.txt]

101.1000	101.1000	Undefined	1.1853e4	1.1853e4	Undefined	101.1000	101.2000	Undefined	0.2794	100.0000
101.5000	101.5000	Undefined	5480.0000	5480.0000	Undefined	101.4000	101.5000	Undefined	0.1292	100.0000
103.3000	103.3000	Undefined	6040.0000	6040.0000	2	103.3000	103.4000	Undefined	0.1424	100.0000
103.9000	103.8753	Undefined	9800.0000	1.6027e4	Undefined	103.8000	104.1000	Undefined	0.2310	53.8095
104.4000	104.4000	Undefined	5866.6667	5866.6667	Undefined	104.4000	104.5000	Undefined	0.1383	100.0000
112.3000	112.3000	Undefined	9.1787e4	9.1787e4	Undefined	112.2000	112.3000	Undefined	2.1637	100.0000
118.6000	118.8117	169.1844	9.6909e5	5.8278e6	Undefined	118.1000	119.4000	0.7023	22.8449	50.0000
128.5000	128.5000	Undefined	3.9347e4	3.9347e4	1	128.5000	128.6000	Undefined	0.9275	100.0000
129.5000	129.5000	1136.5963	7773.3333	7773.3333	1	129.4000	129.6000	0.1139	0.1832	50.0000
129.8000	129.8253	Undefined	1.4933e4	1.4933e4	Undefined	129.6000	129.9000	Undefined	0.3520	41.5179
143.7000	143.7000	Undefined	1.4947e4	1.4947e4	Undefined	143.6000	143.7000	Undefined	0.3523	100.0000
160.4000	160.4000	Undefined	6.1240e4	2.2880e5	Undefined	160.4000	161.1000	Undefined	1.4436	100.0000
160.6000	160.6098	Undefined	3.7707e4	1.2989e5	Undefined	160.5000	161.0000	Undefined	0.8889	72.1358
161.2000	161.2000	960.1171	3.8640e4	4.7933e4	Undefined	161.1000	161.4000	0.1679	0.9109	50.0000
162.7000	162.7874	185.2859	1.7879e6	1.5875e7	Undefined	162.0000	163.4000	0.8786	42.1459	50.0000
163.6000	163.5912	Undefined	7.1133e4	7.1133e4	Undefined	163.5000	163.7000	Undefined	1.6769	66.8041
163.9000	163.8894	Undefined	7.6693e4	1.3375e5	Undefined	163.8000	164.2000	Undefined	1.8079	50.7215
174.6000	174.6748	332.6425	3.8643e5	1.9893e6	Undefined	174.4000	175.4000	0.5251	9.1094	50.0000
176.0000	175.9549	589.6001	9.0373e4	9.0373e4	Undefined	175.4000	176.1000	0.2984	2.1304	50.0000
176.2000	176.2000	1383.9373	5.1600e4	5.1600e4	Undefined	176.1000	176.3000	0.1273	1.2164	50.0000
186.8000	186.8116	926.4598	3.7533e4	7.5813e4	Undefined	186.6000	187.0000	0.2016	0.8848	50.0000
188.4000	188.4396	Undefined	9.7920e4	1.0227e5	Undefined	188.3000	188.5000	Undefined	2.3083	58.4014
188.7000	188.7096	Undefined	1.4028e5	4.2123e5	1	188.3000	188.8000	Undefined	3.3069	74.2800
189.6000	189.6189	650.5747	6.0988e5	1.9697e6	Undefined	189.1000	189.8000	0.2915	14.3770	50.0000
190.0000	190.0165	Undefined	2.3375e5	5.9612e5	Undefined	189.8000	190.4000	Undefined	5.5102	85.6854
191.8000	191.8000	Undefined	5946.6667	5946.6667	Undefined	191.8000	191.9000	Undefined	0.1402	100.0000
192.0000	192.0000	Undefined	1.1480e4	1.1480e4	1	191.9000	192.0000	Undefined	0.2706	100.0000
192.7000	192.7073	Undefined	1.7233e5	4.6120e5	Undefined	192.2000	192.8000	Undefined	4.0625	60.1973
193.2000	193.1898	Undefined	1.9453e4	1.9453e4	Undefined	193.0000	193.3000	Undefined	0.4586	81.6313
193.5000	193.5000	Undefined	1.8187e4	1.8187e4	Undefined	193.5000	193.6000	Undefined	0.4287	100.0000
193.7000	193.7000	Undefined	5.2600e4	5.2600e4	Undefined	193.6000	193.7000	Undefined	1.2400	100.0000
200.9000	200.8312	259.5018	3.9881e5	3.1493e6	Undefined	200.3000	201.4000	0.7739	9.4014	50.0000
201.7000	201.6996	Undefined	9.8160e4	2.2341e5	Undefined	201.5000	201.9000	Undefined	2.3140	44.0166
202.8000	202.7274	269.4058	2.2557e6	1.6371e7	Undefined	201.9000	203.5000	0.7525	53.1742	50.0000
204.0000	203.9211	Undefined	1.9224e5	5.4285e5	1	203.8000	204.3000	Undefined	4.5318	52.8402
204.5000	204.5000	1596.6339	7.1733e4	7.1733e4	2	204.4000	204.6000	0.1281	1.6910	50.0000
205.0000	204.9907	Undefined	5.0573e4	1.0421e5	1	204.9000	205.3000	Undefined	1.1922	40.2979
205.2000	205.2000	Undefined	2.2947e4	2.2947e4	2	205.1000	205.3000	Undefined	0.5409	100.0000
205.6000	205.5858	Undefined	2.1187e4	5.3853e4	Undefined	205.5000	206.0000	Undefined	0.4994	43.8641
205.9000	205.8609	786.1071	1.3307e4	1.3307e4	2	205.7000	206.0000	0.2619	0.3137	50.0000
206.2000	206.2000	Undefined	1.4467e4	1.4467e4	2	206.0000	206.2000	Undefined	0.3410	100.0000
207.0000	206.8875	275.1780	2.2693e4	1.4267e5	Undefined	206.4000	207.3000	0.7518	0.5350	50.0000
211.7000	211.7000	Undefined	2.7200e4	2.7200e4	Undefined	211.6000	211.7000	Undefined	0.6412	100.0000
216.5000	216.5873	242.5524	4.2421e6	3.9014e7	Undefined	215.8000	217.5000	0.8930	100.0000	50.0000
217.9000	217.8551	Undefined	6.5028e5	2.4364e6	1	217.6000	218.4000	Undefined	15.3294	41.7184
218.9000	218.8215	Undefined	1.3659e5	7.4700e5	1	218.5000	219.4000	Undefined	3.2198	49.4924
220.7000	220.7657	346.0383	1.8888e5	1.2983e6	Undefined	220.1000	221.5000	0.6380	4.4526	50.0000
228.2000	228.2000	Undefined	5266.6667	5266.6667	2	228.2000	228.3000	Undefined	0.1242	100.0000
228.7000	228.7000	Undefined	7693.3333	1.4880e4	Undefined	228.6000	228.7000	Undefined	0.1814	100.0000
228.9000	228.8649	Undefined	7733.3333	7733.3333	2	228.8000	229.0000	Undefined	0.1823	46.1207
229.4000	229.4000	Undefined	6800.0000	1.6413e4	Undefined	229.4000	229.8000	Undefined	0.1603	100.0000
229.4000	229.6224	Undefined	6800.0000	1.6413e4	2	229.4000	229.8000	Undefined	0.1490	55.6962
230.0000	230.0118	Undefined	2.7387e4	4.2973e4	Undefined	229.8000	230.1000	Undefined	0.6456	66.1636
230.7000	230.6536	326.4492	4.3723e5	2.7675e6	Undefined	230.1000	231.3000	0.7066	10.3070	50.0000
231.5000	231.4994	Undefined	3.7893e4	3.7893e4	Undefined	231.4000	231.6000	Undefined	0.8933	69.5813
232.0000	231.9243	1402.4099	3.8040e4	9.5667e4	Undefined	231.7000	232.3000	0.1654	0.8967	50.0000
232.7000	232.7000	1727.6558	9.1093e4	1.6185e5	2	232.3000	232.8000	0.1347	2.1474	50.0000
233.0000	233.0369	Undefined	2.4453e4	3.0800e4	2	232.9000	233.2000	Undefined	0.5765	42.7208
233.7000	233.6882	Undefined	1.5387e4	1.5387e4	2	233.6000	233.8000	Undefined	0.3627	47.3137
233.9000	233.9000	Undefined	1.5200e4	2.0640e4	Undefined	233.8000	234.1000	Undefined	0.3583	100.0000
235.2000	235.2000	Undefined	6906.6667	6906.6667	Undefined	235.1000	235.2000	Undefined	0.1628	100.0000
235.8000	235.8000	Undefined	1.5573e4	1.5573e4	Undefined	235.6000	235.8000	Undefined	0.3671	100.0000
236.6000	236.6000	Undefined	2.7027e4	2.7027e4	Undefined	236.5000	236.6000	Undefined	0.6371	100.0000
240.4000	240.4450	1124.3999	1.8000e4	2.5320e4	2	240.3000	240.6000	0.2138	0.4243	50.0000
241.3000	241.0000	Undefined	1.2160e4	2.4653e4	2	241.0000	241.3000	Undefined	0.2348	100.0000
241.3000	241.3000	Undefined	1.2160e4	1.2160e4	2	241.2000	241.3000	Undefined	0.2867	100.0000
242.5000	242.4734	1190.9583	9.2000e4	2.1876e5	Undefined	242.3000	242.7000	0.2036	2.1688	50.0000
242.9000	242.9352	796.5500	5.1053e4	1.3123e5	Undefined	242.8000	243.3000	0.3050	1.2035	50.0000
243.7000	243.7000	Undefined	4.1173e4	4.1173e4	Undefined	243.6000	243.7000	Undefined	0.9706	100.0000
244.6000	244.7831	265.9300	1.8207e5	1.4612e6	Undefined	244.1000	245.5000	0.9205	4.2919	50.0000
245.7000	245.7000	1372.4958	1.7773e4	1.7773e4	Undefined	245.6000	245.8000	0.1790	0.4190	50.0000
246.0000	246.0002	1259.8816	2.7640e4	5.3387e4	2	245.8000	246.1000	0.1953	0.6516	50.0000
246.3000	246.3255	Undefined	3.5027e4	3.5027e4	2	246.2000	246.4000	Undefined	0.8257	47.0689
246.7000	246.7000	Undefined	7.2427e4	2.8815e5	2	246.2000	246.7000	Undefined	1.7073	100.0000
246.9000	246.9000	Undefined	7.2600e4	3.6075e5	Undefined	246.2000	247.0000	Undefined	1.7114	76.8044
247.2000	247.2000	Undefined	1.5035e5	7.1919e5	Undefined	246.4000	247.2000	Undefined	3.5442	100.0000
247.6000	247.6940	808.2539	4.2577e5	2.1434e6	Undefined	247.3000	248.3000	0.3065	10.0370	50.0000
248.8000	248.8000	Undefined	1.7400e4	1.7400e4	Undefined	248.8000	248.9000	Undefined	0.4102	100.0000
249.5000	249.5000	Undefined	1.5653e4	1.5653e4	Undefined	249.3000	249.5000	Undefined	0.3690	100.0000
251.4000	251.4988	794.3296	7480.0000	7480.0000	Undefined	251.3000	251.7000	0.3166	0.1763	50.0000
252.0000	251.9503	1091.4417	6080.0000	7560.0000	Undefined	251.7000	252.1000	0.2308	0.1433	50.0000
254.3000	254.3000	Undefined	1.4720e4	2.9947e4	Undefined	254.2000	254.3000	Undefined	0.3470	100.0000
254.5000	254.5482	1109.5455	5.9280e4	1.2857e5	Undefined	254.4000	254.8000	0.2294	1.3974	50.0000
255.0000	255.0000	Undefined	9.3347e4	9.3347e4	Undefined	254.8000	255.0000	Undefined	2.2005	100.0000
256.6000	256.6503	266.2246	1.1484e5	8.5543e5	Undefined	256.3000	257.3000	0.9640	2.7072	50.0000
257.5000	257.4888	Undefined	3.8360e4	1.1839e5	1	257.4000	258.0000	Undefined	0.9043	79.6316
257.7000	257.7000	Undefined	3.6360e4	7.5493e4	Undefined	257.6000	258.0000	Undefined	0.8571	100.0000
258.5000	258.4590	710.7583	6.1213e4	2.7276e5	Undefined	258.0000	258.9000	0.3636	1.4430	50.0000
259.2000	259.2000	Undefined	5.3240e4	6.3213e4	3	258.9000	259.2000	Undefined	1.2551	100.0000
259.5000	259.5000	Undefined	9720.0000	9720.0000	3	259.4000	259.5000	Undefined	0.2291	100.0000
259.9000	259.9000	2056.8512	5306.6667	5306.6667	3	259.8000	260.0000	0.1264	0.1251	50.0000
260.1000	260.1000	2226.5616	4466.6667	4466.6667	3	260.0000	260.2000	0.1168	0.1053	50.0000
260.7000	260.6497	1813.5639	3.2627e4	8.2693e4	3	260.2000	260.8000	0.1437	0.7691	50.0000
261.0000	260.9963	1624.7871	4.4000e4	4.4000e4	3	260.8000	261.1000	0.1606	1.0372	50.0000
261.2000	261.2000	Undefined	7573.3333	7573.3333	3	261.1000	261.3000	Undefined	0.1785	100.0000
261.6000	261.6000	Undefined	2.3413e4	2.3413e4	Undefined	261.3000	261.6000	Undefined	0.5519	100.0000
263.5000	263.5000	Undefined	2.2680e4	4.0840e4	Undefined	263.4000	263.5000	Undefined	0.5346	100.0000
263.8000	263.8404	540.4781	2.3693e4	8.3427e4	1	263.6000	264.3000	0.4882	0.5585	50.0000
264.8000	264.8000	2042.7991	6.3027e4	1.4723e5	Undefined	264.3000	264.9000	0.1296	1.4858	50.0000
265.0000	265.0258	1394.5071	9280.0000	9280.0000	Undefined	264.9000	265.2000	0.1900	0.2188	50.0000
265.4000	265.4000	Undefined	2.1040e4	2.1040e4	Undefined	265.2000	265.4000	Undefined	0.4960	100.0000
267.9000	267.9000	Undefined	6946.6667	6946.6667	Undefined	267.9000	268.0000	Undefined	0.1638	100.0000
268.5000	268.5000	Undefined	3.7413e4	3.7413e4	1	268.5000	268.6000	Undefined	0.8820	100.0000
269.0000	268.8411	574.3114	5.0867e4	2.2252e5	1	268.6000	269.3000	0.4681	1.1991	50.0000
269.5000	269.5100	Undefined	1.7147e4	2.9827e4	1	269.4000	269.7000	Undefined	0.4042	73.3281
269.9000	269.9000	2327.3572	7.7400e4	9.3600e4	1	269.7000	270.0000	0.1160	1.8246	50.0000
270.9000	270.7528	1209.7754	4.0047e5	1.7511e6	Undefined	270.0000	271.1000	0.2238	9.4404	50.0000
271.2000	271.2000	Undefined	7.1307e4	7.1307e4	Undefined	271.1000	271.3000	Undefined	1.6809	100.0000
271.7000	271.6990	Undefined	7.5027e4	2.4705e5	2	271.3000	271.8000	Undefined	1.7686	84.3167
272.1000	272.0826	891.0502	1.3443e5	5.3791e5	2	271.5000	272.2000	0.3054	3.1689	50.0000
272.7000	272.7833	308.3999	4.1253e4	2.6977e5	2	272.3000	273.3000	0.8845	0.9725	50.0000
273.5000	273.5000	Undefined	9346.6667	9346.6667	Undefined	273.4000	273.5000	Undefined	0.2203	100.0000
273.8000	273.7791	1441.4246	2.3027e4	3.2253e4	Undefined	273.6000	273.9000	0.1899	0.5428	50.0000
274.5000	274.7338	497.0474	1.4728e5	8.8219e5	Undefined	273.9000	275.3000	0.5527	3.4719	50.0000
275.4000	275.4000	Undefined	2.2880e4	2.2880e4	Undefined	275.3000	275.5000	Undefined	0.5394	100.0000
275.8000	275.8000	Undefined	2.4867e4	2.4867e4	Undefined	275.8000	275.9000	Undefined	0.5862	100.0000
276.0000	276.0249	Undefined	2.0000e4	2.0000e4	Undefined	275.9000	276.1000	Undefined	0.4715	35.0667
276.5000	276.6574	1348.5549	6.2400e4	3.2395e5	Undefined	276.3000	277.3000	0.2052	1.4710	50.0000
278.0000	277.9602	987.6447	1.0973e4	2.9000e4	2	277.7000	278.2000	0.2814	0.2587	50.0000
278.4000	278.4000	Undefined	2.0107e4	2.0107e4	2	278.4000	278.5000	Undefined	0.4740	100.0000
279.1000	279.0854	Undefined	1.3440e4	2.4400e4	Undefined	279.0000	279.3000	Undefined	0.3168	41.2698
281.5000	281.5000	Undefined	6333.3333	6333.3333	Undefined	281.4000	281.5000	Undefined	0.1493	100.0000
281.7000	281.7000	2192.1043	2.3253e4	2.3253e4	Undefined	281.6000	281.8000	0.1285	0.5482	50.0000
282.3000	282.3000	2483.2031	1.5933e4	1.5933e4	Undefined	282.2000	282.4000	0.1137	0.3756	50.0000
283.1000	282.8613	399.1324	6.9853e4	4.5787e5	1	282.4000	283.5000	0.7087	1.6467	50.0000
283.8000	283.7840	1111.4444	3.3293e4	9.6533e4	1	283.6000	284.1000	0.2553	0.7848	50.0000
284.6000	284.6779	358.7571	7.1361e5	5.2603e6	Undefined	284.1000	285.7000	0.7935	16.8224	50.0000
286.2000	286.0752	Undefined	8.6787e4	3.5572e5	1	285.8000	286.6000	Undefined	2.0459	31.0340
286.7000	286.9677	452.1229	4.3240e4	1.9949e5	1	286.6000	287.4000	0.6347	1.0193	50.0000
287.6000	287.6000	Undefined	2.9173e4	4.3213e4	Undefined	287.5000	287.6000	Undefined	0.6877	100.0000
287.9000	287.8773	1017.6680	3.0373e4	1.0703e5	Undefined	287.5000	288.1000	0.2829	0.7160	50.0000
288.4000	288.3955	1413.2438	5.3160e4	8.6480e4	1	288.1000	288.5000	0.2041	1.2532	50.0000
288.8000	288.8123	Undefined	5.1093e4	1.6909e5	1	288.7000	289.4000	Undefined	1.2044	56.7589
289.3000	289.2638	Undefined	1.7707e4	1.7707e4	1	289.2000	289.4000	Undefined	0.4174	45.4819
289.6000	289.5813	Undefined	1.2080e4	1.2080e4	Undefined	289.4000	289.7000	Undefined	0.2848	59.4371
289.8000	289.8000	Undefined	2.6093e4	2.6093e4	1	289.7000	289.8000	Undefined	0.6151	100.0000
290.3000	290.3000	Undefined	1.2773e4	1.2773e4	1	290.1000	290.3000	Undefined	0.3011	100.0000
291.0000	291.0000	Undefined	4.2467e4	4.4040e4	Undefined	290.8000	291.0000	Undefined	1.0011	100.0000
293.1000	293.1000	1875.8622	1.6560e4	2.1427e4	Undefined	292.9000	293.2000	0.1562	0.3904	50.0000
294.6000	294.6000	Undefined	1.1413e4	1.1413e4	2	294.5000	294.6000	Undefined	0.2691	100.0000
295.2000	295.2000	Undefined	1.8960e4	1.8960e4	2	295.2000	295.3000	Undefined	0.4470	100.0000
295.6000	295.6000	Undefined	1.0427e4	1.0427e4	2	295.5000	295.6000	Undefined	0.2458	100.0000
296.5000	296.4878	1732.2728	2.1587e4	3.3000e4	1	296.3000	296.6000	0.1712	0.5089	50.0000
297.2000	297.2000	Undefined	5000.0000	5000.0000	Undefined	297.2000	297.3000	Undefined	0.1179	100.0000
297.6000	297.6000	1966.9604	1.5360e4	2.1120e4	1	297.5000	297.7000	0.1513	0.3621	50.0000
297.8000	297.8000	2401.0335	1.9227e4	1.9227e4	Undefined	297.7000	297.9000	0.1240	0.4532	50.0000
298.5000	298.6217	324.5842	1.0491e6	9.1300e6	Undefined	298.1000	299.4000	0.9200	24.7320	50.0000
299.7000	299.7059	Undefined	1.7187e5	7.5901e5	1	299.5000	300.3000	Undefined	4.0515	61.0512
300.5000	300.5000	Undefined	9.7040e4	2.2919e5	1	300.3000	300.5000	Undefined	2.2876	100.0000
300.8000	300.8167	Undefined	9.9413e4	4.2484e5	1	300.6000	301.3000	Undefined	2.3435	70.9227
301.5000	301.5000	Undefined	2.4667e4	3.8440e4	1	301.4000	301.5000	Undefined	0.5815	100.0000
301.7000	301.6837	Undefined	2.5773e4	6.4213e4	1	301.4000	301.8000	Undefined	0.6076	63.0109
302.0000	302.0000	Undefined	2.1387e4	4.2987e4	Undefined	301.8000	302.0000	Undefined	0.5042	100.0000
302.7000	302.7245	416.8098	4.4693e4	3.7583e5	Undefined	302.1000	303.4000	0.7263	1.0536	50.0000
303.7000	303.6929	Undefined	1.0747e4	1.8800e4	Undefined	303.5000	303.8000	Undefined	0.2533	80.5211
304.0000	304.0000	Undefined	1.0573e4	1.0573e4	Undefined	304.0000	304.1000	Undefined	0.2493	100.0000
304.2000	304.2000	Undefined	2.5467e4	2.5467e4	1	304.1000	304.2000	Undefined	0.6003	100.0000
305.1000	305.1000	Undefined	1.7573e4	1.7573e4	1	305.1000	305.2000	Undefined	0.4143	100.0000
305.5000	305.4812	1176.7125	2.6440e4	4.9827e4	2	305.2000	305.7000	0.2596	0.6233	50.0000
305.9000	305.9000	2007.6112	2.6587e4	3.3720e4	2	305.7000	306.1000	0.1524	0.6267	50.0000
306.4000	306.4000	Undefined	1.7987e4	1.7987e4	2	306.4000	306.5000	Undefined	0.4240	100.0000
307.2000	307.2000	Undefined	9626.6667	9626.6667	1	307.2000	307.3000	Undefined	0.2269	100.0000
308.0000	307.9000	Undefined	8360.0000	1.2920e4	1	307.9000	308.1000	Undefined	0.1971	100.0000
308.2000	308.2000	Undefined	6333.3333	7493.3333	1	308.1000	308.2000	Undefined	0.1493	100.0000
308.4000	308.4348	904.3555	1.3653e4	3.4987e4	3	308.3000	308.7000	0.3411	0.3219	50.0000
308.6000	308.6000	Undefined	1.2640e4	1.2640e4	3	308.5000	308.7000	Undefined	0.2980	100.0000
309.0000	309.0405	2293.7057	1.3653e4	2.7027e4	Undefined	308.9000	309.4000	0.1347	0.3219	50.0000
309.5000	309.5000	2704.4573	1.3960e4	1.3960e4	Undefined	309.4000	309.6000	0.1144	0.3291	50.0000
309.8000	309.8000	Undefined	9240.0000	9240.0000	Undefined	309.8000	309.9000	Undefined	0.2178	100.0000
311.0000	310.9997	2515.0957	2.5133e4	5.0573e4	1	310.6000	311.1000	0.1237	0.5925	50.0000
311.8000	311.8254	Undefined	6613.3333	2.0373e4	1	311.5000	312.1000	Undefined	0.1559	52.5202
312.8000	312.7901	Undefined	3.1000e4	2.2063e5	1	312.1000	313.2000	Undefined	0.7308	57.6989
313.8000	313.8000	Undefined	1.4453e4	4.3293e4	1	313.5000	313.8000	Undefined	0.3407	100.0000
314.0000	314.0070	Undefined	2.7427e4	7.0720e4	Undefined	313.5000	314.1000	Undefined	0.6465	48.2256
314.3000	314.3000	Undefined	4.7987e4	1.4233e5	Undefined	313.9000	314.3000	Undefined	1.1312	100.0000
314.5000	314.4998	940.6835	7.1547e4	1.6177e5	Undefined	314.1000	314.6000	0.3343	1.6866	50.0000
314.7000	314.7000	Undefined	5.6200e4	1.1149e5	Undefined	314.6000	314.8000	Undefined	1.3248	100.0000
315.0000	315.0073	Undefined	6.2667e4	1.8441e5	1	314.9000	315.4000	Undefined	1.4773	76.5532
315.9000	315.8677	Undefined	3.0333e4	2.1292e5	1	315.4000	316.2000	Undefined	0.7151	73.1648
316.4000	316.4000	1744.9215	4.1667e4	4.1667e4	1	316.3000	316.5000	0.1813	0.9822	50.0000
317.3000	317.2150	669.0751	4.2027e4	2.0955e5	Undefined	316.5000	317.5000	0.4741	0.9907	50.0000
317.6000	317.6103	1688.8597	1.8160e4	1.8160e4	2	317.5000	317.8000	0.1881	0.4281	50.0000
317.9000	317.9191	Undefined	9026.6667	9026.6667	2	317.8000	318.0000	Undefined	0.2128	87.3708
318.8000	318.7225	412.0919	1.1901e5	8.4449e5	Undefined	318.0000	319.3000	0.7734	2.8056	50.0000
319.5000	319.4710	Undefined	2.4813e4	2.4813e4	Undefined	319.4000	319.6000	Undefined	0.5849	55.6959
319.8000	319.8000	Undefined	2.4627e4	4.5267e4	Undefined	319.6000	319.8000	Undefined	0.5805	100.0000
320.0000	320.0097	Undefined	3.2667e4	1.1312e5	Undefined	319.6000	320.1000	Undefined	0.7701	47.5918
320.3000	320.3000	2011.2049	4.2547e4	1.5567e5	2	319.6000	320.4000	0.1593	1.0030	50.0000
321.0000	321.0000	Undefined	1.1800e4	2.9653e4	2	320.8000	321.0000	Undefined	0.2782	100.0000
321.3000	321.3188	1386.1609	2.5053e4	8.1480e4	Undefined	320.8000	321.5000	0.2318	0.5906	50.0000
322.3000	322.3000	Undefined	9506.6667	9506.6667	Undefined	322.3000	322.4000	Undefined	0.2241	100.0000
322.6000	322.6000	Undefined	3.1693e4	3.1693e4	2	322.4000	322.6000	Undefined	0.7471	100.0000
323.1000	323.1000	Undefined	2.4573e4	2.4573e4	2	323.1000	323.2000	Undefined	0.5793	100.0000
323.6000	323.6249	Undefined	1.1893e4	6.2693e4	Undefined	323.4000	324.0000	Undefined	0.2804	75.8969
324.3000	324.2616	Undefined	8560.0000	9853.3333	Undefined	324.2000	324.4000	Undefined	0.2018	43.0685
324.8000	324.7145	2380.6491	2.8693e4	6.5867e4	2	324.4000	324.9000	0.1364	0.6764	50.0000
325.1000	325.1062	1037.2161	1.5800e4	2.5547e4	2	324.9000	325.3000	0.3134	0.3725	50.0000
325.9000	325.8636	971.2389	2.1253e4	6.2573e4	Undefined	325.4000	326.0000	0.3355	0.5010	50.0000
326.5000	326.4425	734.5599	1.9667e4	7.2787e4	Undefined	326.0000	326.7000	0.4444	0.4636	50.0000
326.9000	326.9897	1007.4377	3.2653e4	8.7360e4	3	326.8000	327.2000	0.3246	0.7698	50.0000
327.5000	327.5000	1606.0007	9973.3333	1.3360e4	3	327.3000	327.5000	0.2039	0.2351	50.0000
327.7000	327.7000	2906.0248	1.7400e4	1.7400e4	Undefined	327.6000	327.8000	0.1128	0.4102	50.0000
327.9000	327.9332	1500.4972	1.6400e4	1.8000e4	Undefined	327.8000	328.0000	0.2185	0.3866	50.0000
328.5000	328.6427	688.2593	3.6440e4	1.7709e5	1	328.1000	329.0000	0.4775	0.8590	50.0000
329.4000	329.3933	2025.7694	3.7240e4	5.2533e4	Undefined	329.2000	329.5000	0.1626	0.8779	50.0000
329.7000	329.7000	2569.2219	3.1427e4	3.1427e4	1	329.5000	329.8000	0.1283	0.7408	50.0000
330.1000	330.1000	2571.5890	2.1507e4	3.4587e4	1	330.0000	330.4000	0.1284	0.5070	50.0000
330.7000	330.7000	Undefined	2.4840e4	5.4760e4	1	330.7000	331.0000	Undefined	0.5856	100.0000
331.2000	331.1951	1720.2418	2.0467e4	3.9160e4	1	331.0000	331.5000	0.1925	0.4825	50.0000
331.8000	331.7376	795.1213	2.8867e4	8.8067e4	Undefined	331.5000	332.0000	0.4172	0.6805	50.0000
332.5000	332.6153	355.5878	1.7839e5	1.6678e6	Undefined	332.0000	333.3000	0.9354	4.2052	50.0000
333.5000	333.4751	Undefined	7.8413e4	7.8413e4	2	333.4000	333.6000	Undefined	1.8485	56.2404
333.9000	333.8925	1222.2349	8.8973e4	1.6296e5	2	333.6000	334.1000	0.2732	2.0974	50.0000
334.5000	334.5189	401.4480	4.0240e4	2.3976e5	Undefined	334.3000	335.3000	0.8333	0.9486	50.0000
335.5000	335.4758	Undefined	1.0000e4	1.0000e4	Undefined	335.4000	335.6000	Undefined	0.2357	53.4667
336.0000	336.0000	Undefined	8000.0000	1.5147e4	Undefined	335.8000	336.0000	Undefined	0.1886	100.0000
336.3000	336.3000	2056.9330	6.2200e4	1.0687e5	2	336.1000	336.5000	0.1635	1.4663	50.0000
336.8000	336.7738	2084.6183	7.0253e4	1.7259e5	2	336.5000	337.1000	0.1616	1.6561	50.0000
337.3000	337.2869	1856.8490	3.5707e4	4.6373e4	2	337.1000	337.4000	0.1816	0.8417	50.0000
337.6000	337.6000	Undefined	1.0280e4	1.0280e4	Undefined	337.4000	337.6000	Undefined	0.2423	100.0000
338.8000	338.7707	839.9424	1.5495e5	5.7861e5	2	338.1000	339.0000	0.4033	3.6526	50.0000
339.1000	339.1000	Undefined	5.3640e4	2.0159e5	2	339.0000	339.9000	Undefined	1.2645	100.0000
339.8000	339.7636	Undefined	1.8933e4	6.8760e4	2	339.7000	340.4000	Undefined	0.4463	63.6268
340.2000	340.1582	Undefined	1.2840e4	3.5053e4	2	340.0000	340.4000	0.4000	0.3027	50.0000
340.5000	340.5000	2146.8628	1.6093e4	1.7373e4	1	340.4000	340.5000	0.1586	0.3794	50.0000
340.7000	340.7178	1914.3477	5.1827e4	7.4733e4	2	340.6000	340.9000	0.1780	1.2217	50.0000
341.0000	341.1333	1678.3123	1.4040e4	1.7053e4	2	340.9000	341.5000	0.2033	0.3310	50.0000
341.6000	341.6000	2865.0603	3.4360e4	4.6533e4	Undefined	341.5000	341.7000	0.1192	0.8100	50.0000
342.8000	342.7648	1071.8640	2.8067e4	1.3139e5	1	342.1000	343.0000	0.3198	0.6616	50.0000
343.1000	343.1000	2695.3681	1.7960e4	1.7960e4	Undefined	343.0000	343.2000	0.1273	0.4234	50.0000
343.5000	343.5000	Undefined	1.5240e4	1.8213e4	Undefined	343.5000	343.7000	Undefined	0.3593	100.0000
343.8000	343.8100	1201.3485	1.9973e4	3.5240e4	1	343.7000	344.1000	0.2862	0.4708	50.0000
344.8000	344.7601	2256.8055	1.6592e5	7.2629e5	1	344.1000	345.3000	0.1528	3.9113	50.0000
345.8000	345.7779	Undefined	2.7800e4	1.1476e5	1	345.4000	346.0000	Undefined	0.6553	81.5827
346.9000	346.7506	430.7221	2.4519e5	2.1955e6	Undefined	346.0000	347.6000	0.8050	5.7799	50.0000
348.6000	348.6105	409.6713	1.4217e6	1.0807e7	Undefined	347.7000	349.4000	0.8510	33.5140	50.0000
349.6000	349.6026	Undefined	8.5227e4	4.7827e5	Undefined	349.5000	350.3000	Undefined	2.0091	96.1358
350.4000	350.4111	Undefined	6.0320e4	6.0320e4	2	350.3000	350.5000	Undefined	1.4220	62.3674
351.1000	351.0766	548.7517	8.5107e4	3.7521e5	Undefined	350.5000	351.3000	0.6398	2.0063	50.0000
351.5000	351.5465	1059.4096	1.3933e4	3.8013e4	2	351.4000	351.7000	0.3318	0.3285	50.0000
351.9000	351.9000	3126.6922	4.0053e4	4.0053e4	2	351.8000	352.0000	0.1125	0.9442	50.0000
352.8000	352.6566	848.9459	1.1092e5	7.6703e5	Undefined	352.0000	353.4000	0.4154	2.6148	50.0000
353.7000	353.6669	1415.3689	4.1813e4	8.3907e4	Undefined	353.5000	353.9000	0.2499	0.9857	50.0000
354.0000	354.0000	1253.5580	1.6693e4	2.5080e4	Undefined	353.9000	354.2000	0.2824	0.3935	50.0000
354.4000	354.4000	1386.2885	1.9893e4	3.5413e4	Undefined	354.2000	354.4000	0.2556	0.4690	50.0000
354.9000	354.9715	475.6101	2.0013e4	1.0711e5	2	354.5000	355.4000	0.7463	0.4718	50.0000
355.5000	355.5000	2283.3821	1.7867e4	1.7867e4	2	355.4000	355.5000	0.1557	0.4212	50.0000
355.8000	355.8007	1141.7770	2.1587e4	4.5880e4	Undefined	355.6000	356.0000	0.3116	0.5089	50.0000
356.5000	356.5107	1315.2562	3.7387e4	1.3296e5	2	356.2000	356.9000	0.2711	0.8813	50.0000
357.1000	357.1071	1181.3140	2.8493e4	6.7987e4	2	356.9000	357.4000	0.3023	0.6717	50.0000
357.7000	357.6912	1558.4237	1.1320e4	2.1693e4	2	357.5000	357.9000	0.2295	0.2669	50.0000
358.6000	358.6478	434.9555	1.7653e5	1.3336e6	Undefined	357.9000	359.5000	0.8246	4.1615	50.0000
359.8000	359.8094	Undefined	4.7787e4	9.3933e4	Undefined	359.6000	360.0000	Undefined	1.1265	59.3890
360.7000	360.6454	460.6369	8.3959e5	5.4689e6	Undefined	360.0000	361.4000	0.7829	19.7920	50.0000
362.0000	361.8591	Undefined	1.2205e5	6.0319e5	1	361.5000	362.5000	Undefined	2.8772	38.3712
362.9000	362.9212	712.4547	4.4853e4	1.4999e5	1	362.8000	363.5000	0.5094	1.0573	50.0000
364.0000	364.0000	Undefined	3.9827e4	1.1891e5	1	363.5000	364.0000	Undefined	0.9389	100.0000
364.7000	364.7280	447.8781	1.3427e5	9.5193e5	Undefined	364.1000	365.4000	0.8143	3.1651	50.0000
365.7000	365.7000	2038.5419	3.1693e4	6.6013e4	Undefined	365.5000	366.0000	0.1794	0.7471	50.0000
366.6000	366.7044	380.4869	1.8881e5	1.6083e6	Undefined	366.0000	367.4000	0.9638	4.4510	50.0000
367.7000	367.6653	Undefined	3.1187e4	4.9840e4	Undefined	367.5000	367.8000	Undefined	0.7352	58.2941
367.9000	367.9000	Undefined	2.8200e4	2.8200e4	Undefined	367.8000	368.0000	Undefined	0.6648	100.0000
368.3000	368.3000	676.8266	3.4653e4	1.3220e5	3	367.8000	368.3000	0.5442	0.8169	50.0000
368.5000	368.5000	2938.6259	5.7187e4	5.7187e4	3	368.4000	368.6000	0.1254	1.3481	50.0000
369.0000	368.9603	666.2239	2.4040e4	4.8387e4	3	368.6000	369.2000	0.5538	0.5667	50.0000
369.3000	369.3000	Undefined	1.7453e4	2.9307e4	3	369.2000	369.4000	Undefined	0.4114	100.0000
369.7000	369.7117	1042.8972	2.6080e4	7.1867e4	Undefined	369.5000	370.0000	0.3545	0.6148	50.0000
370.4000	370.4000	Undefined	4.4373e4	4.4373e4	2	370.4000	370.5000	Undefined	1.0460	100.0000
371.0000	371.0000	3289.0011	4.4253e4	4.6333e4	2	370.9000	371.1000	0.1128	1.0432	50.0000
371.2000	371.2000	2507.9056	9640.0000	9640.0000	Undefined	371.1000	371.2000	0.1480	0.2272	50.0000
371.4000	371.4000	3049.1731	1.7573e4	1.7573e4	2	371.3000	371.5000	0.1218	0.4143	50.0000
371.6000	371.6223	696.7412	9040.0000	1.7240e4	Undefined	371.5000	372.1000	0.5334	0.2131	50.0000
372.4000	372.4000	1506.4467	3.3027e4	8.4000e4	3	372.1000	372.4000	0.2472	0.7786	50.0000
372.8000	372.7624	1678.4604	3.7453e4	5.4293e4	3	372.5000	372.9000	0.2221	0.8829	50.0000
373.0000	373.0000	2258.9534	2.0947e4	2.0947e4	3	372.9000	373.1000	0.1651	0.4938	50.0000
373.5000	373.5418	1184.3978	1.2613e4	3.3027e4	2	373.3000	373.8000	0.3154	0.2973	50.0000
374.0000	374.0000	2985.8428	1.1843e5	1.5959e5	Undefined	373.8000	374.0000	0.1253	2.7917	50.0000
374.9000	374.7368	511.8127	1.0894e6	7.8766e6	Undefined	374.1000	375.4000	0.7322	25.6800	50.0000
375.7000	375.7063	Undefined	1.3248e5	6.5483e5	3	375.5000	376.0000	Undefined	3.1230	88.5568
376.2000	376.2283	Undefined	1.3319e5	2.4380e5	3	376.1000	376.4000	Undefined	3.1397	83.0113
376.5000	376.5118	Undefined	4.5333e4	2.1187e5	3	376.4000	377.3000	Undefined	1.0687	66.7794
376.8000	376.7993	Undefined	4.3653e4	2.0957e5	3	376.6000	377.4000	Undefined	1.0291	82.6054
377.7000	377.7030	Undefined	2.0573e4	1.1697e5	Undefined	377.4000	378.0000	Undefined	0.4850	78.5483
378.4000	378.4572	353.8830	5.1587e4	4.7060e5	Undefined	378.1000	379.3000	1.0694	1.2161	50.0000
379.0000	378.9933	Undefined	4.7973e4	1.2968e5	Undefined	378.9000	379.4000	Undefined	1.1309	75.0973
379.7000	379.6785	Undefined	1.1867e4	2.1427e4	Undefined	379.4000	379.8000	Undefined	0.2797	72.0225
380.5000	380.4910	1766.7393	3.1712e5	1.6632e6	Undefined	379.8000	381.3000	0.2154	7.4756	50.0000
381.5000	381.4604	Undefined	3.5240e4	3.5240e4	Undefined	381.4000	381.8000	Undefined	0.8307	60.6129
381.7000	381.7000	Undefined	2.4107e4	2.4107e4	Undefined	381.6000	381.8000	Undefined	0.5683	100.0000
382.0000	382.0000	2203.3966	2.4707e4	2.9440e4	Undefined	381.8000	382.0000	0.1734	0.5824	50.0000
382.5000	382.2851	817.3514	3.4693e4	1.6600e5	3	381.8000	382.5000	0.4677	0.8043	50.0000
382.5000	382.5000	823.7418	3.4693e4	1.6600e5	3	381.8000	382.5000	0.4643	0.8178	50.0000
382.8000	382.8000	3000.9245	9.8520e4	1.2784e5	3	382.6000	382.9000	0.1276	2.3225	50.0000
383.1000	383.1125	1895.5439	1.8240e4	2.5227e4	3	383.0000	383.3000	0.2021	0.4300	50.0000
383.6000	383.6000	3106.2637	4.6493e4	5.9800e4	Undefined	383.3000	383.7000	0.1235	1.0960	50.0000
383.9000	383.9000	2640.0917	3.2440e4	3.2440e4	2	383.7000	384.0000	0.1454	0.7647	50.0000
384.3000	384.3000	Undefined	1.3747e4	1.3747e4	2	384.0000	384.3000	Undefined	0.3241	100.0000
384.8000	384.8628	501.9600	2.7107e4	1.5839e5	Undefined	384.5000	385.4000	0.7667	0.6390	50.0000
385.6000	385.5558	1787.4067	1.3267e4	1.3267e4	Undefined	385.4000	385.7000	0.2157	0.3127	50.0000
385.8000	385.8291	2009.9413	1.1880e4	1.1880e4	Undefined	385.7000	386.0000	0.1920	0.2801	50.0000
386.2000	386.2048	1203.9967	2.6387e4	7.6413e4	Undefined	386.0000	386.3000	0.3208	0.6220	50.0000
386.5000	386.5472	1041.2121	3.1093e4	7.5867e4	3	386.4000	386.8000	0.3712	0.7330	50.0000
386.9000	386.9000	2439.2318	3.4280e4	1.3453e5	3	386.4000	386.9000	0.1586	0.8081	50.0000
387.2000	387.2000	3000.1123	6.5707e4	7.0813e4	3	387.0000	387.3000	0.1291	1.5489	50.0000
387.5000	387.5000	3036.7732	5733.3333	5733.3333	2	387.4000	387.6000	0.1276	0.1352	50.0000
387.7000	387.7000	3413.1099	1.3440e4	1.3440e4	Undefined	387.6000	387.8000	0.1136	0.3168	50.0000
387.9000	387.9000	2955.2074	1.8227e4	1.8227e4	2	387.8000	388.0000	0.1313	0.4297	50.0000
388.1000	388.1000	3065.4613	3.8653e4	3.8653e4	2	388.0000	388.1000	0.1266	0.9112	50.0000
388.4000	388.4178	2301.4296	5.6520e4	1.2872e5	Undefined	388.2000	388.8000	0.1688	1.3324	50.0000
389.2000	389.2188	1024.3844	1.3947e4	3.0867e4	Undefined	389.0000	389.5000	0.3800	0.3288	50.0000
389.7000	389.7000	2736.9324	1.7253e4	6.0947e4	2	389.0000	389.8000	0.1424	0.4067	50.0000
390.3000	390.3088	2279.1966	6.7613e4	1.1463e5	2	390.1000	390.5000	0.1712	1.5939	50.0000
390.7000	390.7000	Undefined	2.5200e4	3.3920e4	2	390.7000	390.9000	Undefined	0.5941	100.0000
391.3000	391.2520	886.5950	2.7507e4	8.6787e4	2	390.9000	391.5000	0.4413	0.6484	50.0000
391.7000	391.6774	1727.4903	1.3413e4	2.9493e4	2	391.5000	392.0000	0.2267	0.3162	50.0000
392.2000	392.2000	Undefined	7546.6667	1.2373e4	2	392.0000	392.2000	Undefined	0.1779	100.0000
392.4000	392.4000	3479.9274	6.8320e4	6.8320e4	3	392.3000	392.5000	0.1128	1.6105	50.0000
392.6000	392.6000	2928.4813	2.9813e4	2.9813e4	3	392.5000	392.7000	0.1341	0.7028	50.0000
393.2000	393.1531	1827.1220	1.4413e4	2.3773e4	3	393.0000	393.3000	0.2152	0.3398	50.0000
393.6000	393.6000	2780.9530	3.0667e4	4.6440e4	2	393.3000	393.7000	0.1415	0.7229	50.0000
394.1000	394.1000	2986.0156	2.0160e4	2.4000e4	2	394.0000	394.3000	0.1320	0.4752	50.0000
394.5000	394.5000	2786.5378	2.7827e4	3.6227e4	Undefined	394.3000	394.6000	0.1416	0.6560	50.0000
395.0000	394.9599	Undefined	1.0093e4	2.4040e4	Undefined	394.8000	395.1000	Undefined	0.2379	69.4848
395.3000	395.3000	Undefined	1.6827e4	1.6827e4	Undefined	395.1000	395.3000	Undefined	0.3967	100.0000
395.7000	395.7309	1552.7901	1.4000e4	1.8253e4	Undefined	395.6000	395.9000	0.2549	0.3300	50.0000
396.8000	396.6999	550.9304	4.3293e4	3.4447e5	Undefined	395.9000	397.5000	0.7201	1.0206	50.0000
397.7000	397.7027	Undefined	7426.6667	7426.6667	Undefined	397.6000	397.8000	Undefined	0.1751	51.3465
398.5000	398.5024	Undefined	2.8173e4	1.1628e5	4	397.8000	398.6000	Undefined	0.6641	62.5651
398.8000	398.7662	711.1395	3.0173e4	1.1547e5	Undefined	398.3000	398.9000	0.5607	0.7113	50.0000
399.0000	399.0000	827.9482	2.3067e4	5.2133e4	2	398.9000	399.4000	0.4819	0.5438	50.0000
399.3000	399.3000	Undefined	1.7587e4	2.4267e4	Undefined	399.2000	399.3000	Undefined	0.4146	100.0000
399.5000	399.5285	Undefined	1.9107e4	5.4120e4	2	399.4000	399.9000	Undefined	0.4504	70.4466
400.0000	400.0480	Undefined	1.4827e4	1.4827e4	2	399.9000	400.1000	Undefined	0.3495	70.4586
401.0000	400.9849	2636.4896	1.6880e5	8.4072e5	Undefined	400.1000	401.6000	0.1521	3.9792	50.0000
402.0000	401.9485	Undefined	2.3147e4	7.9840e4	1	401.7000	402.2000	Undefined	0.5456	80.8468
402.3000	402.3000	Undefined	2.0960e4	2.0960e4	4	402.2000	402.4000	Undefined	0.4941	100.0000
402.3000	402.5000	Undefined	2.0960e4	7.1573e4	Undefined	402.2000	402.5000	Undefined	0.4658	100.0000
402.7000	402.7090	Undefined	3.4627e4	3.4627e4	Undefined	402.6000	402.8000	Undefined	0.8163	47.5164
403.0000	402.9962	2218.3315	4.8387e4	1.2131e5	1	402.6000	403.1000	0.1817	1.1406	50.0000
403.2000	403.2000	Undefined	1.5160e4	1.5160e4	Undefined	403.1000	403.5000	Undefined	0.3574	100.0000
403.2000	403.7027	Undefined	1.5160e4	5.7080e4	2	403.1000	404.0000	Undefined	0.3457	61.5682
404.3000	404.2903	1878.3019	3.2333e4	1.2167e5	2	403.5000	404.4000	0.2152	0.7622	50.0000
404.5000	404.5000	Undefined	3.3040e4	1.2603e5	Undefined	404.0000	404.5000	Undefined	0.7789	100.0000
404.8000	404.8059	1577.3693	5.4133e4	2.4052e5	Undefined	404.0000	405.0000	0.2566	1.2761	50.0000
406.5000	406.5000	3081.7808	8.7333e4	1.6413e5	3	406.2000	406.6000	0.1319	2.0588	50.0000
406.8000	406.8423	1534.6234	2.2520e4	8.3333e4	3	406.7000	407.4000	0.2651	0.5309	50.0000
407.1000	407.1114	Undefined	2.0000e4	6.2547e4	3	407.0000	407.8000	Undefined	0.4715	56.3667
407.5000	407.5356	Undefined	1.1147e4	2.5653e4	3	407.4000	407.8000	Undefined	0.2628	70.5144
407.9000	407.9000	2485.3564	9866.6667	9866.6667	3	407.8000	408.0000	0.1641	0.2326	50.0000
408.3000	408.3000	2916.2097	3.9747e4	6.5093e4	Undefined	408.0000	408.4000	0.1400	0.9370	50.0000
408.8000	408.8419	742.1772	1.7133e4	8.5680e4	1	408.5000	409.3000	0.5509	0.4039	50.0000
409.8000	409.8026	1873.2540	1.0533e4	2.0187e4	1	409.6000	410.0000	0.2188	0.2483	50.0000
410.1000	410.1000	2906.5256	1.3827e4	1.5160e4	Undefined	410.0000	410.1000	0.1411	0.3259	50.0000
410.5000	410.5754	766.8112	2.2373e4	1.3677e5	3	410.2000	411.3000	0.5354	0.5274	50.0000
411.0000	410.9908	Undefined	1.7160e4	3.1440e4	3	410.9000	411.3000	Undefined	0.4045	46.1150
411.2000	411.2000	Undefined	8413.3333	8413.3333	3	411.1000	411.3000	Undefined	0.1983	100.0000
411.5000	411.5499	836.1692	9026.6667	3.5533e4	3	411.4000	412.0000	0.4922	0.2128	50.0000
411.8000	411.8069	Undefined	7853.3333	8533.3333	3	411.7000	412.0000	Undefined	0.1851	61.6299
412.2000	412.1938	1649.1630	2.2587e4	5.2973e4	Undefined	412.0000	412.3000	0.2499	0.5324	50.0000
412.5000	412.5281	559.5591	3.1093e4	1.7052e5	4	412.4000	413.2000	0.7372	0.7330	50.0000
412.7000	412.7000	Undefined	2.9413e4	1.1509e5	Undefined	412.6000	413.2000	Undefined	0.6934	100.0000
412.7000	412.9411	Undefined	2.9413e4	1.1509e5	3	412.6000	413.2000	Undefined	0.6368	69.0276
413.3000	413.3019	Undefined	2.1933e4	3.4813e4	3	413.2000	413.4000	Undefined	0.5170	60.4863
413.6000	413.6000	2875.4818	3.0653e4	3.5907e4	3	413.5000	413.8000	0.1438	0.7226	50.0000
413.9000	413.9197	Undefined	1.0600e4	1.0600e4	3	413.8000	414.0000	Undefined	0.2499	65.4717
414.5000	414.6324	410.2910	1.3555e5	1.2910e6	Undefined	414.0000	415.6000	1.0106	3.1953	50.0000
415.9000	415.8739	Undefined	4.0480e4	1.3176e5	1	415.7000	416.2000	Undefined	0.9543	62.4012
416.8000	416.7756	Undefined	4.2053e4	2.2609e5	1	416.2000	416.9000	Undefined	0.9913	78.9949
417.2000	417.2000	2812.2405	6.2800e4	6.8440e4	1	417.1000	417.4000	0.1484	1.4804	50.0000
417.5000	417.5000	2775.4380	2.4547e4	2.4547e4	Undefined	417.4000	417.6000	0.1504	0.5787	50.0000
418.3000	418.3000	2862.9271	5.1893e4	8.6067e4	1	418.0000	418.4000	0.1461	1.2233	50.0000
419.0000	418.9622	1112.0429	4.1867e4	1.2848e5	Undefined	418.4000	419.2000	0.3768	0.9869	50.0000
419.6000	419.5925	2112.0484	8040.0000	8040.0000	Undefined	419.4000	419.7000	0.1987	0.1895	50.0000
420.4000	420.3523	1506.0090	4.4320e4	1.5363e5	Undefined	419.7000	420.5000	0.2791	1.0448	50.0000
421.1000	421.0089	610.6587	4.8027e4	2.3224e5	Undefined	420.5000	421.4000	0.6894	1.1322	50.0000
421.9000	421.8507	1872.3314	3.0960e4	7.6693e4	1	421.5000	422.0000	0.2253	0.7298	50.0000
422.1000	422.1000	Undefined	7800.0000	7800.0000	Undefined	422.0000	422.1000	Undefined	0.1839	100.0000
422.9000	422.7170	642.6848	2.2320e4	1.6844e5	Undefined	422.2000	423.4000	0.6577	0.5262	50.0000
423.6000	423.5985	1419.5598	8333.3333	1.2440e4	Undefined	423.4000	423.8000	0.2984	0.1964	50.0000
423.9000	423.9000	2682.5186	9293.3333	9973.3333	Undefined	423.8000	423.9000	0.1580	0.2191	50.0000
424.4000	424.4000	2909.2703	3.0480e4	6.8853e4	Undefined	424.0000	424.6000	0.1459	0.7185	50.0000
424.8000	424.7539	1830.5984	1.2480e4	2.0840e4	2	424.6000	425.0000	0.2320	0.2942	50.0000
425.1000	425.1347	1698.2175	9986.6667	1.7587e4	2	425.0000	425.4000	0.2503	0.2354	50.0000
425.6000	425.6064	1469.1084	8813.3333	1.9907e4	Undefined	425.4000	425.8000	0.2897	0.2078	50.0000
426.6000	426.6000	3410.6710	1.2615e5	1.2615e5	2	426.5000	426.7000	0.1251	2.9737	50.0000
427.0000	427.0021	2124.1625	4.2000e4	8.9600e4	1	426.9000	427.4000	0.2010	0.9901	50.0000
427.3000	427.3000	2789.1833	2.7627e4	2.7627e4	2	427.2000	427.4000	0.1532	0.6513	50.0000
427.7000	427.7257	Undefined	1.4893e4	2.1787e4	2	427.4000	427.9000	Undefined	0.3511	52.3277
428.1000	428.1000	3337.3384	1.3641e5	1.9029e5	Undefined	427.9000	428.1000	0.1283	3.2157	50.0000
428.7000	428.5985	2133.6708	1.9676e5	1.0022e6	Undefined	428.2000	429.4000	0.2009	4.6383	50.0000
430.0000	429.9928	769.8558	6.5920e4	3.3828e5	2	429.5000	430.4000	0.5585	1.5540	50.0000
430.5000	430.5000	Undefined	3.4533e4	1.2281e5	2	430.4000	431.1000	Undefined	0.8141	100.0000
430.5000	430.8178	Undefined	3.4533e4	1.7399e5	2	430.4000	431.4000	Undefined	0.7949	52.0364
431.5000	431.4962	Undefined	1.7293e4	5.8733e4	2	431.4000	431.9000	Undefined	0.4077	70.5089
431.7000	431.7000	Undefined	1.5587e4	2.5387e4	2	431.6000	431.9000	Undefined	0.3674	100.0000
432.6000	432.6749	Undefined	4.0627e4	2.4516e5	3	431.9000	433.0000	Undefined	0.9577	55.7926
433.2000	433.1957	2324.8751	5.2080e4	7.1707e4	3	433.0000	433.3000	0.1863	1.2277	50.0000
433.4000	433.4000	Undefined	1.4173e4	1.4173e4	3	433.3000	433.7000	Undefined	0.3341	100.0000
433.4000	433.5943	Undefined	1.4173e4	1.1440e4	3	433.3000	433.7000	Undefined	0.2697	81.6434
433.9000	433.9000	2850.5531	2.4827e4	3.1227e4	Undefined	433.3000	434.0000	0.1522	0.5853	50.0000
434.7000	434.7000	2715.0083	1.2683e5	3.9443e5	3	434.0000	435.0000	0.1601	2.9897	50.0000
435.1000	435.1000	Undefined	2.8600e4	9.3800e4	3	435.0000	435.7000	Undefined	0.6742	100.0000
435.1000	435.2530	Undefined	2.8600e4	1.2792e5	3	435.0000	436.0000	Undefined	0.4850	61.0661
435.6000	435.6000	Undefined	1.9547e4	7.7187e4	3	435.5000	436.3000	Undefined	0.4608	100.0000
435.9000	435.8666	Undefined	1.4467e4	1.4573e4	3	435.7000	436.0000	Undefined	0.3410	56.9585
436.1000	436.1000	1887.1048	1.2280e4	1.4920e4	3	436.0000	436.2000	0.2311	0.2895	50.0000
436.6000	436.5631	1701.3165	2.2147e4	1.0807e5	Undefined	436.3000	437.4000	0.2566	0.5221	50.0000
437.5000	437.5000	3065.2186	1.0320e4	1.4160e4	Undefined	437.4000	437.8000	0.1427	0.2433	50.0000
437.7000	437.7000	2965.5562	8320.0000	8320.0000	Undefined	437.6000	437.8000	0.1476	0.1961	50.0000
438.1000	438.1420	1569.2303	1.0480e4	2.3040e4	2	437.8000	438.3000	0.2792	0.2471	50.0000
438.7000	438.6556	1138.4395	1.5493e4	4.3627e4	2	438.3000	438.8000	0.3853	0.3652	50.0000
439.2000	439.1634	1263.0758	1.4107e4	5.9667e4	2	438.9000	439.7000	0.3477	0.3325	50.0000
439.9000	439.9021	Undefined	8120.0000	1.0933e4	Undefined	439.7000	440.0000	Undefined	0.1914	79.9672
440.7000	440.8099	2821.5193	9.7360e4	4.3935e5	Undefined	440.0000	441.1000	0.1562	2.2951	50.0000
441.2000	441.2000	Undefined	2.2107e4	2.2107e4	Undefined	441.1000	441.6000	Undefined	0.5211	100.0000
441.7000	441.7310	Undefined	1.3907e4	1.3907e4	Undefined	441.6000	441.8000	Undefined	0.3278	80.2972
442.7000	442.7226	466.9669	2.6401e5	2.5785e6	Undefined	441.8000	443.5000	0.9481	6.2237	50.0000
443.7000	443.6955	Undefined	5.1960e4	2.3891e5	3	443.6000	444.3000	Undefined	1.2249	82.0246
444.2000	444.1783	Undefined	4.0347e4	1.4493e5	3	444.1000	444.7000	Undefined	0.9511	68.2089
444.4000	444.4000	Undefined	3.2253e4	7.0747e4	3	444.3000	444.7000	Undefined	0.7603	100.0000
444.4000	444.5590	Undefined	3.2253e4	7.0747e4	3	444.3000	444.7000	Undefined	0.6638	75.1420
445.0000	444.9435	1290.7688	4.5360e4	1.0787e5	Undefined	444.7000	445.2000	0.3447	1.0693	50.0000
445.3000	445.3000	Undefined	1.7427e4	2.4707e4	Undefined	445.2000	445.5000	Undefined	0.4108	100.0000
445.7000	445.7073	Undefined	1.3747e4	3.7867e4	1	445.5000	445.8000	Undefined	0.3241	85.2085
446.4000	446.5633	529.0872	2.9187e4	2.2823e5	Undefined	445.9000	447.1000	0.8440	0.6880	50.0000
447.2000	447.1649	Undefined	1.6253e4	1.6253e4	Undefined	447.1000	447.4000	Undefined	0.3831	59.9262
447.5000	447.5171	1184.3128	1.0173e4	2.3413e4	Undefined	447.4000	447.8000	0.3779	0.2398	50.0000
447.7000	447.7000	Undefined	9826.6667	9826.6667	Undefined	447.6000	447.8000	Undefined	0.2316	100.0000
447.9000	447.9000	2515.4432	1.1880e4	4.5640e4	Undefined	447.4000	447.9000	0.1781	0.2801	50.0000
448.4000	448.5713	788.5847	4.9400e4	2.5140e5	2	448.0000	448.9000	0.5688	1.1645	50.0000
449.0000	449.0237	Undefined	3.4640e4	6.6013e4	2	448.9000	449.4000	Undefined	0.8166	67.4172
449.5000	449.5000	2956.8598	2.3227e4	3.1013e4	2	449.4000	449.8000	0.1520	0.5475	50.0000
