# Supplementary material for: Study on the performance and mechanism of a p–n type In2O3/BiOCl heterojunction prepared using a sacrificial MOF framework for the degradation of PFOA
Source: RSC Adv. 2025 May 8;15(19):15029–51. doi: 10.1039/d5ra01317h (PMC12060136; doi:10.1039/d5ra01317h)
Supplement: RA-015-D5RA01317H-s001 [file RA-015-D5RA01317H-s001.zip › Supplementary Information/LC-MS/20221123-2h-3.txt]

102.4000	102.4000	Undefined	9440.0000	9440.0000	1	102.4000	102.5000	Undefined	0.4291	100.0000
103.4000	103.3895	Undefined	5440.0000	5440.0000	Undefined	103.3000	103.5000	Undefined	0.2473	31.8277
103.8000	103.8137	458.7070	1.1269e4	2.7726e4	2	103.5000	104.1000	0.2263	0.5123	50.0000
104.4000	104.4327	Undefined	6057.1429	6057.1429	2	104.3000	104.5000	Undefined	0.2753	38.2075
104.8000	104.8000	694.8798	9188.5714	1.0720e4	1	104.7000	104.8000	0.1508	0.4177	50.0000
105.5000	105.5085	Undefined	2.4606e4	2.4606e4	2	105.4000	105.6000	Undefined	1.1185	43.7065
106.0000	106.0000	Undefined	5.0160e4	5.3783e4	Undefined	105.8000	106.0000	Undefined	2.2802	100.0000
106.6000	106.6000	Undefined	1.3589e4	1.3589e4	1	106.4000	106.6000	Undefined	0.6177	100.0000
107.2000	107.2000	Undefined	3.0651e4	4.8331e4	3	107.2000	107.4000	Undefined	1.3934	100.0000
107.5000	107.5000	898.6494	1.1600e4	1.1600e4	3	107.4000	107.6000	0.1196	0.5273	50.0000
107.7000	107.7298	Undefined	1.6869e4	1.6869e4	Undefined	107.6000	107.8000	Undefined	0.7668	43.6314
108.2000	108.2000	Undefined	1.6046e4	1.6046e4	Undefined	108.1000	108.2000	Undefined	0.7294	100.0000
108.7000	108.6624	525.5740	3.9451e4	6.5269e4	2	108.5000	108.8000	0.2067	1.7934	50.0000
109.0000	108.9804	338.9470	6.4046e4	1.4152e5	Undefined	108.8000	109.3000	0.3215	2.9114	50.0000
109.4000	109.4000	750.0125	2.0377e4	2.0377e4	2	109.3000	109.5000	0.1459	0.9263	50.0000
109.9000	109.8467	844.2528	4.2846e4	8.5611e4	Undefined	109.6000	110.0000	0.1301	1.9477	50.0000
110.4000	110.4000	764.7857	1.0571e4	1.0571e4	Undefined	110.3000	110.5000	0.1444	0.4806	50.0000
112.9000	112.9000	Undefined	6.7703e4	6.7703e4	1	112.8000	112.9000	Undefined	3.0777	100.0000
113.6000	113.6220	Undefined	3.7589e4	4.5040e4	1	113.5000	113.7000	Undefined	1.7087	51.3074
114.1000	114.1000	Undefined	1.2503e4	1.2503e4	1	114.1000	114.2000	Undefined	0.5684	100.0000
114.8000	114.8000	Undefined	4.6183e4	4.6183e4	Undefined	114.6000	114.8000	Undefined	2.0994	100.0000
115.2000	115.2000	Undefined	1.3829e4	1.3829e4	Undefined	115.2000	115.3000	Undefined	0.6286	100.0000
115.5000	115.5000	Undefined	1.9566e4	1.9566e4	Undefined	115.3000	115.5000	Undefined	0.8894	100.0000
117.9000	117.9000	Undefined	1.7291e4	1.7291e4	Undefined	117.8000	117.9000	Undefined	0.7860	100.0000
118.8000	118.7845	324.7641	7.7440e4	2.7425e5	Undefined	118.4000	119.0000	0.3658	3.5203	50.0000
119.6000	119.6000	Undefined	1.9257e4	1.9257e4	Undefined	119.4000	119.6000	Undefined	0.8754	100.0000
120.9000	120.9000	Undefined	1.0503e4	1.0503e4	1	120.9000	121.0000	Undefined	0.4774	100.0000
121.1000	121.1000	Undefined	4.1337e4	4.1337e4	Undefined	121.0000	121.1000	Undefined	1.8791	100.0000
121.9000	121.9000	Undefined	1.8274e4	1.8274e4	Undefined	121.9000	122.0000	Undefined	0.8307	100.0000
122.3000	122.3000	687.7967	3.0766e4	6.1177e4	3	122.0000	122.5000	0.1778	1.3986	50.0000
122.7000	122.7000	992.4003	3.5623e4	4.4080e4	3	122.5000	122.8000	0.1236	1.6194	50.0000
123.1000	123.1000	Undefined	1.3371e4	1.3371e4	3	123.1000	123.2000	Undefined	0.6078	100.0000
123.3000	123.3000	Undefined	9908.5714	9908.5714	3	123.2000	123.3000	Undefined	0.4504	100.0000
123.6000	123.5783	Undefined	1.2194e4	1.2194e4	3	123.5000	123.7000	Undefined	0.5543	35.1453
123.9000	123.8867	746.7814	2.7326e4	3.1680e4	Undefined	123.7000	124.0000	0.1659	1.2422	50.0000
124.1000	124.1000	990.7469	8925.7143	8925.7143	Undefined	124.0000	124.2000	0.1253	0.4058	50.0000
124.7000	124.5000	Undefined	4.0206e4	5.1074e4	Undefined	124.5000	124.7000	Undefined	1.8069	100.0000
124.7000	124.7000	Undefined	4.0206e4	4.0206e4	2	124.6000	124.7000	Undefined	1.8277	100.0000
125.1000	125.1464	Undefined	4.0309e4	4.0309e4	2	125.0000	125.2000	Undefined	1.8324	66.4162
125.8000	125.8000	Undefined	3.7863e4	4.5577e4	2	125.8000	125.9000	Undefined	1.7212	100.0000
127.6000	127.6000	Undefined	3.8926e4	7.5657e4	Undefined	127.6000	127.9000	Undefined	1.7695	100.0000
127.8000	127.8000	826.7106	2.9017e4	2.9017e4	Undefined	127.7000	127.9000	0.1546	1.3191	50.0000
128.2000	128.2000	Undefined	2.3737e4	2.3737e4	1	128.1000	128.2000	Undefined	1.0791	100.0000
129.3000	129.3000	967.2649	2.1143e4	2.1143e4	Undefined	129.2000	129.4000	0.1337	0.9611	50.0000
129.5000	129.5000	Undefined	1.6583e4	1.6583e4	Undefined	129.4000	129.6000	Undefined	0.7538	100.0000
129.9000	129.9408	Undefined	4.1714e4	9.6846e4	Undefined	129.4000	130.0000	Undefined	1.8963	66.7671
133.0000	132.9742	Undefined	8240.0000	8240.0000	1	132.9000	133.1000	Undefined	0.3746	53.9528
133.4000	133.4000	Undefined	1.7577e4	1.7577e4	2	133.3000	133.4000	Undefined	0.7990	100.0000
134.0000	133.9896	696.9963	1.0937e4	1.0937e4	2	133.8000	134.1000	0.1922	0.4972	50.0000
134.3000	134.3000	Undefined	6960.0000	8845.7143	2	134.3000	134.5000	Undefined	0.3164	100.0000
135.1000	135.1000	Undefined	1.8663e4	1.8663e4	Undefined	135.0000	135.1000	Undefined	0.8484	100.0000
135.9000	135.9000	Undefined	2.9006e4	2.9006e4	Undefined	135.9000	136.0000	Undefined	1.3186	100.0000
136.3000	136.3000	Undefined	1.6263e4	1.6263e4	Undefined	136.3000	136.4000	Undefined	0.7393	100.0000
136.7000	136.7000	Undefined	1.5463e4	1.5463e4	Undefined	136.7000	136.8000	Undefined	0.7029	100.0000
140.6000	140.4436	Undefined	6.9670e5	9.0121e5	Undefined	140.2000	140.6000	Undefined	20.2522	49.3074
140.6000	140.6000	Undefined	6.9670e5	9.0121e5	Undefined	140.2000	140.6000	Undefined	31.6708	100.0000
141.2000	141.1959	Undefined	5.2465e5	9.1994e5	Undefined	141.1000	141.5000	Undefined	23.8499	50.7689
141.8000	141.8400	541.3652	3.3474e4	9.0366e4	Undefined	141.7000	142.2000	0.2620	1.5217	50.0000
145.3000	145.3000	Undefined	3508.5714	3508.5714	Undefined	145.3000	145.4000	Undefined	0.1595	100.0000
146.0000	146.0000	Undefined	1.1006e4	1.1006e4	3	145.9000	146.0000	Undefined	0.5003	100.0000
146.5000	146.5000	Undefined	9748.5714	1.4274e4	3	146.5000	146.7000	Undefined	0.4432	100.0000
146.8000	146.8000	Undefined	2.8217e4	2.8217e4	3	146.7000	146.8000	Undefined	1.2827	100.0000
147.1000	147.0539	Undefined	7257.1429	7257.1429	3	147.0000	147.3000	Undefined	0.3299	62.5984
147.4000	147.4457	Undefined	4651.4286	8525.7143	1	147.3000	147.6000	Undefined	0.2114	66.9533
147.7000	147.7000	Undefined	1.2674e4	1.2674e4	1	147.3000	147.7000	Undefined	0.5762	100.0000
148.6000	148.5785	727.7547	1.3486e4	2.7406e4	Undefined	148.3000	148.8000	0.2042	0.6130	50.0000
148.9000	148.9000	884.8334	3714.2857	3714.2857	Undefined	148.8000	149.0000	0.1683	0.1688	50.0000
149.2000	149.2000	Undefined	2925.7143	2925.7143	Undefined	149.0000	149.2000	Undefined	0.1330	100.0000
149.5000	149.5000	Undefined	6297.1429	6297.1429	Undefined	149.4000	149.5000	Undefined	0.2863	100.0000
149.8000	149.8444	Undefined	7988.5714	1.3954e4	3	149.7000	150.0000	Undefined	0.3631	76.7525
150.1000	150.1000	1334.4350	2.1291e4	2.1291e4	3	150.0000	150.2000	0.1125	0.9679	50.0000
150.3000	150.3000	598.2667	9920.0000	9920.0000	2	150.2000	150.5000	0.2512	0.4509	50.0000
150.6000	150.6000	Undefined	6891.4286	6891.4286	3	150.5000	150.6000	Undefined	0.3133	100.0000
151.0000	151.0000	1233.8675	1.2171e4	1.2171e4	Undefined	150.8000	151.1000	0.1224	0.5533	50.0000
151.3000	151.3000	1118.7807	4502.8571	4502.8571	Undefined	151.1000	151.4000	0.1352	0.2047	50.0000
151.5000	151.5000	1153.0522	3051.4286	3051.4286	Undefined	151.4000	151.5000	0.1314	0.1387	50.0000
151.7000	151.7494	Undefined	8274.2857	8274.2857	Undefined	151.6000	151.8000	Undefined	0.3761	54.2818
153.1000	153.1000	Undefined	8571.4286	8571.4286	1	153.0000	153.1000	Undefined	0.3896	100.0000
154.1000	154.1000	Undefined	8285.7143	8285.7143	Undefined	154.0000	154.1000	Undefined	0.3767	100.0000
155.7000	155.7000	1304.8453	1.5029e4	1.5029e4	Undefined	155.6000	155.8000	0.1193	0.6832	50.0000
159.0000	159.0000	Undefined	7.8377e4	7.8377e4	Undefined	158.9000	159.0000	Undefined	3.5629	100.0000
160.5000	160.5000	1092.4981	3.4800e4	3.4800e4	Undefined	160.4000	160.5000	0.1469	1.5820	50.0000
160.7000	160.7032	Undefined	3.5886e4	6.5600e4	Undefined	160.4000	160.8000	Undefined	1.6313	48.3758
165.9000	165.9000	1134.5822	1.5474e4	1.5474e4	Undefined	165.7000	166.0000	0.1462	0.7034	50.0000
166.5000	166.5000	Undefined	1.1851e4	1.1851e4	Undefined	166.4000	166.5000	Undefined	0.5387	100.0000
168.8000	168.7776	180.9302	2.1998e6	1.9443e7	Undefined	168.0000	169.4000	0.9328	100.0000	50.0000
169.6000	169.5977	Undefined	7.5577e4	1.7326e5	Undefined	169.5000	170.2000	Undefined	3.4356	86.6324
174.6000	174.7053	276.0514	2.3405e5	1.6312e6	Undefined	174.3000	175.5000	0.6329	10.6394	50.0000
175.8000	175.7769	Undefined	1.7497e4	2.6446e4	Undefined	175.6000	175.9000	Undefined	0.7954	67.6682
176.1000	176.1000	Undefined	1.6674e4	3.3931e4	1	175.9000	176.1000	Undefined	0.7580	100.0000
176.3000	176.3278	Undefined	1.9611e4	9.7486e4	Undefined	175.6000	176.4000	Undefined	0.8915	70.3089
176.5000	176.5000	Undefined	4.8983e4	4.8983e4	Undefined	176.2000	176.5000	Undefined	2.2267	100.0000
177.0000	177.0000	Undefined	2.9634e4	2.9634e4	1	177.0000	177.1000	Undefined	1.3471	100.0000
178.0000	178.0000	Undefined	7897.1429	7897.1429	1	178.0000	178.1000	Undefined	0.3590	100.0000
178.3000	178.3000	Undefined	1.7463e4	1.7463e4	1	178.1000	178.3000	Undefined	0.7938	100.0000
179.4000	179.3951	Undefined	9828.5714	9828.5714	1	179.3000	179.5000	Undefined	0.4468	28.4302
179.8000	179.8000	Undefined	5108.5714	5108.5714	Undefined	179.8000	179.9000	Undefined	0.2322	100.0000
180.1000	180.1000	Undefined	2.2697e4	2.2697e4	Undefined	179.9000	180.1000	Undefined	1.0318	100.0000
183.7000	183.7000	Undefined	2.3189e4	2.3189e4	2	183.6000	183.7000	Undefined	1.0541	100.0000
184.2000	184.1587	939.2296	1.6229e4	1.6229e4	2	184.0000	184.3000	0.1961	0.7377	50.0000
184.8000	184.8000	Undefined	1.3531e4	1.3531e4	2	184.7000	184.8000	Undefined	0.6151	100.0000
187.4000	187.4000	Undefined	3.4526e4	3.4526e4	Undefined	187.2000	187.4000	Undefined	1.5695	100.0000
188.5000	188.6297	Undefined	7.6549e4	2.5232e5	1	188.0000	188.8000	Undefined	3.4798	37.9292
189.5000	189.5886	988.7726	2.2769e5	1.1383e6	Undefined	189.2000	190.3000	0.1917	10.3505	50.0000
191.9000	191.9000	1208.5240	2.6994e4	3.4846e4	Undefined	191.7000	192.0000	0.1588	1.2271	50.0000
192.4000	192.4232	Undefined	4.5429e4	6.3783e4	Undefined	192.3000	192.6000	Undefined	2.0651	69.9497
192.8000	192.8000	1254.9898	1.1213e5	1.1682e5	1	192.6000	192.9000	0.1536	5.0971	50.0000
193.8000	193.7460	570.7323	3.5166e4	1.2365e5	Undefined	193.5000	194.2000	0.3395	1.5986	50.0000
197.7000	197.5305	Undefined	1.6526e4	4.9760e4	Undefined	197.4000	197.7000	Undefined	0.5969	45.1262
197.7000	197.7000	Undefined	1.6526e4	4.9760e4	Undefined	197.4000	197.7000	Undefined	0.7512	100.0000
197.9000	197.8928	Undefined	1.6914e4	6.6674e4	Undefined	197.4000	198.0000	Undefined	0.7689	57.3311
199.7000	199.7263	897.2735	2.0194e4	2.0194e4	Undefined	199.3000	199.9000	0.2226	0.9180	50.0000
202.9000	202.7895	459.9706	7.3179e5	3.9989e6	Undefined	202.1000	203.3000	0.4409	33.2663	50.0000
203.7000	203.7000	1668.4607	1.4190e5	1.4433e5	Undefined	203.4000	203.8000	0.1221	6.4504	50.0000
204.1000	204.1000	1627.2598	6.6274e4	7.6674e4	1	203.9000	204.2000	0.1254	3.0127	50.0000
204.3000	204.3000	Undefined	8548.5714	8548.5714	1	204.2000	204.4000	Undefined	0.3886	100.0000
204.6000	204.6000	Undefined	1.0114e4	1.0114e4	2	204.6000	204.7000	Undefined	0.4598	100.0000
205.0000	205.0000	1761.3107	1.2811e4	1.3577e4	1	204.9000	205.1000	0.1164	0.5824	50.0000
205.3000	205.3000	1967.4820	2.3017e4	2.3017e4	Undefined	205.1000	205.4000	0.1043	1.0463	50.0000
205.6000	205.6102	Undefined	1.1234e4	1.1234e4	Undefined	205.4000	205.7000	Undefined	0.5107	61.9532
206.4000	206.4000	Undefined	1.1166e4	1.1166e4	Undefined	206.4000	206.5000	Undefined	0.5076	100.0000
209.5000	209.5000	Undefined	6834.2857	6834.2857	Undefined	209.5000	209.6000	Undefined	0.3107	100.0000
211.6000	211.6044	761.5713	2.9097e4	6.7371e4	Undefined	211.4000	211.8000	0.2779	1.3227	50.0000
212.6000	212.8041	242.0449	1.4708e6	1.3334e7	Undefined	211.8000	213.4000	0.8792	66.8594	50.0000
213.6000	213.5914	Undefined	1.2062e5	5.1630e5	2	213.5000	214.3000	Undefined	5.4831	82.1821
214.0000	213.9496	Undefined	8.8354e4	2.5598e5	2	213.8000	214.3000	Undefined	4.0165	68.5293
214.6000	214.6246	Undefined	6845.7143	6845.7143	2	214.5000	214.7000	Undefined	0.3112	38.9816
215.3000	215.3000	1554.4776	9337.1429	9805.7143	2	215.1000	215.4000	0.1385	0.4245	50.0000
215.7000	215.7000	Undefined	1.1006e4	1.1006e4	2	215.7000	215.8000	Undefined	0.5003	100.0000
216.0000	216.0321	Undefined	5.2194e4	6.2297e4	Undefined	215.8000	216.1000	Undefined	2.3727	49.9015
216.5000	216.5331	473.3744	8.1015e5	3.7202e6	Undefined	216.1000	216.9000	0.4574	36.8282	50.0000
217.1000	217.1354	Undefined	2.5225e5	5.3251e5	1	217.0000	217.4000	Undefined	11.4670	75.3828
217.5000	217.4614	Undefined	5.6217e4	5.6217e4	Undefined	217.4000	217.6000	Undefined	2.5556	61.5776
217.7000	217.7000	Undefined	6.2343e4	6.8149e4	Undefined	217.6000	217.7000	Undefined	2.8340	100.0000
217.9000	217.8953	610.5106	7.3566e4	1.4171e5	Undefined	217.6000	218.0000	0.3569	3.3442	50.0000
218.2000	218.2000	1670.7593	1.2138e5	1.5171e5	1	218.0000	218.3000	0.1306	5.5179	50.0000
219.0000	218.8807	284.8922	3.3451e4	2.0129e5	2	218.4000	219.4000	0.7683	1.5207	50.0000
219.5000	219.5000	745.6519	2.2229e4	3.9783e4	2	219.4000	219.8000	0.2944	1.0105	50.0000
219.5000	219.6536	625.5804	2.2229e4	3.9783e4	2	219.4000	219.8000	0.3511	0.6395	50.0000
219.9000	219.9417	1023.3407	7291.4286	7291.4286	2	219.8000	220.1000	0.2149	0.3315	50.0000
220.2000	220.2000	Undefined	1.2091e4	1.6114e4	2	220.1000	220.2000	Undefined	0.5497	100.0000
220.5000	220.5420	892.2836	3.3223e4	6.6846e4	Undefined	220.3000	220.7000	0.2472	1.5103	50.0000
221.1000	221.0410	514.2192	4.1943e4	1.2806e5	Undefined	220.7000	221.3000	0.4299	1.9067	50.0000
222.0000	221.9712	Undefined	9954.2857	9954.2857	Undefined	221.9000	222.1000	Undefined	0.4525	36.9690
223.7000	223.6891	Undefined	1.2834e4	2.2537e4	Undefined	223.6000	223.8000	Undefined	0.5834	76.1799
224.0000	224.0000	Undefined	1.0674e4	1.0674e4	Undefined	224.0000	224.1000	Undefined	0.4852	100.0000
224.2000	224.2000	Undefined	4.5783e4	4.5783e4	Undefined	224.1000	224.2000	Undefined	2.0812	100.0000
225.8000	225.8000	Undefined	1.2914e4	1.2914e4	Undefined	225.7000	225.8000	Undefined	0.5871	100.0000
227.6000	227.6000	Undefined	6388.5714	6388.5714	1	227.6000	227.8000	Undefined	0.2904	100.0000
228.7000	228.6703	Undefined	1.2503e4	2.0183e4	Undefined	228.6000	228.9000	Undefined	0.5684	53.1079
229.5000	229.4838	418.5334	1.0811e4	4.9554e4	2	229.2000	229.8000	0.5483	0.4915	50.0000
230.0000	230.0000	1500.6120	2.2149e4	2.7211e4	2	229.8000	230.1000	0.1533	1.0068	50.0000
230.5000	230.5000	Undefined	2.1474e4	2.1474e4	2	230.4000	230.5000	Undefined	0.9762	100.0000
231.0000	231.0000	Undefined	1.3291e4	1.3291e4	2	231.0000	231.1000	Undefined	0.6042	100.0000
231.3000	231.3000	Undefined	1.6800e4	1.6800e4	1	231.3000	231.4000	Undefined	0.7637	100.0000
231.5000	231.5000	1512.2556	1.2846e4	1.2846e4	2	231.4000	231.7000	0.1531	0.5839	50.0000
231.8000	231.8000	Undefined	1.0137e4	1.0137e4	2	231.7000	231.8000	Undefined	0.4608	100.0000
232.2000	232.2000	2178.7767	2.2800e4	2.2800e4	1	232.1000	232.3000	0.1066	1.0365	50.0000
232.7000	232.7300	Undefined	2.0046e4	2.0046e4	1	232.6000	232.8000	Undefined	0.9112	42.3318
233.1000	233.1000	Undefined	2.3326e4	2.3326e4	Undefined	233.0000	233.1000	Undefined	1.0604	100.0000
233.6000	233.6000	Undefined	4148.5714	4571.4286	1	233.6000	233.8000	Undefined	0.1886	100.0000
233.9000	233.9000	Undefined	2.4343e4	2.4343e4	Undefined	233.8000	233.9000	Undefined	1.1066	100.0000
235.4000	235.4000	Undefined	7028.5714	7028.5714	Undefined	235.3000	235.4000	Undefined	0.3195	100.0000
236.0000	236.0000	Undefined	5977.1429	5977.1429	1	236.0000	236.1000	Undefined	0.2717	100.0000
236.7000	236.7000	1946.4400	1.7669e4	2.3314e4	1	236.5000	236.8000	0.1216	0.8032	50.0000
237.0000	237.0000	Undefined	8422.8571	8422.8571	Undefined	236.8000	237.0000	Undefined	0.3829	100.0000
237.8000	237.8000	Undefined	7988.5714	7988.5714	1	237.8000	237.9000	Undefined	0.3631	100.0000
238.5000	238.5000	Undefined	2.4971e4	2.4971e4	Undefined	238.5000	238.6000	Undefined	1.1352	100.0000
238.7000	238.7000	Undefined	4.8343e4	4.8343e4	1	238.6000	238.7000	Undefined	2.1976	100.0000
239.0000	238.9679	Undefined	5565.7143	5565.7143	Undefined	238.9000	239.1000	Undefined	0.2530	80.6982
239.9000	239.9000	Undefined	1.2606e4	1.2606e4	1	239.8000	239.9000	Undefined	0.5730	100.0000
240.2000	240.2000	1670.8482	1.3897e4	1.3897e4	Undefined	240.1000	240.3000	0.1438	0.6317	50.0000
240.5000	240.5000	Undefined	2.5074e4	2.5074e4	1	240.3000	240.5000	Undefined	1.1398	100.0000
241.7000	241.7000	Undefined	6548.5714	6548.5714	1	241.6000	241.7000	Undefined	0.2977	100.0000
242.0000	242.0000	Undefined	6160.0000	6160.0000	Undefined	241.9000	242.0000	Undefined	0.2800	100.0000
242.4000	242.4000	Undefined	3.3897e4	6.6274e4	Undefined	242.2000	242.4000	Undefined	1.5409	100.0000
242.6000	242.7361	1211.9020	7.8080e4	3.2811e5	Undefined	242.5000	243.3000	0.2003	3.5494	50.0000
243.8000	243.8176	780.7729	1.5303e4	3.3874e4	2	243.7000	244.1000	0.3123	0.6956	50.0000
244.4000	244.4000	Undefined	8628.5714	8628.5714	2	244.2000	244.4000	Undefined	0.3922	100.0000
244.8000	244.8000	1676.8833	1.3909e4	1.3909e4	Undefined	244.7000	244.9000	0.1460	0.6323	50.0000
245.1000	245.1000	2227.0158	7257.1429	7257.1429	2	245.0000	245.2000	0.1101	0.3299	50.0000
245.3000	245.3000	Undefined	7131.4286	7131.4286	Undefined	245.2000	245.3000	Undefined	0.3242	100.0000
245.6000	245.6000	2322.0891	1.7189e4	1.7189e4	Undefined	245.5000	245.7000	0.1058	0.7814	50.0000
246.1000	246.1000	Undefined	2.0663e4	2.0663e4	Undefined	246.0000	246.1000	Undefined	0.9393	100.0000
246.7000	246.7000	Undefined	2.6903e4	2.6903e4	3	246.6000	246.7000	Undefined	1.2230	100.0000
247.2000	247.2000	Undefined	6251.4286	6251.4286	3	247.1000	247.2000	Undefined	0.2842	100.0000
247.4000	247.4000	2320.6028	1.8811e4	1.8811e4	Undefined	247.3000	247.5000	0.1066	0.8551	50.0000
247.8000	247.8000	Undefined	8354.2857	8354.2857	1	247.8000	247.9000	Undefined	0.3798	100.0000
248.8000	248.8000	Undefined	1.5543e4	1.5543e4	Undefined	248.8000	248.9000	Undefined	0.7066	100.0000
252.0000	252.0000	Undefined	7794.2857	7794.2857	Undefined	252.0000	252.1000	Undefined	0.3543	100.0000
253.0000	253.0000	Undefined	7.9714e4	7.9714e4	Undefined	252.8000	253.0000	Undefined	3.6237	100.0000
255.2000	255.1651	1979.9648	1.0022e5	4.4018e5	Undefined	254.2000	255.3000	0.1289	4.5557	50.0000
255.5000	255.4658	1245.9910	3.4651e4	3.4651e4	Undefined	255.3000	255.6000	0.2050	1.5752	50.0000
256.5000	256.8211	775.0033	1.9229e5	1.1312e6	Undefined	256.2000	257.3000	0.3314	8.7410	50.0000
257.7000	257.6936	Undefined	1.2217e4	3.1611e4	2	257.4000	257.9000	Undefined	0.5554	75.5847
258.1000	258.1000	Undefined	6.3234e4	6.3234e4	2	257.9000	258.1000	Undefined	2.8745	100.0000
258.8000	258.8000	Undefined	1.0400e4	1.0400e4	2	258.8000	258.9000	Undefined	0.4728	100.0000
259.3000	259.2857	1286.6036	1.7554e4	3.8331e4	Undefined	258.9000	259.4000	0.2015	0.7980	50.0000
259.9000	259.9000	Undefined	2.1211e4	2.1211e4	1	259.8000	259.9000	Undefined	0.9642	100.0000
260.7000	260.7078	1018.7727	3.0674e4	8.5474e4	Undefined	260.4000	261.0000	0.2559	1.3944	50.0000
261.3000	261.2751	990.1861	3.7691e4	9.0971e4	3	261.0000	261.5000	0.2639	1.7134	50.0000
261.7000	261.7309	465.0673	1.6560e4	6.5417e4	3	261.5000	262.2000	0.5628	0.7528	50.0000
261.9000	261.9000	Undefined	1.6069e4	3.6663e4	3	261.8000	262.2000	Undefined	0.7305	100.0000
262.4000	262.4000	2038.5351	3.2400e4	3.6800e4	3	262.2000	262.5000	0.1287	1.4729	50.0000
262.7000	262.7214	1156.2141	2.4320e4	3.1543e4	3	262.5000	263.0000	0.2272	1.1056	50.0000
263.3000	263.2705	Undefined	1.3886e4	1.8560e4	1	263.2000	263.4000	Undefined	0.6312	59.0123
264.4000	264.4000	Undefined	5.2571e4	5.2571e4	Undefined	264.3000	264.4000	Undefined	2.3898	100.0000
265.8000	265.8000	2245.2686	9497.1429	9497.1429	Undefined	265.7000	265.9000	0.1184	0.4317	50.0000
267.9000	267.9000	Undefined	8994.2857	8994.2857	Undefined	267.9000	268.0000	Undefined	0.4089	100.0000
269.2000	269.2000	Undefined	1.2891e4	1.2891e4	Undefined	269.2000	269.3000	Undefined	0.5860	100.0000
269.5000	269.4525	1141.1693	2.0480e4	3.4183e4	Undefined	269.3000	269.6000	0.2361	0.9310	50.0000
269.8000	269.8000	1938.6991	1.2514e4	1.2514e4	Undefined	269.6000	269.9000	0.1392	0.5689	50.0000
270.8000	270.8067	279.5761	1.2102e5	9.3975e5	Undefined	270.2000	271.4000	0.9686	5.5013	50.0000
271.9000	271.8906	765.5668	5.0046e4	1.1234e5	2	271.7000	272.1000	0.3551	2.2750	50.0000
272.5000	272.5000	1625.2777	6.6126e4	1.1646e5	2	272.3000	272.8000	0.1677	3.0060	50.0000
273.1000	273.0829	Undefined	3.4011e4	4.6960e4	2	273.0000	273.3000	Undefined	1.5461	43.1284
273.8000	273.8261	1494.7335	7360.0000	1.1154e4	2	273.7000	274.0000	0.1832	0.3346	50.0000
274.3000	274.2823	Undefined	1.1543e4	2.2400e4	2	274.2000	274.4000	Undefined	0.5247	87.3762
274.9000	274.8379	475.1547	2.4491e4	1.1665e5	Undefined	274.4000	275.1000	0.5784	1.1133	50.0000
275.5000	275.5000	Undefined	9177.1429	9177.1429	1	275.5000	275.6000	Undefined	0.4172	100.0000
275.8000	275.8000	Undefined	9771.4286	9771.4286	Undefined	275.8000	275.9000	Undefined	0.4442	100.0000
276.4000	276.4098	730.5064	1.9954e4	5.7509e4	Undefined	276.2000	276.6000	0.3784	0.9071	50.0000
277.1000	277.1000	Undefined	2.8400e4	2.8400e4	Undefined	276.9000	277.1000	Undefined	1.2910	100.0000
278.6000	278.6000	Undefined	2.9314e4	2.9314e4	Undefined	278.6000	278.7000	Undefined	1.3326	100.0000
279.1000	279.1412	1197.4867	9725.7143	2.0160e4	Undefined	278.9000	279.3000	0.2331	0.4421	50.0000
280.5000	280.7395	318.4271	3.1133e5	2.5416e6	Undefined	280.1000	281.3000	0.8816	14.1524	50.0000
281.4000	281.4000	Undefined	7.9531e4	7.9531e4	3	281.3000	281.5000	Undefined	3.6154	100.0000
281.7000	281.7503	Undefined	2.1063e4	2.1063e4	3	281.5000	281.9000	Undefined	0.9575	51.3022
282.1000	282.0579	499.9510	2.4606e4	3.4846e4	Undefined	281.5000	282.2000	0.5642	1.1185	50.0000
282.5000	282.5214	Undefined	3.6640e4	3.6640e4	Undefined	282.4000	282.6000	Undefined	1.6656	42.1241
282.9000	282.9314	1379.1647	1.0858e5	2.3378e5	2	282.6000	283.1000	0.2051	4.9360	50.0000
283.3000	283.3000	Undefined	4.2491e4	4.2491e4	2	283.1000	283.3000	Undefined	1.9316	100.0000
283.9000	283.9293	1225.2873	1.8377e4	1.8377e4	2	283.6000	284.1000	0.2317	0.8354	50.0000
284.6000	284.7018	445.6357	4.5042e5	2.8317e6	Undefined	284.1000	285.4000	0.6389	20.4756	50.0000
285.6000	285.6065	Undefined	6.2457e4	2.5485e5	Undefined	285.5000	286.1000	Undefined	2.8392	78.1793
285.9000	285.9037	Undefined	6.0446e4	2.5142e5	2	285.8000	286.5000	Undefined	2.7478	84.9688
286.2000	286.2131	Undefined	4.2549e4	1.2929e5	2	286.1000	286.7000	Undefined	1.9342	76.8063
286.8000	286.8183	Undefined	3.3406e4	7.0469e4	2	286.7000	287.1000	Undefined	1.5186	60.1950
287.2000	287.1729	Undefined	1.0217e4	1.0217e4	Undefined	287.1000	287.5000	Undefined	0.4645	56.8233
287.4000	287.4000	Undefined	7348.5714	7348.5714	Undefined	287.3000	287.5000	Undefined	0.3341	100.0000
287.7000	287.7501	1210.0833	1.7189e4	5.7074e4	1	287.5000	288.1000	0.2378	0.7814	50.0000
288.6000	288.6000	Undefined	1.3177e4	7.0526e4	Undefined	288.6000	289.4000	Undefined	0.5990	100.0000
288.6000	288.8717	Undefined	1.3177e4	7.0526e4	Undefined	288.6000	289.4000	Undefined	0.5715	50.1591
289.3000	289.3000	Undefined	7325.7143	7325.7143	1	289.2000	289.4000	Undefined	0.3330	100.0000
290.2000	290.2000	2336.9505	2.3223e4	2.3223e4	Undefined	290.1000	290.3000	0.1242	1.0557	50.0000
291.0000	290.9786	900.1627	4.1657e4	1.0861e5	Undefined	290.6000	291.1000	0.3233	1.8937	50.0000
291.6000	291.6069	1517.8297	1.1303e4	2.2514e4	Undefined	291.5000	291.9000	0.1921	0.5138	50.0000
292.2000	292.2000	Undefined	1.0343e4	1.0343e4	1	292.0000	292.2000	Undefined	0.4702	100.0000
293.1000	293.1000	Undefined	1.2274e4	1.9840e4	3	293.1000	293.4000	Undefined	0.5580	100.0000
293.1000	293.2521	Undefined	1.2274e4	1.9840e4	Undefined	293.1000	293.4000	Undefined	0.4109	52.5917
293.5000	293.5000	2724.2415	7874.2857	7874.2857	3	293.4000	293.6000	0.1077	0.3580	50.0000
293.8000	293.8000	1391.2783	9702.8571	1.2480e4	Undefined	293.6000	293.8000	0.2112	0.4411	50.0000
294.0000	294.0000	1785.9254	1.7897e4	1.7897e4	Undefined	293.9000	294.1000	0.1646	0.8136	50.0000
294.5000	294.6063	336.7780	2.0390e5	1.6555e6	Undefined	294.1000	295.4000	0.8748	9.2689	50.0000
295.7000	295.7070	958.7381	2.1497e4	3.5497e4	Undefined	295.5000	295.9000	0.3084	0.9772	50.0000
296.6000	296.5930	1599.0777	6.7600e4	2.5313e5	Undefined	295.9000	296.9000	0.1855	3.0730	50.0000
297.4000	297.4940	Undefined	2.5571e5	1.8182e6	Undefined	296.9000	298.1000	Undefined	11.6244	46.8559
298.2000	298.2299	Undefined	2.3897e5	2.3897e5	Undefined	298.1000	298.3000	Undefined	10.8633	81.4730
299.0000	298.8284	354.5808	6.5240e5	4.8285e6	Undefined	298.3000	299.4000	0.8428	29.6572	50.0000
299.8000	299.7857	1302.7885	1.4160e5	4.3114e5	2	299.5000	300.2000	0.2301	6.4369	50.0000
300.3000	300.3000	1764.3873	1.0705e5	1.0705e5	2	300.2000	300.4000	0.1702	4.8664	50.0000
300.7000	300.7000	Undefined	1.4023e5	1.4023e5	Undefined	300.7000	300.8000	Undefined	6.3746	100.0000
301.0000	300.9788	908.0267	3.7463e4	3.7463e4	Undefined	300.8000	301.2000	0.3315	1.7030	50.0000
301.4000	301.4000	Undefined	3.0629e4	6.7326e4	Undefined	301.2000	301.4000	Undefined	1.3923	100.0000
302.0000	301.8744	534.8182	4.7006e4	2.7297e5	1	301.5000	302.5000	0.5644	2.1368	50.0000
303.0000	303.0000	2007.5258	4.9817e4	1.3677e5	1	302.5000	303.2000	0.1509	2.2646	50.0000
304.3000	304.3000	Undefined	3.7657e4	3.7657e4	1	304.3000	304.4000	Undefined	1.7118	100.0000
304.6000	304.6000	Undefined	7.2686e4	7.2686e4	Undefined	304.4000	304.6000	Undefined	3.3042	100.0000
305.3000	305.3456	1212.0701	1.4263e4	4.0411e4	1	305.2000	305.7000	0.2519	0.6484	50.0000
305.6000	305.5908	Undefined	7805.7143	7805.7143	Undefined	305.5000	305.8000	Undefined	0.3548	43.1186
306.0000	306.0000	1856.6038	2.0926e4	2.8800e4	1	305.8000	306.1000	0.1648	0.9513	50.0000
306.8000	306.8000	2210.8595	1.4457e4	1.6926e4	Undefined	306.7000	307.2000	0.1388	0.6572	50.0000
307.1000	307.0880	Undefined	6514.2857	1.3017e4	1	307.0000	307.4000	Undefined	0.2961	44.5614
307.3000	307.3000	2105.8418	4731.4286	4731.4286	Undefined	307.2000	307.4000	0.1459	0.2151	50.0000
308.6000	308.6625	1361.1295	4.2354e4	2.5635e5	Undefined	308.2000	309.4000	0.2268	1.9254	50.0000
309.2000	309.1577	Undefined	2.3646e4	4.8583e4	Undefined	309.0000	309.4000	Undefined	1.0749	57.2015
309.9000	309.9064	Undefined	1.0663e4	4.1497e4	Undefined	309.5000	310.1000	Undefined	0.4847	72.7224
310.7000	310.6822	Undefined	5.2834e4	2.3289e5	2	310.1000	310.8000	Undefined	2.4018	69.4246
311.0000	310.9995	1890.3605	7.6800e4	1.3272e5	2	310.8000	311.3000	0.1645	3.4912	50.0000
311.6000	311.6000	2026.3001	1.9337e4	2.5429e4	2	311.4000	311.8000	0.1538	0.8790	50.0000
312.2000	312.2000	Undefined	7600.0000	1.7726e4	2	312.0000	312.2000	Undefined	0.3455	100.0000
312.4000	312.4246	1392.6645	1.5657e4	4.8663e4	Undefined	312.0000	312.5000	0.2243	0.7118	50.0000
312.9000	312.8712	1443.1035	2.1851e4	5.5806e4	Undefined	312.6000	313.1000	0.2168	0.9933	50.0000
313.6000	313.6895	750.2295	2.8560e4	1.1937e5	1	313.3000	314.0000	0.4181	1.2983	50.0000
314.5000	314.5133	587.8089	7.0880e4	4.1696e5	Undefined	314.0000	315.1000	0.5351	3.2221	50.0000
315.0000	315.0000	Undefined	6.2000e4	1.9921e5	Undefined	314.8000	315.4000	Undefined	2.8184	100.0000
315.3000	315.2646	1324.1067	5.4091e4	5.8217e4	2	315.1000	315.4000	0.2381	2.4589	50.0000
315.9000	315.9000	2140.5021	2.8286e4	2.8286e4	2	315.4000	316.0000	0.1476	1.2858	50.0000
316.4000	316.4000	2581.1351	2.8286e4	3.5909e4	3	316.0000	316.5000	0.1226	1.2858	50.0000
316.8000	316.7584	2456.3735	1.4903e4	1.4903e4	3	316.5000	316.9000	0.1290	0.6775	50.0000
317.0000	317.0426	1304.7527	1.6811e4	1.8343e4	1	316.9000	317.2000	0.2430	0.7642	50.0000
317.6000	317.6000	2683.6997	1.2446e4	1.2446e4	Undefined	317.5000	317.7000	0.1183	0.5658	50.0000
317.8000	317.8000	2907.7362	1.6480e4	1.6480e4	Undefined	317.7000	317.9000	0.1093	0.7492	50.0000
318.0000	318.0000	2864.6342	1.2103e4	1.2103e4	1	317.9000	318.1000	0.1110	0.5502	50.0000
318.2000	318.2000	Undefined	2.0709e4	2.3223e4	Undefined	318.1000	318.2000	Undefined	0.9414	100.0000
318.6000	318.6000	2296.9652	8.6983e4	1.4086e5	3	318.3000	318.7000	0.1387	3.9541	50.0000
319.0000	319.0000	1997.3105	5.5714e4	5.5714e4	3	318.9000	319.1000	0.1597	2.5327	50.0000
319.2000	319.2000	1768.2670	2.2103e4	2.2103e4	3	319.1000	319.6000	0.1805	1.0048	50.0000
319.5000	319.4954	Undefined	1.1337e4	1.1337e4	3	319.4000	319.6000	Undefined	0.5154	41.8851
319.8000	319.8000	1944.9799	2.2389e4	2.5063e4	1	319.6000	319.9000	0.1644	1.0178	50.0000
320.7000	320.7000	2240.4048	1.0037e5	2.9123e5	3	320.1000	320.8000	0.1431	4.5625	50.0000
320.9000	320.9014	1926.7084	6.1874e4	6.1874e4	Undefined	320.8000	321.1000	0.1666	2.8127	50.0000
321.2000	321.2000	Undefined	1.6251e4	2.3977e4	Undefined	321.1000	321.5000	Undefined	0.7388	100.0000
321.9000	321.8196	2005.4274	1.2491e4	3.5246e4	Undefined	321.5000	322.2000	0.1605	0.5678	50.0000
322.4000	322.4201	562.5456	2.0206e4	8.3097e4	2	322.2000	322.9000	0.5731	0.9185	50.0000
323.1000	323.1000	Undefined	1.9383e4	1.9383e4	2	323.1000	323.2000	Undefined	0.8811	100.0000
323.5000	323.5000	1824.7624	2.2149e4	3.7280e4	Undefined	323.4000	323.8000	0.1773	1.0068	50.0000
324.8000	324.7453	357.5797	1.4336e5	1.2118e6	Undefined	324.1000	325.5000	0.9082	6.5169	50.0000
325.7000	325.7000	2091.3330	2.0880e4	2.0880e4	Undefined	325.6000	325.8000	0.1557	0.9492	50.0000
326.0000	326.0000	Undefined	1.8880e4	2.9840e4	Undefined	325.8000	326.0000	Undefined	0.8583	100.0000
326.9000	326.8975	1761.6489	6.3749e4	2.5281e5	2	326.1000	327.1000	0.1856	2.8979	50.0000
327.2000	327.2000	Undefined	1.9543e4	3.9006e4	2	327.1000	327.5000	Undefined	0.8884	100.0000
327.9000	327.9095	Undefined	6971.4286	6971.4286	2	327.8000	328.0000	Undefined	0.3169	29.8361
328.9000	328.7620	612.2458	3.3909e4	1.7863e5	2	328.2000	329.1000	0.5370	1.5414	50.0000
329.2000	329.2000	757.2793	1.1109e4	2.9429e4	2	329.1000	329.7000	0.4347	0.5050	50.0000
329.8000	329.8248	Undefined	3680.0000	4982.8571	2	329.7000	329.9000	Undefined	0.1673	49.3789
330.1000	330.1000	2947.1569	1.5554e4	1.5554e4	Undefined	330.0000	330.2000	0.1120	0.7071	50.0000
330.3000	330.3132	Undefined	7897.1429	7897.1429	Undefined	330.2000	330.4000	Undefined	0.3590	35.8177
330.5000	330.5000	Undefined	1.1977e4	1.1977e4	3	330.2000	330.5000	Undefined	0.5445	100.0000
330.9000	330.9382	Undefined	1.4571e4	1.4571e4	3	330.8000	331.0000	Undefined	0.6624	49.9216
331.2000	331.2000	Undefined	2.6514e4	2.6514e4	3	331.2000	331.3000	Undefined	1.2053	100.0000
331.7000	331.7000	2587.4054	2.0377e4	2.3543e4	3	331.5000	331.8000	0.1282	0.9263	50.0000
332.6000	332.6292	342.4894	6.5577e4	4.8502e5	1	332.0000	333.3000	0.9712	2.9810	50.0000
333.4000	333.3847	Undefined	2.1703e4	2.1703e4	Undefined	333.3000	333.5000	Undefined	0.9866	75.1711
333.8000	333.7670	Undefined	2.2777e4	1.0345e5	1	333.5000	334.0000	Undefined	1.0354	83.7933
334.5000	334.4714	1373.8794	2.5954e4	9.1977e4	1	334.1000	334.9000	0.2435	1.1798	50.0000
335.0000	335.0000	1738.7990	1.2823e4	1.2823e4	Undefined	334.9000	335.1000	0.1927	0.5829	50.0000
335.3000	335.2630	1561.7904	2.1097e4	3.1097e4	Undefined	335.1000	335.4000	0.2147	0.9590	50.0000
335.5000	335.5000	1357.9353	6285.7143	6285.7143	Undefined	335.4000	335.7000	0.2471	0.2857	50.0000
335.8000	335.8000	2201.5043	5120.0000	5120.0000	Undefined	335.7000	335.9000	0.1525	0.2327	50.0000
336.3000	336.3000	2304.0270	2.7200e4	4.8011e4	2	335.9000	336.5000	0.1460	1.2365	50.0000
336.8000	336.8000	1076.7094	2.6491e4	6.7097e4	2	336.5000	336.8000	0.3128	1.2043	50.0000
337.0000	337.0000	2933.7343	5.5109e4	5.5109e4	Undefined	336.9000	337.1000	0.1149	2.5052	50.0000
337.2000	337.2000	2503.1115	3451.4286	3451.4286	Undefined	337.1000	337.3000	0.1347	0.1569	50.0000
337.7000	337.7532	Undefined	3.6160e4	9.8834e4	2	337.3000	337.9000	Undefined	1.6438	45.5752
338.2000	338.2000	Undefined	3.3463e4	8.9097e4	2	337.9000	338.2000	Undefined	1.5212	100.0000
338.8000	338.7985	1670.1013	1.5642e5	4.4563e5	Undefined	338.3000	339.0000	0.2029	7.1108	50.0000
339.3000	339.2800	Undefined	5.4560e4	5.4560e4	Undefined	339.2000	339.4000	Undefined	2.4802	40.4378
339.5000	339.5000	2362.0913	2.9109e4	3.2891e4	Undefined	339.4000	340.0000	0.1437	1.3232	50.0000
339.8000	339.7845	1056.8817	1.6457e4	1.9200e4	Undefined	339.6000	340.0000	0.3215	0.7481	50.0000
340.5000	340.7207	293.0238	2.7474e4	2.2853e5	Undefined	340.0000	341.3000	1.1628	1.2489	50.0000
341.9000	341.8947	Undefined	1.0103e4	1.8891e4	Undefined	341.7000	342.1000	Undefined	0.4593	49.0385
342.9000	342.8224	1156.9473	5.2251e4	2.1080e5	Undefined	342.1000	343.0000	0.2963	2.3753	50.0000
343.2000	343.1901	Undefined	2.0114e4	2.0114e4	3	343.0000	343.4000	Undefined	0.9144	86.7045
343.5000	343.5000	2384.3492	1.4240e4	1.4240e4	3	343.4000	343.6000	0.1441	0.6473	50.0000
343.7000	343.7000	Undefined	1.0354e4	1.0354e4	Undefined	343.6000	343.9000	Undefined	0.4707	100.0000
343.7000	344.0000	Undefined	1.0354e4	3.0126e4	Undefined	343.6000	344.0000	Undefined	0.4307	100.0000
344.8000	344.7191	714.8895	2.2777e4	1.1674e5	2	344.1000	345.0000	0.4822	1.0354	50.0000
345.1000	345.1318	1010.7705	1.4960e4	5.6686e4	2	345.0000	345.8000	0.3415	0.6801	50.0000
345.6000	345.5921	Undefined	9017.1429	1.8229e4	2	345.5000	345.7000	Undefined	0.4099	64.4487
345.9000	345.9000	2075.0851	1.0000e4	1.0000e4	Undefined	345.8000	346.0000	0.1667	0.4546	50.0000
346.5000	346.5852	474.3450	4.6960e4	2.8274e5	1	346.0000	347.1000	0.7307	2.1347	50.0000
347.0000	347.0000	Undefined	3.9509e4	4.0171e4	1	346.9000	347.0000	Undefined	1.7960	100.0000
347.5000	347.3976	516.1443	4.0731e4	2.3881e5	1	347.1000	348.1000	0.6731	1.8516	50.0000
348.0000	348.0000	Undefined	2.5760e4	2.5760e4	1	347.9000	348.1000	Undefined	1.1710	100.0000
348.6000	348.5793	Undefined	2.9966e4	1.8878e5	1	348.1000	349.0000	Undefined	1.3622	62.0709
349.6000	349.6000	2395.5739	3.8560e4	6.8000e4	1	349.2000	349.7000	0.1459	1.7529	50.0000
349.9000	349.8938	1048.4896	1.8880e4	1.8880e4	Undefined	349.7000	350.1000	0.3337	0.8583	50.0000
350.4000	350.2413	Undefined	1.1463e4	2.6583e4	Undefined	350.1000	350.4000	Undefined	0.4104	59.1772
350.4000	350.4000	Undefined	1.1463e4	2.6583e4	Undefined	350.1000	350.4000	Undefined	0.5211	100.0000
350.6000	350.6355	Undefined	2.4697e4	5.1280e4	1	350.1000	350.7000	Undefined	1.1227	56.0620
350.9000	350.8684	841.9964	3.7771e4	1.0632e5	2	350.5000	351.0000	0.4167	1.7170	50.0000
351.3000	351.3000	Undefined	2.0766e4	2.0811e4	2	351.3000	351.6000	Undefined	0.9440	100.0000
351.7000	351.7000	2187.6638	1.4080e4	1.4080e4	1	351.6000	351.8000	0.1608	0.6401	50.0000
352.0000	351.9654	Undefined	1.4251e4	4.2617e4	Undefined	351.6000	352.1000	Undefined	0.6478	71.2510
352.5000	352.5000	2543.3425	1.2230e5	2.1984e5	Undefined	352.1000	352.6000	0.1386	5.5595	50.0000
352.9000	352.9024	689.0019	5.3463e4	1.8079e5	1	352.6000	353.5000	0.5122	2.4303	50.0000
353.8000	353.8355	931.5446	2.3829e4	5.9909e4	1	353.6000	354.1000	0.3798	1.0832	50.0000
354.4000	354.4000	1208.6007	2.8274e4	6.5314e4	2	354.1000	354.4000	0.2932	1.2853	50.0000
354.7000	354.7151	1134.3658	3.1497e4	1.3030e5	2	354.5000	355.4000	0.3127	1.4318	50.0000
355.1000	355.0613	1009.3353	2.0331e4	4.2331e4	1	354.9000	355.4000	0.3518	0.9242	50.0000
355.5000	355.5000	1961.4205	8057.1429	1.5360e4	1	355.4000	355.9000	0.1812	0.3663	50.0000
355.7000	355.7000	Undefined	6217.1429	6217.1429	Undefined	355.6000	355.9000	Undefined	0.2826	100.0000
356.5000	356.4832	1663.8393	3.1006e4	8.6057e4	Undefined	355.9000	356.6000	0.2143	1.4095	50.0000
357.0000	357.0144	2352.2256	2.2846e4	4.5200e4	1	356.7000	357.3000	0.1518	1.0385	50.0000
357.8000	357.8360	Undefined	7302.8571	1.3177e4	Undefined	357.7000	357.9000	Undefined	0.3320	41.2363
358.1000	358.1000	2657.8896	2.4331e4	2.4331e4	1	358.0000	358.2000	0.1347	1.1061	50.0000
359.1000	358.9914	339.4941	3.4971e4	2.7934e5	Undefined	358.2000	359.5000	1.0574	1.5898	50.0000
359.8000	359.7725	Undefined	1.7977e4	2.3714e4	Undefined	359.7000	359.9000	Undefined	0.8172	75.2384
360.6000	360.7017	379.2183	1.5814e5	1.4016e6	Undefined	359.9000	361.4000	0.9512	7.1887	50.0000
361.6000	361.6396	866.0000	4.3223e4	1.5784e5	2	361.5000	362.0000	0.4176	1.9648	50.0000
362.3000	362.3000	1964.3920	4.7463e4	2.4866e5	2	361.5000	362.5000	0.1844	2.1576	50.0000
362.6000	362.6000	2341.1454	3.9897e4	1.2345e5	2	362.5000	363.2000	0.1549	1.8137	50.0000
363.0000	362.9849	1167.7972	2.7623e4	7.7166e4	2	362.8000	363.4000	0.3108	1.2557	50.0000
363.7000	363.7000	2515.7787	1.6880e4	2.1943e4	2	363.4000	363.8000	0.1446	0.7673	50.0000
364.2000	364.0687	864.6929	1.5337e4	4.4491e4	2	363.8000	364.4000	0.4210	0.6972	50.0000
364.7000	364.6623	Undefined	1.8171e4	3.4309e4	2	364.4000	364.8000	Undefined	0.8260	68.6792
364.9000	364.9000	Undefined	1.5680e4	1.5680e4	Undefined	364.8000	365.0000	Undefined	0.7128	100.0000
364.9000	365.2004	Undefined	1.5680e4	3.9257e4	Undefined	364.8000	365.3000	Undefined	0.5611	81.4352
364.9000	365.4861	Undefined	1.5680e4	7.9326e4	3	364.8000	365.6000	Undefined	0.6977	86.8206
365.8000	365.8106	Undefined	1.6537e4	1.2528e5	3	365.0000	365.9000	Undefined	0.7518	81.6171
366.1000	366.1000	2546.8257	5.4640e4	5.4640e4	3	366.0000	366.2000	0.1437	2.4839	50.0000
366.6000	366.6000	Undefined	3.2194e4	6.5954e4	Undefined	366.5000	366.6000	Undefined	1.4635	100.0000
366.8000	366.7704	Undefined	3.5794e4	6.6274e4	2	366.7000	367.1000	Undefined	1.6272	61.8455
367.3000	367.3000	2405.8533	6.5063e4	8.5840e4	2	367.1000	367.4000	0.1527	2.9577	50.0000
367.6000	367.6091	651.4453	1.6309e4	4.9017e4	2	367.4000	368.3000	0.5643	0.7414	50.0000
368.2000	368.1509	1283.7471	1.5451e4	2.5497e4	2	368.0000	368.3000	0.2868	0.7024	50.0000
368.6000	368.6000	2600.5783	4.0137e4	4.9429e4	Undefined	368.5000	368.8000	0.1417	1.8246	50.0000
369.2000	369.2460	630.4707	1.4000e4	5.9863e4	Undefined	369.0000	369.7000	0.5857	0.6364	50.0000
370.0000	369.9943	1000.2480	1.4491e4	4.1383e4	1	369.7000	370.2000	0.3699	0.6588	50.0000
371.0000	370.8769	1993.8924	2.1349e4	1.1053e5	Undefined	370.2000	371.3000	0.1860	0.9705	50.0000
371.6000	371.5968	Undefined	1.3040e4	4.0240e4	3	371.5000	372.1000	Undefined	0.5928	75.4163
372.0000	371.9822	Undefined	9040.0000	9862.8571	3	371.8000	372.1000	Undefined	0.4109	35.2086
372.5000	372.3919	957.3367	2.1554e4	5.3429e4	Undefined	372.1000	372.6000	0.3890	0.9798	50.0000
372.7000	372.7376	Undefined	1.0320e4	1.0320e4	Undefined	372.6000	372.8000	Undefined	0.4691	49.2248
373.0000	373.0000	2890.9146	3.5566e4	5.0686e4	Undefined	372.8000	373.1000	0.1290	1.6168	50.0000
373.7000	373.6908	Undefined	2.4495e5	8.1475e5	Undefined	373.2000	373.8000	Undefined	11.1350	58.7435
374.4000	374.4446	1616.3685	4.9115e5	2.5985e6	Undefined	373.9000	375.1000	0.2317	22.3272	50.0000
375.2000	375.1781	Undefined	1.4994e5	4.3526e5	Undefined	375.1000	375.6000	Undefined	6.8162	79.6380
375.4000	375.4000	Undefined	1.2142e5	1.6264e5	Undefined	375.3000	375.6000	Undefined	5.5194	100.0000
375.9000	375.9005	Undefined	7.9200e4	4.8473e5	1	375.6000	376.6000	Undefined	3.6003	77.3160
376.7000	376.7166	1934.9362	3.7703e4	3.7863e4	1	376.6000	376.9000	0.1947	1.7139	50.0000
377.0000	377.0280	Undefined	2.6526e4	1.2839e5	1	376.9000	377.7000	Undefined	1.2058	60.5343
377.8000	377.8000	Undefined	1.4720e4	1.9177e4	1	377.7000	378.0000	Undefined	0.6692	100.0000
378.2000	378.2000	Undefined	1.3006e4	2.2960e4	Undefined	378.0000	378.2000	Undefined	0.5912	100.0000
378.4000	378.4415	838.3848	1.4777e4	3.8914e4	Undefined	378.3000	378.8000	0.4514	0.6717	50.0000
378.7000	378.6743	Undefined	1.0491e4	1.0491e4	1	378.6000	378.8000	Undefined	0.4769	62.4728
379.0000	379.0000	Undefined	4.0640e4	4.0640e4	3	379.0000	379.1000	Undefined	1.8474	100.0000
379.2000	379.2000	2962.1520	1.4743e4	1.4743e4	3	379.1000	379.3000	0.1280	0.6702	50.0000
379.6000	379.6392	Undefined	4937.1429	4937.1429	3	379.5000	379.7000	Undefined	0.2244	58.9120
379.9000	379.8960	Undefined	7405.7143	2.1291e4	Undefined	379.5000	380.0000	Undefined	0.3367	93.2870
380.8000	380.8485	461.2812	1.2975e5	9.4136e5	Undefined	380.0000	381.4000	0.8256	5.8982	50.0000
381.5000	381.5000	Undefined	4.1383e4	1.1257e5	Undefined	381.4000	382.1000	Undefined	1.8812	100.0000
381.7000	381.6914	Undefined	1.9726e4	3.9680e4	1	381.6000	382.1000	Undefined	0.8967	83.2561
382.8000	382.8000	2677.9342	2.3234e4	2.3234e4	1	382.7000	382.9000	0.1429	1.0562	50.0000
383.7000	383.7000	2193.9554	1.3599e5	4.1752e5	Undefined	383.4000	384.2000	0.1749	6.1818	50.0000
384.3000	384.2682	Undefined	5.3509e4	5.3509e4	Undefined	384.2000	384.4000	Undefined	2.4324	38.6694
385.1000	384.9921	526.8087	2.4686e4	1.9045e5	Undefined	384.4000	385.9000	0.7308	1.1222	50.0000
386.2000	386.2000	Undefined	1.2149e4	2.8560e4	3	386.0000	386.2000	Undefined	0.5523	100.0000
386.4000	386.4000	3335.3042	6.0377e4	6.5726e4	3	386.3000	386.5000	0.1159	2.7447	50.0000
386.9000	386.8795	1470.8718	1.3851e4	2.4069e4	3	386.6000	387.0000	0.2630	0.6297	50.0000
387.2000	387.2000	Undefined	9040.0000	1.1383e4	3	387.2000	387.4000	Undefined	0.4109	100.0000
387.6000	387.6000	Undefined	2205.7143	2205.7143	3	387.5000	387.6000	Undefined	0.1003	100.0000
387.9000	387.9187	Undefined	7131.4286	7131.4286	Undefined	387.8000	388.0000	Undefined	0.3242	40.7051
388.4000	388.4000	3492.2329	2.3234e4	2.3234e4	2	388.3000	388.5000	0.1112	1.0562	50.0000
388.7000	388.7110	Undefined	1.4183e4	1.4183e4	2	388.5000	388.8000	Undefined	0.6447	47.9049
389.4000	389.4371	1035.7822	1.2549e4	5.7303e4	Undefined	389.0000	390.0000	0.3760	0.5704	50.0000
390.3000	390.1209	Undefined	6994.2857	5771.4286	1	390.0000	390.3000	Undefined	0.2624	33.0693
390.3000	390.3000	Undefined	6994.2857	6994.2857	1	390.0000	390.3000	Undefined	0.3180	100.0000
390.7000	390.7000	Undefined	1.5771e4	2.9303e4	1	390.7000	391.0000	Undefined	0.7169	100.0000
391.2000	391.1634	1824.3928	1.1817e4	1.6949e4	Undefined	391.0000	391.3000	0.2144	0.5372	50.0000
391.6000	391.5625	937.5833	1.2789e4	3.7977e4	1	391.3000	391.9000	0.4176	0.5814	50.0000
392.5000	392.5000	2745.9467	2.0206e4	3.2811e4	Undefined	392.2000	392.6000	0.1429	0.9185	50.0000
392.7000	392.9333	728.3955	1.9977e4	1.0170e5	2	392.6000	393.4000	0.5395	0.9081	50.0000
393.8000	393.6264	Undefined	1.2811e4	1.5863e4	2	393.5000	393.8000	Undefined	0.4416	47.2941
393.8000	393.8000	Undefined	1.2811e4	1.5863e4	2	393.5000	393.8000	Undefined	0.5824	100.0000
394.2000	394.2000	Undefined	2.6309e4	2.6309e4	2	394.0000	394.2000	Undefined	1.1959	100.0000
394.5000	394.5394	1809.6941	5017.1429	5017.1429	2	394.4000	394.6000	0.2180	0.2281	50.0000
394.8000	394.8000	3130.2300	1.9223e4	2.2400e4	2	394.7000	395.0000	0.1261	0.8738	50.0000
395.2000	395.1854	Undefined	9748.5714	1.5909e4	2	395.0000	395.3000	Undefined	0.4432	90.3283
396.0000	396.0627	1506.1870	1.2194e4	3.9909e4	3	395.7000	396.4000	0.2630	0.5543	50.0000
396.5000	396.5418	Undefined	6445.7143	6445.7143	3	396.4000	396.6000	Undefined	0.2930	70.6560
396.8000	396.8000	Undefined	8674.2857	8674.2857	Undefined	396.8000	396.9000	Undefined	0.3943	100.0000
397.0000	396.9990	Undefined	2868.5714	2868.5714	Undefined	396.9000	397.1000	Undefined	0.1304	66.1355
397.9000	397.9895	436.4103	1.5680e5	1.2204e6	2	397.1000	398.6000	0.9120	7.1279	50.0000
398.7000	398.6868	Undefined	5.2229e4	2.1489e5	2	398.6000	399.4000	Undefined	2.3742	75.9081
398.9000	398.9000	Undefined	4.3566e4	2.3654e5	2	398.8000	399.6000	Undefined	1.9804	100.0000
398.9000	399.2332	Undefined	4.3566e4	2.5358e5	2	398.8000	399.9000	Undefined	1.5612	74.9917
400.0000	400.0000	Undefined	1.3017e4	1.3017e4	Undefined	399.9000	400.1000	Undefined	0.5917	100.0000
400.8000	400.9711	479.2778	1.1535e5	8.9616e5	Undefined	400.1000	401.6000	0.8366	5.2436	50.0000
401.8000	401.7983	Undefined	2.9006e4	4.3063e4	Undefined	401.6000	402.0000	Undefined	1.3186	79.5311
402.1000	402.1073	Undefined	2.7440e4	5.4549e4	1	402.0000	402.2000	Undefined	1.2474	67.3261
402.4000	402.4000	2398.7467	3.1326e4	3.1326e4	Undefined	402.3000	402.5000	0.1678	1.4240	50.0000
403.1000	403.1292	Undefined	1.1154e4	1.1966e4	1	402.9000	403.2000	Undefined	0.5071	60.2971
403.7000	403.7000	Undefined	9062.8571	1.0171e4	1	403.7000	403.9000	Undefined	0.4120	100.0000
404.8000	404.8181	1366.3887	1.3371e4	2.2880e4	Undefined	404.7000	405.1000	0.2963	0.6078	50.0000
405.5000	405.4493	Undefined	1.0046e4	2.7269e4	Undefined	405.3000	405.7000	Undefined	0.4567	53.8111
406.3000	406.3000	2469.2339	2.6491e4	8.1086e4	3	405.7000	406.3000	0.1645	1.2043	50.0000
406.5000	406.5000	3596.2514	5.8000e4	5.8000e4	3	406.4000	406.6000	0.1130	2.6366	50.0000
406.9000	406.9336	1878.4070	2.1234e4	3.3520e4	3	406.8000	407.1000	0.2166	0.9653	50.0000
407.3000	407.3096	1631.9930	1.7314e4	2.9703e4	3	407.1000	407.6000	0.2496	0.7871	50.0000
407.9000	407.8910	Undefined	8342.8571	8342.8571	Undefined	407.8000	408.0000	Undefined	0.3793	35.8904
408.4000	408.4000	3569.4876	3.0834e4	3.0834e4	2	408.3000	408.5000	0.1144	1.4017	50.0000
408.8000	408.8209	1013.0290	1.3943e4	2.0629e4	2	408.5000	409.1000	0.4036	0.6338	50.0000
409.2000	409.2267	2080.2502	1.5326e4	2.2549e4	2	409.1000	409.5000	0.1967	0.6967	50.0000
409.7000	409.7000	2864.6065	7954.2857	7954.2857	Undefined	409.6000	409.8000	0.1430	0.3616	50.0000
410.2000	410.2000	3337.5153	1.7691e4	2.1589e4	Undefined	410.0000	410.3000	0.1229	0.8042	50.0000
410.5000	410.4684	2166.6949	1.6469e4	1.6469e4	1	410.3000	410.6000	0.1894	0.7486	50.0000
410.7000	410.7000	3628.7585	2.9189e4	2.9189e4	3	410.6000	410.8000	0.1132	1.3269	50.0000
411.0000	411.0000	2950.7055	1.7017e4	2.1200e4	3	410.9000	411.2000	0.1393	0.7736	50.0000
411.3000	411.3000	Undefined	7474.2857	9200.0000	3	411.2000	411.3000	Undefined	0.3398	100.0000
411.7000	411.5465	Undefined	1.2354e4	3.1874e4	Undefined	411.4000	411.7000	Undefined	0.3476	66.1435
411.7000	411.7000	Undefined	1.2354e4	3.1874e4	Undefined	411.4000	411.7000	Undefined	0.5616	100.0000
411.9000	411.9049	Undefined	1.3326e4	4.5200e4	Undefined	411.4000	412.0000	Undefined	0.6058	71.5695
412.1000	412.1000	Undefined	1.2297e4	1.2297e4	Undefined	412.0000	412.2000	Undefined	0.5590	100.0000
412.6000	412.5839	Undefined	3.5531e4	5.5394e4	2	412.5000	412.8000	Undefined	1.6152	48.4239
413.1000	413.0701	1477.8722	2.4206e4	5.2949e4	2	412.8000	413.3000	0.2795	1.1004	50.0000
413.5000	413.5147	1633.5361	1.6457e4	3.0766e4	2	413.3000	413.7000	0.2531	0.7481	50.0000
413.9000	413.8767	Undefined	9885.7143	1.1440e4	Undefined	413.7000	414.0000	Undefined	0.4494	63.6994
414.5000	414.6376	510.6205	5.8023e4	5.3715e5	Undefined	414.0000	415.4000	0.8120	2.6376	50.0000
415.6000	415.6000	2694.8713	3.3280e4	4.3394e4	Undefined	415.5000	415.8000	0.1542	1.5129	50.0000
415.9000	415.8870	Undefined	1.3909e4	2.0114e4	Undefined	415.8000	416.0000	Undefined	0.6323	50.9860
416.2000	416.2000	3268.3923	4.2400e4	5.3360e4	Undefined	416.1000	416.4000	0.1273	1.9274	50.0000
417.0000	416.8625	884.5072	1.6663e4	8.5954e4	1	416.6000	417.5000	0.4713	0.7575	50.0000
417.6000	417.6271	1131.4934	1.2057e4	3.7909e4	1	417.5000	417.9000	0.3691	0.5481	50.0000
417.8000	417.8000	Undefined	1.0457e4	1.4297e4	1	417.7000	417.9000	Undefined	0.4754	100.0000
418.8000	418.8000	2778.6761	2.2240e4	8.0286e4	Undefined	418.0000	418.9000	0.1507	1.0110	50.0000
419.1000	419.0738	1962.6615	1.6949e4	1.6949e4	Undefined	418.9000	419.2000	0.2135	0.7705	50.0000
419.6000	419.6000	3124.2256	7325.7143	7325.7143	Undefined	419.5000	419.7000	0.1343	0.3330	50.0000
420.4000	420.3033	1885.9945	3.3749e4	1.2839e5	Undefined	419.7000	420.5000	0.2229	1.5342	50.0000
420.8000	420.9141	837.3517	3.5074e4	1.4481e5	1	420.5000	421.4000	0.5027	1.5944	50.0000
421.6000	421.6000	Undefined	6171.4286	6171.4286	Undefined	421.5000	421.6000	Undefined	0.2805	100.0000
421.8000	421.8255	2159.2054	2.1429e4	3.4823e4	1	421.7000	422.0000	0.1954	0.9741	50.0000
422.3000	422.3000	3292.3347	3.3806e4	3.3806e4	Undefined	422.0000	422.4000	0.1283	1.5368	50.0000
422.5000	422.5000	3430.3097	2.2183e4	2.2183e4	1	422.4000	422.6000	0.1232	1.0084	50.0000
423.0000	423.0234	Undefined	8457.1429	2.7177e4	1	422.6000	423.4000	Undefined	0.3844	72.7027
423.7000	423.5315	Undefined	4331.4286	9725.7143	1	423.4000	423.7000	Undefined	0.1959	59.9469
423.7000	423.7000	Undefined	4331.4286	9725.7143	1	423.4000	423.7000	Undefined	0.1969	100.0000
424.1000	424.1000	2956.6981	2.1383e4	4.7531e4	1	423.8000	424.4000	0.1434	0.9720	50.0000
424.5000	424.5000	3117.1155	5954.2857	5954.2857	1	424.4000	424.6000	0.1362	0.2707	50.0000
424.9000	424.8306	1316.7296	1.2480e4	3.1817e4	Undefined	424.6000	425.1000	0.3226	0.5673	50.0000
425.3000	425.3000	Undefined	2.1463e4	2.1463e4	1	425.1000	425.3000	Undefined	0.9757	100.0000
425.6000	425.6456	Undefined	1.5623e4	1.5623e4	Undefined	425.5000	425.7000	Undefined	0.7102	46.9642
426.0000	426.0000	3615.0552	2720.0000	2720.0000	Undefined	425.9000	426.1000	0.1178	0.1236	50.0000
426.3000	426.3364	Undefined	2.3577e4	2.3577e4	Undefined	426.2000	426.4000	Undefined	1.0718	39.9903
426.8000	426.8000	3381.3952	7.9954e4	9.9760e4	2	426.7000	426.9000	0.1262	3.6346	50.0000
427.2000	427.1505	1648.5716	1.6457e4	2.7486e4	2	427.0000	427.3000	0.2591	0.7481	50.0000
427.7000	427.6539	1257.0684	1.3131e4	2.6960e4	2	427.3000	427.8000	0.3402	0.5969	50.0000
428.7000	428.7037	513.9704	6.0331e4	5.4817e5	1	427.8000	429.5000	0.8341	2.7426	50.0000
429.7000	429.7137	Undefined	2.4834e4	1.1054e5	1	429.5000	430.3000	Undefined	1.1289	74.6203
430.2000	430.2000	Undefined	1.7771e4	1.7771e4	Undefined	430.1000	430.3000	Undefined	0.8079	100.0000
430.5000	430.5000	Undefined	2.3771e4	4.6743e4	2	430.3000	430.5000	Undefined	1.0806	100.0000
430.8000	430.7701	838.9266	2.7577e4	1.1011e5	1	430.3000	431.0000	0.5135	1.2536	50.0000
431.1000	431.1000	2663.2340	1.6731e4	2.4537e4	2	431.0000	431.5000	0.1619	0.7606	50.0000
431.6000	431.6000	Undefined	6845.7143	1.1280e4	2	431.5000	431.6000	Undefined	0.3112	100.0000
431.8000	431.8000	2395.7820	1.1486e4	2.2766e4	1	431.5000	431.9000	0.1802	0.5221	50.0000
432.1000	432.1090	Undefined	1.0709e4	3.1074e4	2	431.9000	432.4000	Undefined	0.4868	91.6756
432.6000	432.6000	Undefined	3.4389e4	3.4389e4	2	432.4000	432.6000	Undefined	1.5633	100.0000
433.0000	433.0148	Undefined	1.9829e4	6.0183e4	2	432.8000	433.2000	Undefined	0.9014	61.0663
433.4000	433.4000	2588.2187	2.6411e4	8.6594e4	Undefined	432.8000	433.5000	0.1675	1.2006	50.0000
433.8000	433.7638	Undefined	5554.2857	5554.2857	Undefined	433.7000	433.9000	Undefined	0.2525	58.6420
434.3000	434.3068	Undefined	2.3817e4	5.2549e4	Undefined	433.9000	434.4000	Undefined	1.0827	60.8925
434.7000	434.7244	Undefined	3.7303e4	1.3390e5	Undefined	433.9000	434.8000	Undefined	1.6957	49.1728
435.1000	435.0185	812.2384	4.1600e4	1.8360e5	2	434.6000	435.3000	0.5356	1.8911	50.0000
435.6000	435.6193	867.9540	1.4023e4	5.0080e4	2	435.4000	436.1000	0.5019	0.6375	50.0000
435.9000	435.9000	Undefined	8514.2857	1.7726e4	2	435.8000	436.2000	Undefined	0.3870	100.0000
436.8000	436.6617	1026.1185	2.2709e4	8.2343e4	1	436.2000	436.9000	0.4255	1.0323	50.0000
437.1000	437.1000	3533.1699	1.0377e4	1.0377e4	Undefined	436.9000	437.2000	0.1237	0.4717	50.0000
437.3000	437.3177	2395.3513	8742.8571	8742.8571	Undefined	437.2000	437.5000	0.1826	0.3974	50.0000
437.6000	437.7125	1110.2103	8091.4286	2.0777e4	1	437.5000	438.0000	0.3943	0.3678	50.0000
438.5000	438.6640	1663.6575	2.4377e4	1.7894e5	2	438.0000	439.4000	0.2637	1.1081	50.0000
439.1000	439.1000	Undefined	1.5874e4	3.5006e4	2	439.0000	439.5000	Undefined	0.7216	100.0000
439.6000	439.6403	Undefined	7017.1429	7017.1429	2	439.5000	439.7000	Undefined	0.3190	67.6710
440.3000	440.3498	1054.1301	2.6834e4	9.1703e4	3	440.2000	440.7000	0.4177	1.2198	50.0000
440.8000	440.8203	2094.8173	2.5326e4	3.6617e4	3	440.7000	440.9000	0.2104	1.1513	50.0000
441.1000	441.1000	3469.2036	3.8560e4	3.9863e4	3	441.0000	441.2000	0.1271	1.7529	50.0000
441.5000	441.5000	3537.8342	2.1634e4	2.1634e4	3	441.3000	441.6000	0.1248	0.9835	50.0000
441.7000	441.7000	Undefined	5954.2857	5954.2857	3	441.6000	441.8000	Undefined	0.2707	100.0000
442.5000	442.4977	Undefined	7.5794e4	2.3481e5	Undefined	441.8000	442.6000	Undefined	3.4455	91.4204
442.9000	442.9000	Undefined	1.0785e5	6.3642e5	3	441.8000	442.9000	Undefined	4.9028	100.0000
443.1000	443.0769	Undefined	1.1818e5	4.7633e5	3	442.6000	443.2000	Undefined	5.3724	41.1227
443.9000	443.6551	Undefined	1.5611e4	8.7874e4	3	443.3000	443.9000	Undefined	0.6930	67.5787
443.9000	443.9000	Undefined	1.5611e4	8.7874e4	3	443.3000	443.9000	Undefined	0.7097	100.0000
444.3000	444.3000	3199.6784	4.1257e4	6.2731e4	3	444.0000	444.4000	0.1389	1.8755	50.0000
444.7000	444.7000	2818.6056	3.8469e4	5.4891e4	3	444.4000	444.8000	0.1578	1.7487	50.0000
445.0000	445.0270	2051.4101	1.6789e4	4.5074e4	3	444.9000	445.5000	0.2169	0.7632	50.0000
445.3000	445.3361	Undefined	8331.4286	1.4057e4	3	445.2000	445.4000	Undefined	0.3787	76.6804
445.7000	445.7206	Undefined	8365.7143	1.6057e4	3	445.5000	445.9000	Undefined	0.3803	28.2787
446.0000	446.0218	1422.8626	1.3029e4	2.5623e4	3	445.9000	446.3000	0.3135	0.5923	50.0000
446.2000	446.2000	Undefined	1.0583e4	1.0583e4	3	446.1000	446.3000	Undefined	0.4811	100.0000
446.8000	446.8000	3482.2301	2.4994e4	2.4994e4	Undefined	446.7000	446.9000	0.1283	1.1362	50.0000
447.2000	447.1342	1465.2990	1.1063e4	1.1063e4	Undefined	446.9000	447.3000	0.3051	0.5029	50.0000
447.6000	447.6000	3196.6742	1.0229e4	1.1920e4	Undefined	447.4000	447.7000	0.1400	0.4650	50.0000
448.4000	448.5532	550.3498	1.1270e6	8.4317e6	Undefined	447.7000	449.4000	0.8150	51.2305	50.0000
449.6000	449.6090	Undefined	7.8423e4	1.2690e5	Undefined	449.5000	449.8000	Undefined	3.5650	90.4037
