# Supplementary material for: Study on the performance and mechanism of a p–n type In2O3/BiOCl heterojunction prepared using a sacrificial MOF framework for the degradation of PFOA
Source: RSC Adv. 2025 May 8;15(19):15029–51. doi: 10.1039/d5ra01317h (PMC12060136; doi:10.1039/d5ra01317h)
Supplement: RA-015-D5RA01317H-s001 [file RA-015-D5RA01317H-s001.zip › Supplementary Information/LC-MS/20221123-2h-4.txt]

103.7000	103.7000	Undefined	7314.2857	1.7417e4	1	103.5000	103.7000	Undefined	0.2228	100.0000
103.9000	103.9000	698.2223	1.9657e4	3.7074e4	1	103.5000	104.0000	0.1488	0.5989	50.0000
104.8000	104.8000	861.1115	2.4903e4	2.8960e4	Undefined	104.6000	104.9000	0.1217	0.7587	50.0000
105.0000	105.0000	815.9147	1.0354e4	1.0354e4	1	104.9000	105.1000	0.1287	0.3154	50.0000
105.9000	105.8773	122.3999	2.2211e5	1.7241e6	Undefined	105.1000	106.5000	0.8650	6.7668	50.0000
106.6000	106.6000	Undefined	4.8446e4	7.4537e4	3	106.5000	106.7000	Undefined	1.4759	100.0000
106.9000	106.9361	Undefined	5.6651e4	2.4927e5	Undefined	106.8000	107.5000	Undefined	1.7259	73.1894
107.2000	107.2288	Undefined	5.5794e4	1.0634e5	Undefined	107.1000	107.5000	Undefined	1.6998	66.6120
107.7000	107.7000	Undefined	1.7440e4	1.7440e4	Undefined	107.6000	107.7000	Undefined	0.5313	100.0000
108.9000	108.7950	425.5251	1.0467e5	6.7413e5	1	108.4000	109.5000	0.2557	3.1889	50.0000
109.9000	109.9000	691.8128	4.9131e4	1.3557e5	1	109.6000	110.4000	0.1589	1.4968	50.0000
111.4000	111.3857	Undefined	1.4869e4	1.4869e4	Undefined	111.3000	111.7000	Undefined	0.4530	43.0438
111.9000	111.9000	Undefined	1.4789e4	1.4789e4	Undefined	111.7000	111.9000	Undefined	0.4505	100.0000
114.8000	114.7743	557.1560	2.4469e4	2.9920e4	Undefined	114.6000	114.9000	0.2060	0.7454	50.0000
115.0000	115.0000	Undefined	2.8354e4	2.8354e4	Undefined	114.9000	115.0000	Undefined	0.8638	100.0000
115.4000	115.4000	Undefined	1.3840e4	1.3840e4	Undefined	115.3000	115.4000	Undefined	0.4216	100.0000
117.3000	117.3000	Undefined	1.0914e4	1.0914e4	Undefined	117.3000	117.4000	Undefined	0.3325	100.0000
117.5000	117.5000	Undefined	1.3646e4	1.5760e4	Undefined	117.4000	117.5000	Undefined	0.4157	100.0000
117.7000	117.6985	Undefined	1.5211e4	3.0971e4	1	117.4000	117.8000	Undefined	0.4634	75.2817
118.0000	118.0000	Undefined	2.5543e4	6.7600e4	2	117.4000	118.0000	Undefined	0.7782	100.0000
118.7000	118.6573	507.2906	6.2629e4	1.3968e5	Undefined	118.4000	118.8000	0.2339	1.9080	50.0000
119.0000	119.0000	825.1957	1.9771e4	1.9771e4	Undefined	118.9000	119.1000	0.1442	0.6023	50.0000
119.8000	119.8000	741.4990	1.5520e4	1.5520e4	1	119.7000	119.9000	0.1616	0.4728	50.0000
120.7000	120.6853	Undefined	1.9371e4	1.9371e4	3	120.6000	120.8000	Undefined	0.5902	38.2891
120.9000	121.0159	492.5041	2.8503e4	6.9097e4	Undefined	120.8000	121.3000	0.2457	0.8683	50.0000
121.4000	121.4000	808.1716	2.0731e4	2.0731e4	Undefined	121.3000	121.4000	0.1502	0.6316	50.0000
121.6000	121.6000	751.1835	2.9554e4	3.8240e4	Undefined	121.3000	121.7000	0.1619	0.9004	50.0000
122.0000	122.0225	Undefined	4.6171e4	1.1713e5	1	121.5000	122.1000	Undefined	1.4066	55.7426
122.7000	122.8350	180.1628	5.6480e4	3.5247e5	Undefined	122.3000	123.3000	0.6818	1.7207	50.0000
123.1000	123.1000	Undefined	5.1371e4	1.2734e5	2	123.0000	123.3000	Undefined	1.5650	100.0000
123.6000	123.6266	815.2021	5.7051e4	2.3496e5	Undefined	123.4000	124.3000	0.1517	1.7381	50.0000
124.1000	124.1108	Undefined	3.7497e4	4.8480e4	1	124.0000	124.3000	Undefined	1.1424	60.6065
124.4000	124.4000	Undefined	1.2057e4	1.2057e4	Undefined	124.3000	124.4000	Undefined	0.3673	100.0000
125.0000	125.0000	Undefined	1.9669e4	2.8777e4	Undefined	125.0000	125.2000	Undefined	0.5992	100.0000
125.9000	125.9000	1164.2298	3.3291e4	3.3303e4	2	125.8000	126.0000	0.1081	1.0142	50.0000
126.6000	126.6000	Undefined	1.9902e5	2.1242e5	Undefined	126.4000	126.6000	Undefined	6.0631	100.0000
127.1000	127.0971	313.5550	1.7315e5	4.0920e5	Undefined	126.8000	127.4000	0.4053	5.2752	50.0000
127.9000	127.8711	629.0428	5.5474e4	8.8023e4	Undefined	127.7000	128.0000	0.2033	1.6900	50.0000
129.3000	129.3000	Undefined	1.2000e4	1.2000e4	Undefined	129.3000	129.4000	Undefined	0.3656	100.0000
129.8000	129.8020	398.7344	2.5029e4	6.6560e4	2	129.4000	130.0000	0.3255	0.7625	50.0000
130.4000	130.3840	692.5908	3.1337e4	3.6354e4	2	130.2000	130.5000	0.1883	0.9547	50.0000
130.6000	130.6000	1015.6208	3.6354e4	3.6354e4	Undefined	130.5000	130.7000	0.1286	1.1075	50.0000
131.0000	130.9981	Undefined	2.3600e4	3.2057e4	2	130.9000	131.2000	Undefined	0.7190	60.1211
131.7000	131.7181	Undefined	6.2480e4	2.7626e5	2	131.2000	131.8000	Undefined	1.9035	79.0013
132.2000	132.1677	430.3187	9.7531e4	5.9625e5	Undefined	131.2000	132.5000	0.3071	2.9713	50.0000
132.7000	132.7104	Undefined	1.9463e4	2.9314e4	Undefined	132.6000	132.9000	Undefined	0.5929	76.2772
133.0000	133.0000	Undefined	3.2240e4	3.2240e4	Undefined	132.9000	133.0000	Undefined	0.9822	100.0000
134.0000	133.9300	235.4526	1.6694e5	8.9394e5	1	133.2000	134.2000	0.5688	5.0858	50.0000
134.3000	134.3000	Undefined	5.3531e4	9.8846e4	Undefined	134.2000	134.8000	Undefined	1.6308	100.0000
135.0000	135.0319	160.1415	4.2080e4	2.7600e5	1	134.8000	135.7000	0.8432	1.2820	50.0000
136.1000	136.0721	489.5712	8.6366e4	3.2266e5	Undefined	135.7000	136.5000	0.2779	2.6311	50.0000
137.0000	136.9800	429.3711	8.4537e4	2.6767e5	1	136.6000	137.3000	0.3190	2.5754	50.0000
138.1000	138.0947	553.4840	1.5472e5	5.4489e5	Undefined	137.5000	138.4000	0.2495	4.7136	50.0000
138.8000	138.6079	Undefined	2.2971e4	4.5771e4	4	138.4000	138.8000	Undefined	0.5125	92.6291
138.8000	138.8000	334.3919	2.2971e4	4.5771e4	4	138.4000	138.8000	0.4151	0.6998	50.0000
139.2000	139.1560	1154.2780	4.0091e4	6.2651e4	4	138.9000	139.3000	0.1206	1.2214	50.0000
139.4000	139.4000	1241.8825	1.2034e4	1.2034e4	4	139.3000	139.5000	0.1122	0.3666	50.0000
139.7000	139.7000	1090.1990	1.1874e4	1.1874e4	4	139.5000	139.8000	0.1281	0.3618	50.0000
139.9000	139.9000	Undefined	6731.4286	6731.4286	4	139.8000	140.0000	Undefined	0.2051	100.0000
140.8000	140.7599	179.3227	1.1115e6	8.4983e6	Undefined	140.0000	141.6000	0.7850	33.8616	50.0000
142.0000	141.9805	552.8854	1.0520e5	2.2088e5	3	141.7000	142.1000	0.2568	3.2049	50.0000
142.2000	142.2000	Undefined	4.6114e4	4.6114e4	3	142.1000	142.3000	Undefined	1.4049	100.0000
142.6000	142.6000	1368.4761	3.4457e4	3.4457e4	3	142.5000	142.7000	0.1042	1.0497	50.0000
142.8000	142.8000	Undefined	8.4286e4	8.4286e4	2	142.7000	142.8000	Undefined	2.5678	100.0000
143.1000	143.2368	957.8772	2.6309e4	2.6309e4	2	143.0000	143.6000	0.1495	0.8015	50.0000
143.7000	143.7000	1000.2822	7851.4286	7851.4286	2	143.6000	143.8000	0.1437	0.2392	50.0000
145.1000	145.1128	548.3656	2.6926e4	1.3837e5	1	144.6000	145.6000	0.2646	0.8203	50.0000
145.9000	145.9443	Undefined	1.5760e4	2.0937e4	Undefined	145.7000	146.0000	Undefined	0.4801	65.4460
146.2000	146.2000	Undefined	2.1771e4	5.6491e4	1	145.7000	146.2000	Undefined	0.6633	100.0000
147.9000	147.8514	427.3997	3.0606e4	7.5691e4	2	147.6000	148.0000	0.3459	0.9324	50.0000
148.2000	148.2000	816.6923	3.6057e4	6.4411e4	2	148.0000	148.6000	0.1815	1.0985	50.0000
148.7000	148.7000	1131.0567	1.6011e4	1.6011e4	2	148.6000	148.8000	0.1315	0.4878	50.0000
149.2000	149.1515	Undefined	1.2640e4	1.5760e4	Undefined	149.1000	149.3000	Undefined	0.3851	61.8445
149.5000	149.4839	Undefined	9154.2857	9154.2857	2	149.3000	149.6000	Undefined	0.2789	67.9775
149.8000	149.8138	Undefined	2.1131e4	4.2617e4	Undefined	149.3000	149.9000	Undefined	0.6438	50.6490
150.2000	150.1970	Undefined	2.4057e4	1.0890e5	2	150.1000	150.9000	Undefined	0.7329	79.7150
150.6000	150.6188	Undefined	1.5177e4	2.6697e4	2	150.5000	150.9000	Undefined	0.4624	67.9217
151.0000	151.0048	Undefined	1.1600e4	1.1600e4	2	150.9000	151.1000	Undefined	0.3534	49.2611
151.5000	151.5000	Undefined	1.7051e4	1.9074e4	1	151.5000	151.7000	Undefined	0.5195	100.0000
152.2000	152.0314	321.2363	1.7303e4	6.2526e4	3	151.7000	152.3000	0.4733	0.5271	50.0000
152.4000	152.4000	1309.6959	1.1726e4	1.1726e4	3	152.3000	152.5000	0.1164	0.3572	50.0000
152.6000	152.6000	1214.8377	5931.4286	5931.4286	1	152.5000	152.7000	0.1256	0.1807	50.0000
152.8000	152.8000	Undefined	2.0057e4	2.0057e4	Undefined	152.7000	152.8000	Undefined	0.6110	100.0000
153.1000	153.0876	Undefined	8571.4286	8571.4286	1	153.0000	153.2000	Undefined	0.2611	64.2000
154.1000	154.1000	1256.0161	8000.0000	8000.0000	Undefined	154.0000	154.2000	0.1227	0.2437	50.0000
154.8000	154.7885	Undefined	1.3989e4	4.6194e4	Undefined	154.6000	154.9000	Undefined	0.4262	79.4935
155.1000	155.0988	286.0284	1.7291e4	6.3486e4	2	154.6000	155.2000	0.5422	0.5268	50.0000
155.6000	155.6000	Undefined	1.4891e4	1.4891e4	2	155.6000	155.7000	Undefined	0.4537	100.0000
156.0000	155.9883	Undefined	5417.1429	5417.1429	2	155.7000	156.1000	Undefined	0.1650	85.5485
156.6000	156.6325	263.7868	5.5063e4	2.5722e5	Undefined	156.3000	157.0000	0.5938	1.6775	50.0000
157.1000	157.1000	Undefined	3.2503e4	3.2503e4	2	157.0000	157.1000	Undefined	0.9902	100.0000
157.7000	157.7000	Undefined	8102.8571	8102.8571	2	157.7000	157.8000	Undefined	0.2469	100.0000
158.2000	158.2339	Undefined	5485.7143	6685.7143	2	158.1000	158.3000	Undefined	0.1671	58.3333
158.9000	158.9000	Undefined	2.2160e4	2.2160e4	Undefined	158.9000	159.0000	Undefined	0.6751	100.0000
160.5000	160.5000	1330.4182	6.2514e4	7.5040e4	2	160.4000	160.6000	0.1206	1.9045	50.0000
160.9000	160.9000	Undefined	3.1406e4	3.1406e4	2	160.8000	160.9000	Undefined	0.9568	100.0000
161.4000	161.4000	Undefined	4811.4286	4811.4286	2	161.3000	161.6000	Undefined	0.1466	81.9477
161.7000	161.7000	Undefined	5.7829e4	5.7829e4	2	161.6000	161.7000	Undefined	1.7618	100.0000
162.2000	162.2000	1092.2669	1.2217e4	1.2217e4	2	162.1000	162.3000	0.1485	0.3722	50.0000
162.7000	162.7064	Undefined	2.1520e4	3.6903e4	Undefined	162.6000	162.8000	Undefined	0.6556	89.6442
163.1000	163.1055	Undefined	2.8389e4	2.8389e4	1	163.0000	163.2000	Undefined	0.8649	50.3422
163.4000	163.3669	736.4042	4.0046e4	1.0674e5	Undefined	163.0000	163.5000	0.2218	1.2200	50.0000
163.6000	163.6000	1416.6187	3.0514e4	3.0514e4	1	163.5000	163.7000	0.1155	0.9296	50.0000
164.1000	164.1065	424.6613	2.7874e4	9.6731e4	Undefined	163.9000	164.4000	0.3864	0.8492	50.0000
164.6000	164.6000	Undefined	6.6983e4	6.6983e4	Undefined	164.6000	164.7000	Undefined	2.0406	100.0000
164.9000	164.8956	Undefined	2.7257e4	2.7257e4	Undefined	164.7000	165.0000	Undefined	0.8304	84.2977
166.0000	165.9611	375.5620	2.3817e4	8.1451e4	3	165.5000	166.1000	0.4419	0.7256	50.0000
166.3000	166.2636	758.3660	3.0377e4	3.9017e4	3	166.1000	166.4000	0.2192	0.9254	50.0000
166.5000	166.5351	816.8199	5.7280e4	7.7086e4	2	166.4000	166.7000	0.2039	1.7450	50.0000
166.9000	166.8792	339.1733	2.8571e4	7.3680e4	2	166.7000	167.3000	0.4920	0.8704	50.0000
167.7000	167.6610	Undefined	1.8926e4	5.4663e4	2	167.5000	167.9000	Undefined	0.5766	38.4662
168.3000	168.3134	Undefined	1.6446e4	3.7017e4	Undefined	167.9000	168.4000	Undefined	0.5010	74.5309
168.9000	168.9000	Undefined	1.8320e4	1.8320e4	Undefined	168.8000	168.9000	Undefined	0.5581	100.0000
170.7000	170.7275	784.7513	4.0926e4	8.6000e4	Undefined	170.6000	171.0000	0.2176	1.2468	50.0000
171.1000	171.1000	Undefined	7.0434e4	7.0434e4	Undefined	171.0000	171.1000	Undefined	2.1458	100.0000
172.4000	172.4000	Undefined	4640.0000	4640.0000	Undefined	172.4000	172.5000	Undefined	0.1414	100.0000
172.6000	172.6000	Undefined	1.1829e4	1.5360e4	Undefined	172.5000	172.6000	Undefined	0.3604	100.0000
172.9000	172.9051	506.6901	1.5829e4	5.7337e4	Undefined	172.5000	173.1000	0.3412	0.4822	50.0000
174.8000	174.8241	443.0291	8.8194e4	2.3157e5	Undefined	174.6000	175.1000	0.3946	2.6869	50.0000
175.2000	175.2000	1561.0809	1.0435e5	1.0435e5	Undefined	175.1000	175.3000	0.1122	3.1792	50.0000
176.8000	176.8412	461.8966	6.7280e4	3.8277e5	2	176.2000	177.4000	0.3829	2.0497	50.0000
177.5000	177.5000	1506.6040	6.5257e4	6.5257e4	2	177.4000	177.6000	0.1178	1.9881	50.0000
177.7000	177.7000	1598.3530	2.4000e4	2.4000e4	2	177.6000	177.8000	0.1112	0.7312	50.0000
178.1000	178.1175	663.0136	6.0617e4	1.3449e5	Undefined	177.8000	178.3000	0.2686	1.8467	50.0000
179.8000	179.8000	1162.4295	4.6823e4	9.0114e4	2	179.7000	180.0000	0.1547	1.4265	50.0000
180.2000	180.2000	1439.0163	2.5097e4	2.5097e4	2	180.1000	180.3000	0.1252	0.7646	50.0000
180.4000	180.4349	676.6739	4.8046e4	7.8320e4	2	180.3000	180.7000	0.2666	1.4637	50.0000
181.1000	180.9759	464.4014	5.1097e4	1.4611e5	Undefined	180.7000	181.2000	0.3897	1.5567	50.0000
181.6000	181.6000	Undefined	2.1874e4	2.1874e4	2	181.5000	181.6000	Undefined	0.6664	100.0000
181.9000	181.8556	Undefined	1.9451e4	1.9451e4	2	181.8000	182.0000	Undefined	0.5926	67.0682
182.3000	182.3000	1610.6437	4.8000e4	4.8000e4	Undefined	182.2000	182.4000	0.1132	1.4623	50.0000
182.8000	182.7504	Undefined	9280.0000	2.0857e4	Undefined	182.6000	182.9000	Undefined	0.2827	70.6897
183.0000	183.0000	Undefined	2.0171e4	2.0171e4	Undefined	182.9000	183.0000	Undefined	0.6145	100.0000
183.3000	183.3000	Undefined	2.7200e4	2.7200e4	Undefined	183.2000	183.3000	Undefined	0.8287	100.0000
184.0000	184.0005	Undefined	8731.4286	8731.4286	1	183.9000	184.1000	Undefined	0.2660	30.7592
185.2000	185.2000	Undefined	1.2629e4	1.2629e4	Undefined	185.0000	185.2000	Undefined	0.3847	100.0000
185.7000	185.7000	Undefined	6274.2857	6274.2857	Undefined	185.6000	185.7000	Undefined	0.1911	100.0000
186.4000	186.4000	Undefined	1.2686e4	1.2686e4	4	186.4000	186.5000	Undefined	0.3865	100.0000
186.6000	186.6000	1269.4150	1.6663e4	1.6663e4	4	186.5000	186.6000	0.1470	0.5076	50.0000
186.8000	186.8000	1634.5484	8.0914e4	8.7326e4	Undefined	186.7000	186.9000	0.1143	2.4651	50.0000
187.3000	187.3000	1445.5084	2.2354e4	2.2354e4	Undefined	187.2000	187.4000	0.1296	0.6810	50.0000
192.0000	191.8062	301.0255	2.6480e4	1.4467e5	2	191.4000	192.2000	0.6372	0.8067	50.0000
192.5000	192.4330	677.7918	2.3086e4	5.0126e4	2	192.2000	192.6000	0.2839	0.7033	50.0000
192.8000	192.8000	1696.6350	2.3840e4	2.3840e4	2	192.7000	192.9000	0.1136	0.7263	50.0000
193.0000	193.0000	1388.9284	9691.4286	9691.4286	Undefined	192.9000	193.1000	0.1390	0.2953	50.0000
193.2000	193.2232	Undefined	1.4549e4	1.4549e4	2	193.1000	193.3000	Undefined	0.4432	37.4705
193.6000	193.6058	Undefined	1.7977e4	6.9497e4	1	193.1000	193.8000	Undefined	0.5477	59.8538
194.5000	194.5000	1425.1229	3.2160e4	3.7349e4	1	194.4000	194.6000	0.1365	0.9798	50.0000
195.0000	195.0000	Undefined	1.5680e4	1.5680e4	Undefined	195.0000	195.1000	Undefined	0.4777	100.0000
196.7000	196.7184	227.7561	3.2824e6	2.8491e7	Undefined	195.9000	198.2000	0.8637	100.0000	50.0000
198.7000	198.7000	Undefined	1.5608e5	1.5608e5	Undefined	198.6000	198.7000	Undefined	4.7550	100.0000
200.4000	200.3911	Undefined	6.5131e4	1.2224e5	2	200.3000	200.6000	Undefined	1.9842	46.3327
200.9000	200.9000	1566.5819	9.9337e4	1.8209e5	2	200.8000	201.2000	0.1282	3.0263	50.0000
201.3000	201.3000	Undefined	2.7086e4	2.7086e4	1	201.2000	201.4000	Undefined	0.8252	100.0000
201.5000	201.5000	1757.0176	2.5749e4	2.5749e4	2	201.4000	201.6000	0.1147	0.7844	50.0000
202.0000	202.0000	Undefined	3.9714e4	3.9714e4	2	202.0000	202.1000	Undefined	1.2099	100.0000
202.4000	202.4000	903.2973	8.9337e4	1.7574e5	Undefined	202.1000	202.4000	0.2241	2.7217	50.0000
202.7000	202.7490	475.8408	2.6757e5	1.4194e6	Undefined	202.5000	203.4000	0.4261	8.1514	50.0000
204.9000	204.9000	Undefined	3.3451e4	3.3451e4	1	204.9000	205.0000	Undefined	1.0191	100.0000
205.8000	205.8000	Undefined	1.2743e4	2.5280e4	1	205.8000	206.1000	Undefined	0.3882	100.0000
206.6000	206.6000	1414.9077	2.9669e4	3.2446e4	Undefined	206.5000	206.7000	0.1460	0.9039	50.0000
207.2000	207.2000	Undefined	6548.5714	6548.5714	1	207.1000	207.2000	Undefined	0.1995	100.0000
208.2000	208.2000	1829.9956	1.0069e4	1.0069e4	Undefined	208.1000	208.3000	0.1138	0.3067	50.0000
208.7000	208.7047	539.7301	1.5870e5	5.9111e5	2	208.3000	209.0000	0.3867	4.8347	50.0000
209.1000	209.1000	730.9509	9.2766e4	1.7027e5	2	209.0000	209.4000	0.2861	2.8261	50.0000
209.9000	209.9000	Undefined	1.2549e4	1.2549e4	2	209.8000	209.9000	Undefined	0.3823	100.0000
210.5000	210.5000	Undefined	2.4411e4	2.4411e4	Undefined	210.2000	210.5000	Undefined	0.7437	100.0000
211.0000	211.0000	Undefined	1.0857e4	1.7554e4	Undefined	211.0000	211.3000	Undefined	0.3308	100.0000
211.0000	211.1818	Undefined	1.0857e4	1.7554e4	Undefined	211.0000	211.3000	Undefined	0.2371	71.4391
212.9000	212.9000	1910.4043	6.9851e4	6.9863e4	1	212.7000	213.0000	0.1114	2.1280	50.0000
213.1000	213.1154	Undefined	1.5189e4	1.5189e4	1	213.0000	213.2000	Undefined	0.4627	33.1452
213.9000	213.9000	Undefined	9805.7143	1.2091e4	1	213.9000	214.1000	Undefined	0.2987	100.0000
214.2000	214.2000	Undefined	8937.1429	8937.1429	1	214.1000	214.2000	Undefined	0.2723	100.0000
215.9000	215.9000	1594.9082	5965.7143	5965.7143	Undefined	215.8000	216.0000	0.1354	0.1817	50.0000
216.5000	216.5789	517.1877	8.3815e5	3.4076e6	2	216.0000	217.0000	0.4188	25.5344	50.0000
217.1000	217.1264	Undefined	5.4311e5	1.2765e6	2	217.0000	217.4000	Undefined	16.5459	66.2083
217.7000	217.7000	Undefined	4.6343e4	4.6343e4	Undefined	217.7000	217.8000	Undefined	1.4118	100.0000
218.6000	218.7355	256.3083	5.4217e5	4.5404e6	Undefined	217.8000	219.4000	0.8534	16.5174	50.0000
219.6000	219.6000	1575.2573	8.1120e4	1.0245e5	1	219.5000	219.7000	0.1394	2.4713	50.0000
219.9000	219.9000	1835.3614	1.1863e4	1.1863e4	Undefined	219.8000	220.0000	0.1198	0.3614	50.0000
220.6000	220.6400	Undefined	2.9509e4	1.7690e5	Undefined	220.4000	221.3000	Undefined	0.8990	67.1960
221.2000	221.2000	1483.9073	1.8640e4	1.8640e4	3	221.1000	221.3000	0.1491	0.5679	50.0000
221.5000	221.5000	Undefined	1.0114e4	1.0114e4	3	221.4000	221.5000	Undefined	0.3081	100.0000
222.0000	221.9754	Undefined	6240.0000	6240.0000	3	221.9000	222.1000	Undefined	0.1901	38.3700
222.2000	222.2304	Undefined	4.8789e4	4.8789e4	Undefined	222.1000	222.3000	Undefined	1.4864	36.6011
222.5000	222.5000	1471.9912	2.7679e5	5.5069e5	2	222.3000	222.6000	0.1512	8.4324	50.0000
222.8000	222.8405	Undefined	3.1347e5	8.6416e5	2	222.3000	222.9000	Undefined	9.5501	60.2501
223.6000	223.6000	1847.7410	2.3634e4	2.3634e4	Undefined	223.5000	223.7000	0.1210	0.7200	50.0000
223.8000	223.8463	Undefined	1.9063e4	1.9063e4	2	223.7000	224.0000	Undefined	0.5808	57.7638
224.2000	224.2000	Undefined	1.7211e4	3.4594e4	2	224.0000	224.2000	Undefined	0.5243	100.0000
225.1000	224.9353	1614.3425	9.4583e4	4.8702e5	Undefined	224.3000	225.3000	0.1393	2.8815	50.0000
225.5000	225.5000	1797.1349	5680.0000	5680.0000	2	225.4000	225.6000	0.1255	0.1730	50.0000
226.0000	226.0000	1490.9672	1.4217e4	1.9691e4	Undefined	225.8000	226.1000	0.1516	0.4331	50.0000
226.7000	226.7000	Undefined	1.2869e4	2.5394e4	Undefined	226.6000	226.7000	Undefined	0.3920	100.0000
227.0000	227.0171	896.6243	3.3611e4	1.0138e5	2	226.6000	227.2000	0.2532	1.0240	50.0000
227.4000	227.4000	Undefined	1.5429e4	1.5429e4	2	227.2000	227.4000	Undefined	0.4700	100.0000
228.2000	228.2000	Undefined	5885.7143	1.0949e4	2	228.2000	228.4000	Undefined	0.1793	100.0000
228.7000	228.7000	Undefined	2.7646e4	2.7646e4	Undefined	228.6000	228.7000	Undefined	0.8422	100.0000
229.8000	229.8000	Undefined	3497.1429	3497.1429	Undefined	229.7000	229.8000	Undefined	0.1065	100.0000
230.7000	230.7000	Undefined	9988.5714	9988.5714	2	230.7000	230.8000	Undefined	0.3043	100.0000
231.3000	231.3000	Undefined	3942.8571	3942.8571	2	231.2000	231.3000	Undefined	0.1201	100.0000
231.8000	231.8000	Undefined	6422.8571	6422.8571	Undefined	231.8000	231.9000	Undefined	0.1957	100.0000
232.0000	232.0000	2051.0121	9897.1429	9897.1429	1	231.9000	232.1000	0.1131	0.3015	50.0000
232.2000	232.2000	Undefined	7942.8571	7942.8571	1	232.1000	232.2000	Undefined	0.2420	100.0000
232.6000	232.6000	Undefined	3.1234e4	3.1234e4	Undefined	232.5000	232.6000	Undefined	0.9516	100.0000
233.0000	233.0138	1292.8729	1.3120e4	1.3120e4	Undefined	232.9000	233.2000	0.1802	0.3997	50.0000
233.4000	233.4000	Undefined	1.2869e4	1.5486e4	Undefined	233.4000	233.5000	Undefined	0.3920	100.0000
234.7000	234.6698	Undefined	1.0000e4	1.9703e4	Undefined	234.6000	235.0000	Undefined	0.3047	67.7714
235.2000	235.2696	658.7890	1.0811e4	3.0309e4	Undefined	235.0000	235.5000	0.3571	0.3294	50.0000
236.0000	236.0012	Undefined	1.1977e4	2.2880e4	1	235.9000	236.1000	Undefined	0.3649	97.1374
237.0000	237.0000	Undefined	8422.8571	8422.8571	1	236.9000	237.0000	Undefined	0.2566	100.0000
238.4000	238.4000	1737.4416	6.6880e4	1.0085e5	Undefined	238.2000	238.6000	0.1372	2.0375	50.0000
238.9000	238.9422	Undefined	2.9200e4	2.9200e4	Undefined	238.8000	239.0000	Undefined	0.8896	65.5969
240.3000	240.3000	Undefined	6445.7143	6445.7143	1	240.3000	240.4000	Undefined	0.1964	100.0000
240.5000	240.5000	1638.6306	2.3646e4	2.9040e4	Undefined	240.4000	240.7000	0.1468	0.7204	50.0000
241.2000	241.2000	1506.6253	3.7886e4	3.7886e4	Undefined	241.1000	241.3000	0.1601	1.1542	50.0000
242.2000	242.1286	328.5418	8.3989e4	5.0733e5	1	241.5000	242.4000	0.7370	2.5587	50.0000
242.9000	242.9000	1387.2267	7.0434e4	1.9106e5	Undefined	242.4000	242.9000	0.1751	2.1458	50.0000
243.1000	243.1000	1800.7916	8.5429e4	2.7649e5	1	242.4000	243.2000	0.1350	2.6026	50.0000
245.1000	245.1000	1569.7466	1.4971e4	1.4971e4	Undefined	245.0000	245.3000	0.1561	0.4561	50.0000
247.0000	246.9941	Undefined	1.1794e4	1.7920e4	Undefined	246.9000	247.1000	Undefined	0.3593	80.5233
249.0000	249.0000	Undefined	4.5680e4	4.5680e4	Undefined	248.8000	249.0000	Undefined	1.3917	100.0000
250.9000	250.9000	Undefined	2.5726e4	2.5726e4	1	250.7000	250.9000	Undefined	0.7837	100.0000
252.0000	252.0000	2478.0828	6937.1429	6937.1429	1	251.9000	252.1000	0.1017	0.2113	50.0000
252.2000	252.2000	Undefined	5554.2857	5554.2857	Undefined	252.1000	252.2000	Undefined	0.1692	100.0000
253.1000	253.0760	1173.5222	1.4057e4	4.7920e4	Undefined	252.6000	253.3000	0.2157	0.4283	50.0000
256.4000	256.4000	2329.1433	9.5874e4	9.5874e4	1	256.3000	256.5000	0.1101	2.9208	50.0000
257.3000	257.3464	Undefined	1.9291e4	4.0080e4	1	257.2000	257.5000	Undefined	0.5877	68.2761
258.8000	258.7731	Undefined	2.3829e4	4.5280e4	Undefined	258.6000	258.9000	Undefined	0.7259	74.3405
259.5000	259.5000	Undefined	5291.4286	5291.4286	Undefined	259.5000	259.6000	Undefined	0.1612	100.0000
260.2000	260.2000	Undefined	1.2434e4	1.2434e4	1	260.1000	260.2000	Undefined	0.3788	100.0000
261.2000	261.2000	Undefined	1.5669e4	1.5669e4	Undefined	261.1000	261.2000	Undefined	0.4773	100.0000
261.8000	261.8000	Undefined	5988.5714	5988.5714	Undefined	261.8000	261.9000	Undefined	0.1824	100.0000
262.6000	262.7643	299.2935	1.7504e6	1.4314e7	Undefined	261.9000	263.4000	0.8779	53.3270	50.0000
263.6000	263.5827	Undefined	1.2137e5	5.7480e5	2	263.5000	264.3000	Undefined	3.6976	79.9058
264.0000	263.9854	Undefined	9.1703e4	2.3357e5	2	263.9000	264.3000	Undefined	2.7937	76.4083
264.6000	264.6000	Undefined	2.7680e4	2.8514e4	Undefined	264.6000	264.7000	Undefined	0.8433	100.0000
268.6000	268.6000	2069.3703	3.3349e4	3.7429e4	Undefined	268.5000	268.7000	0.1298	1.0160	50.0000
270.7000	270.6759	Undefined	2.6171e4	2.6171e4	Undefined	270.6000	270.8000	Undefined	0.7973	45.2402
270.9000	270.9000	2200.5251	6.2229e4	6.9200e4	Undefined	270.8000	271.1000	0.1231	1.8958	50.0000
271.3000	271.3000	Undefined	1.2023e4	1.2023e4	Undefined	271.2000	271.3000	Undefined	0.3663	100.0000
273.0000	273.0120	Undefined	1.3097e4	1.3097e4	Undefined	272.9000	273.1000	Undefined	0.3990	35.2967
273.4000	273.4000	Undefined	3.5749e4	8.1966e4	2	273.1000	273.4000	Undefined	1.0891	100.0000
274.3000	273.8758	Undefined	4.0686e4	3.1757e5	Undefined	273.1000	274.3000	Undefined	1.1876	63.7936
274.3000	274.3000	Undefined	4.0686e4	2.2925e5	Undefined	273.5000	274.3000	Undefined	1.2395	100.0000
277.4000	277.4000	Undefined	1.1211e4	1.1211e4	2	277.3000	277.4000	Undefined	0.3416	100.0000
278.0000	278.0000	1649.0071	1.0640e4	1.0640e4	2	277.8000	278.1000	0.1686	0.3241	50.0000
278.6000	278.5839	Undefined	1.1029e4	1.1029e4	2	278.5000	278.7000	Undefined	0.3360	46.7876
280.0000	280.0000	Undefined	1.0857e4	1.0857e4	Undefined	280.0000	280.2000	Undefined	0.3308	100.0000
280.4000	280.4000	Undefined	1.0994e4	1.0994e4	Undefined	280.4000	280.5000	Undefined	0.3349	100.0000
280.7000	280.6948	1664.6634	1.1509e4	1.1509e4	Undefined	280.5000	280.8000	0.1686	0.3506	50.0000
281.1000	281.0809	Undefined	7451.4286	3.2034e4	3	281.0000	281.6000	Undefined	0.2270	48.4663
281.3000	281.3000	847.9418	7348.5714	1.4903e4	3	281.2000	281.6000	0.3317	0.2239	50.0000
281.7000	281.7000	Undefined	1.0777e4	1.0777e4	3	281.6000	281.7000	Undefined	0.3283	100.0000
282.1000	282.0594	Undefined	7462.8571	7462.8571	3	282.0000	282.2000	Undefined	0.2274	73.4303
282.5000	282.5000	Undefined	8.5783e4	8.5783e4	Undefined	282.5000	282.6000	Undefined	2.6134	100.0000
283.1000	282.9695	447.0849	4.9234e4	1.7433e5	Undefined	282.6000	283.4000	0.6329	1.4999	50.0000
285.0000	285.0000	1759.7048	2.7064e5	8.2773e5	Undefined	284.5000	285.2000	0.1620	8.2451	50.0000
286.2000	286.2000	2215.8248	1.8834e4	2.2286e4	2	286.0000	286.3000	0.1292	0.5738	50.0000
286.5000	286.5000	Undefined	2.1017e4	2.1017e4	Undefined	286.3000	286.5000	Undefined	0.6403	100.0000
286.8000	286.8000	1986.8924	3.3977e4	4.1760e4	2	286.7000	287.1000	0.1443	1.0351	50.0000
287.2000	287.2000	Undefined	4788.5714	4788.5714	Undefined	287.1000	287.2000	Undefined	0.1459	100.0000
288.7000	288.7000	Undefined	6285.7143	6285.7143	Undefined	288.6000	288.7000	Undefined	0.1915	100.0000
289.0000	289.0185	Undefined	7508.5714	7508.5714	Undefined	288.9000	289.1000	Undefined	0.2288	43.9878
290.8000	290.8000	1684.7783	1.0768e5	2.3777e5	Undefined	290.5000	291.0000	0.1726	3.2805	50.0000
291.1000	291.1000	Undefined	2.4560e4	2.4560e4	1	291.0000	291.2000	Undefined	0.7482	100.0000
291.3000	291.3000	Undefined	2.0526e4	2.0526e4	Undefined	291.2000	291.3000	Undefined	0.6253	100.0000
292.1000	292.1000	1805.1774	6205.7143	6205.7143	1	292.0000	292.2000	0.1618	0.1891	50.0000
293.2000	293.2128	Undefined	7817.1429	1.1200e4	1	293.1000	293.4000	Undefined	0.2382	63.2310
294.4000	294.3945	Undefined	3622.8571	3622.8571	1	294.3000	294.5000	Undefined	0.1104	62.3028
296.0000	296.0000	Undefined	3485.7143	3485.7143	Undefined	295.9000	296.0000	Undefined	0.1062	100.0000
296.5000	296.5356	Undefined	1.0491e4	1.5109e4	Undefined	296.3000	296.6000	Undefined	0.3196	68.0283
296.7000	296.7000	Undefined	2.4263e4	2.4263e4	Undefined	296.3000	296.7000	Undefined	0.7392	100.0000
297.2000	297.2482	1351.9662	7142.8571	7440.0000	Undefined	297.1000	297.4000	0.2199	0.2176	50.0000
298.7000	298.6498	716.1800	1.8111e5	1.1593e6	Undefined	298.3000	299.4000	0.4170	5.5175	50.0000
299.9000	299.9000	Undefined	2.3326e4	2.3326e4	Undefined	299.8000	299.9000	Undefined	0.7106	100.0000
300.7000	300.7000	Undefined	2.4800e4	4.1840e4	2	300.7000	300.9000	Undefined	0.7555	100.0000
301.0000	301.0129	Undefined	1.8891e4	1.8891e4	2	300.9000	301.1000	Undefined	0.5755	65.0635
301.9000	301.9000	Undefined	6594.2857	8445.7143	2	301.9000	302.1000	Undefined	0.2009	100.0000
302.7000	302.6903	1371.5862	3.9074e4	1.1221e5	2	302.1000	302.9000	0.2207	1.1904	50.0000
303.2000	303.1691	Undefined	1.2446e4	2.7554e4	2	303.1000	303.4000	Undefined	0.3792	57.2084
303.6000	303.6000	Undefined	3508.5714	3508.5714	Undefined	303.5000	303.6000	Undefined	0.1069	100.0000
304.6000	304.7202	360.0093	8.1543e4	6.5742e5	Undefined	304.0000	305.4000	0.8464	2.4842	50.0000
305.9000	305.8583	1948.3764	2.4206e4	5.4606e4	2	305.6000	306.1000	0.1570	0.7374	50.0000
306.4000	306.4000	Undefined	1.2320e4	1.2320e4	2	306.4000	306.5000	Undefined	0.3753	100.0000
306.6000	306.6356	Undefined	1.8469e4	1.8469e4	Undefined	306.5000	306.7000	Undefined	0.5626	44.1213
307.0000	307.0000	Undefined	1.8846e4	1.8846e4	1	307.0000	307.2000	Undefined	0.5741	100.0000
307.3000	307.3000	Undefined	9588.5714	9588.5714	Undefined	307.2000	307.3000	Undefined	0.2921	100.0000
307.9000	307.9225	Undefined	6217.1429	6217.1429	1	307.8000	308.0000	Undefined	0.1894	71.2316
308.8000	308.7679	719.6993	1.1074e4	3.4777e4	1	308.4000	308.9000	0.4290	0.3374	50.0000
309.0000	309.0000	2842.2224	2.9463e4	2.9463e4	Undefined	308.9000	309.1000	0.1087	0.8976	50.0000
309.9000	309.9000	2329.3576	5234.2857	5234.2857	1	309.7000	310.0000	0.1330	0.1595	50.0000
310.8000	310.8000	Undefined	1.0777e4	1.0777e4	1	310.7000	310.8000	Undefined	0.3283	100.0000
311.1000	311.1000	Undefined	1.5326e4	1.5326e4	Undefined	311.0000	311.1000	Undefined	0.4669	100.0000
311.7000	311.7000	Undefined	9485.7143	9485.7143	1	311.6000	311.7000	Undefined	0.2890	100.0000
312.7000	312.6586	1152.8274	1.0423e4	2.7257e4	3	312.5000	312.9000	0.2712	0.3175	50.0000
313.0000	313.0325	Undefined	6171.4286	6171.4286	3	312.9000	313.1000	Undefined	0.1880	45.0926
313.2000	313.2000	Undefined	1.4640e4	1.4640e4	2	312.9000	313.2000	Undefined	0.4460	100.0000
313.8000	313.7590	1495.4636	7120.0000	9142.8571	2	313.6000	313.9000	0.2098	0.2169	50.0000
314.0000	314.0000	2518.9017	8617.1429	8617.1429	2	313.9000	314.1000	0.1247	0.2625	50.0000
314.4000	314.3911	Undefined	3.4411e4	5.1509e4	Undefined	314.3000	314.5000	Undefined	1.0484	43.2581
315.0000	314.9545	1138.4580	1.8571e4	4.6480e4	Undefined	314.7000	315.2000	0.2767	0.5658	50.0000
316.3000	316.3000	Undefined	1.7086e4	1.7086e4	1	316.3000	316.4000	Undefined	0.5205	100.0000
317.3000	317.3000	Undefined	8502.8571	8502.8571	1	317.1000	317.3000	Undefined	0.2590	100.0000
318.4000	318.4000	Undefined	6422.8571	6422.8571	1	318.4000	318.5000	Undefined	0.1957	100.0000
319.2000	319.2000	Undefined	3531.4286	3531.4286	1	319.2000	319.3000	Undefined	0.1076	100.0000
320.4000	320.4002	1477.6833	3.4617e4	9.0011e4	Undefined	320.2000	320.6000	0.2168	1.0546	50.0000
321.0000	321.0000	Undefined	1.3371e4	1.3371e4	Undefined	321.0000	321.1000	Undefined	0.4074	100.0000
321.0000	321.2000	Undefined	1.3371e4	1.1966e4	1	321.0000	321.2000	Undefined	0.3645	100.0000
322.3000	322.3000	Undefined	6982.8571	1.3920e4	1	322.3000	322.6000	Undefined	0.2127	100.0000
322.3000	322.4784	Undefined	6982.8571	1.3920e4	1	322.3000	322.6000	Undefined	0.1591	75.1641
322.8000	322.8000	Undefined	8674.2857	8674.2857	3	322.8000	322.9000	Undefined	0.2643	100.0000
323.1000	323.1000	Undefined	1.4526e4	1.4526e4	3	323.1000	323.2000	Undefined	0.4425	100.0000
323.6000	323.4000	Undefined	1.3703e4	1.2274e4	3	323.4000	323.6000	Undefined	0.2653	100.0000
323.6000	323.6000	Undefined	1.3703e4	1.3703e4	1	323.5000	323.6000	Undefined	0.4175	100.0000
323.9000	323.9000	Undefined	4354.2857	4354.2857	3	323.8000	323.9000	Undefined	0.1327	100.0000
324.6000	324.6000	Undefined	1.8320e4	2.7840e4	Undefined	324.6000	324.8000	Undefined	0.5581	100.0000
325.1000	325.0987	Undefined	1.6800e4	1.6800e4	Undefined	325.0000	325.2000	Undefined	0.5118	47.5170
325.9000	325.9000	Undefined	7348.5714	7348.5714	Undefined	325.9000	326.0000	Undefined	0.2239	100.0000
326.5000	326.5000	1894.8957	1.4286e4	1.7840e4	Undefined	326.4000	326.6000	0.1723	0.4352	50.0000
326.8000	326.8000	2446.7317	2.0960e4	5.3349e4	2	326.4000	326.9000	0.1336	0.6386	50.0000
327.1000	327.1948	807.0022	1.6537e4	5.5429e4	2	326.9000	327.6000	0.4054	0.5038	50.0000
328.0000	328.0000	2200.8945	8708.5714	8708.5714	2	327.9000	328.1000	0.1490	0.2653	50.0000
328.2000	328.2000	2543.4627	7942.8571	7942.8571	2	328.1000	328.3000	0.1290	0.2420	50.0000
328.8000	328.8000	2168.7105	2.4651e4	6.2457e4	1	328.3000	329.0000	0.1516	0.7510	50.0000
329.7000	329.7000	2325.3047	1.3474e4	1.3474e4	1	329.5000	329.8000	0.1418	0.4105	50.0000
330.5000	330.6823	320.4629	7.3691e4	6.1600e5	Undefined	330.0000	331.3000	1.0319	2.2450	50.0000
331.5000	331.5000	2725.0866	3314.2857	3314.2857	Undefined	331.4000	331.6000	0.1216	0.1010	50.0000
331.7000	331.7000	Undefined	1.7806e4	1.7806e4	Undefined	331.6000	331.7000	Undefined	0.5425	100.0000
332.0000	332.0000	3046.4126	1.4091e4	1.4091e4	1	331.9000	332.1000	0.1090	0.4293	50.0000
333.1000	333.1000	Undefined	9291.4286	9291.4286	1	332.9000	333.1000	Undefined	0.2831	100.0000
334.5000	334.5000	Undefined	2.7669e4	2.7669e4	2	334.4000	334.5000	Undefined	0.8429	100.0000
335.2000	335.2000	Undefined	7314.2857	1.1097e4	2	335.1000	335.2000	Undefined	0.2228	100.0000
335.4000	335.4032	2106.9941	1.2457e4	2.0000e4	Undefined	335.3000	335.7000	0.1592	0.3795	50.0000
335.9000	335.9484	1345.7433	7074.2857	1.3726e4	Undefined	335.7000	336.1000	0.2496	0.2155	50.0000
337.5000	337.5000	2979.4248	6171.4286	6171.4286	Undefined	337.4000	337.6000	0.1133	0.1880	50.0000
337.8000	337.8000	2240.8082	1.8754e4	2.2309e4	1	337.6000	337.9000	0.1507	0.5714	50.0000
338.5000	338.5000	Undefined	2.3554e4	2.3554e4	1	338.5000	338.6000	Undefined	0.7176	100.0000
338.8000	338.8000	Undefined	4.4709e4	4.4709e4	Undefined	338.6000	338.8000	Undefined	1.3621	100.0000
339.6000	339.5502	1172.8958	7805.7143	1.3246e4	1	339.2000	339.7000	0.2895	0.2378	50.0000
341.0000	341.0000	Undefined	3.2183e4	3.2183e4	Undefined	340.7000	341.0000	Undefined	0.9805	100.0000
341.5000	341.5412	821.5355	3954.2857	3954.2857	Undefined	341.4000	341.9000	0.4157	0.1205	50.0000
342.5000	342.4711	Undefined	1.4720e4	2.6983e4	1	342.3000	342.6000	Undefined	0.4484	76.9798
342.9000	342.9000	2608.3472	1.5109e4	1.5109e4	Undefined	342.8000	343.0000	0.1315	0.4603	50.0000
343.3000	343.3000	1062.5294	8491.4286	1.2731e4	Undefined	343.0000	343.3000	0.3231	0.2587	50.0000
343.5000	343.5000	3026.8509	2.8526e4	2.8526e4	1	343.4000	343.6000	0.1135	0.8690	50.0000
344.8000	344.5951	418.9412	8.1920e4	6.5318e5	Undefined	343.7000	345.4000	0.8225	2.4957	50.0000
345.7000	345.7000	Undefined	1.7246e4	1.7246e4	Undefined	345.6000	345.7000	Undefined	0.5254	100.0000
346.0000	345.9989	Undefined	1.4629e4	2.4034e4	Undefined	345.9000	346.2000	Undefined	0.4457	91.0938
346.3000	346.3000	Undefined	6811.4286	6811.4286	Undefined	346.2000	346.3000	Undefined	0.2075	100.0000
346.8000	346.7913	1547.8710	2.2137e4	6.9737e4	1	346.4000	347.0000	0.2240	0.6744	50.0000
347.4000	347.4000	Undefined	4.2297e4	1.1611e5	2	347.0000	347.4000	Undefined	1.2886	100.0000
347.9000	347.7514	411.8198	4.5726e4	3.4525e5	Undefined	347.0000	348.3000	0.8444	1.3930	50.0000
348.5000	348.4984	Undefined	1.0629e4	2.2514e4	Undefined	348.3000	348.7000	Undefined	0.3238	83.9247
349.1000	349.1616	675.3042	7211.4286	3.3086e4	Undefined	348.8000	349.5000	0.5170	0.2197	50.0000
349.8000	349.8000	Undefined	6262.8571	6262.8571	Undefined	349.8000	349.9000	Undefined	0.1908	100.0000
350.5000	350.5402	Undefined	1.1977e4	3.1829e4	1	350.4000	350.8000	Undefined	0.3649	67.4618
351.1000	351.1000	Undefined	1.1440e4	1.1440e4	Undefined	351.0000	351.1000	Undefined	0.3485	100.0000
351.4000	351.4128	Undefined	1.5886e4	6.6777e4	Undefined	351.3000	352.0000	Undefined	0.4840	59.6043
351.7000	351.6939	Undefined	1.2651e4	3.7680e4	Undefined	351.5000	352.0000	Undefined	0.3854	92.6829
352.8000	352.8000	Undefined	4.6491e4	4.6491e4	2	352.8000	352.9000	Undefined	1.4164	100.0000
353.3000	353.3000	2533.3196	1.7177e4	2.0777e4	2	353.2000	353.4000	0.1395	0.5233	50.0000
353.8000	353.8000	Undefined	3542.8571	4148.5714	2	353.8000	354.0000	Undefined	0.1079	100.0000
354.1000	354.1000	Undefined	4297.1429	6114.2857	Undefined	354.0000	354.1000	Undefined	0.1309	100.0000
354.3000	354.3497	Undefined	6880.0000	2.4354e4	3	354.0000	354.4000	Undefined	0.2096	71.5116
354.6000	354.6000	2581.5813	1.9040e4	1.9040e4	3	354.5000	354.7000	0.1374	0.5801	50.0000
355.2000	355.2000	Undefined	1.1646e4	1.1646e4	3	355.2000	355.3000	Undefined	0.3548	100.0000
356.0000	356.0014	Undefined	5097.1429	1.0000e4	Undefined	355.8000	356.1000	Undefined	0.1553	97.4215
356.4000	356.4062	Undefined	1.2069e4	1.2069e4	1	356.3000	356.5000	Undefined	0.3677	39.9148
357.1000	357.1050	Undefined	1.2160e4	1.7691e4	1	357.0000	357.2000	Undefined	0.3705	75.2350
357.3000	357.3000	Undefined	1.1280e4	1.1280e4	1	357.2000	357.4000	Undefined	0.3436	100.0000
357.8000	357.7882	Undefined	1.2731e4	1.5714e4	Undefined	357.6000	357.9000	Undefined	0.3879	55.0718
358.0000	358.0000	2212.0073	1.4080e4	4.0114e4	Undefined	357.6000	358.0000	0.1618	0.4289	50.0000
358.3000	358.3011	2067.7742	2.9383e4	5.0960e4	2	358.1000	358.6000	0.1733	0.8952	50.0000
358.7000	358.7000	2434.0740	1.7269e4	1.7269e4	2	358.6000	358.8000	0.1474	0.5261	50.0000
359.2000	359.2000	2995.0002	1.2777e4	1.2777e4	2	359.1000	359.3000	0.1199	0.3893	50.0000
359.8000	359.6555	690.0119	1.8263e4	8.4034e4	Undefined	359.3000	360.1000	0.5212	0.5564	50.0000
360.8000	360.8000	Undefined	8845.7143	8845.7143	Undefined	360.8000	360.9000	Undefined	0.2695	100.0000
361.0000	361.0000	Undefined	1.0994e4	1.0994e4	Undefined	360.9000	361.0000	Undefined	0.3349	100.0000
361.8000	361.7954	2165.0791	1.7520e4	2.9897e4	1	361.6000	361.9000	0.1671	0.5338	50.0000
362.9000	362.9000	Undefined	1.5806e4	1.5806e4	1	362.9000	363.0000	Undefined	0.4815	100.0000
363.5000	363.5000	2409.6400	7691.4286	9828.5714	Undefined	363.4000	363.5000	0.1509	0.2343	50.0000
363.7000	363.7000	2882.6630	2.1737e4	2.2800e4	2	363.6000	363.9000	0.1262	0.6622	50.0000
364.2000	364.2000	Undefined	5622.8571	5622.8571	2	364.1000	364.2000	Undefined	0.1713	100.0000
364.8000	364.8000	2711.6855	1.2057e4	2.1954e4	Undefined	364.4000	364.9000	0.1345	0.3673	50.0000
365.0000	365.0000	Undefined	1.5897e4	1.5897e4	3	364.9000	365.0000	Undefined	0.4843	100.0000
365.3000	365.3000	2676.6833	2.4366e4	2.4366e4	3	365.2000	365.4000	0.1365	0.7423	50.0000
365.5000	365.5370	Undefined	6491.4286	6491.4286	3	365.4000	365.6000	Undefined	0.1978	44.6303
366.0000	366.0000	2900.7380	4800.0000	4800.0000	3	365.9000	366.1000	0.1262	0.1462	50.0000
366.2000	366.2000	Undefined	5325.7143	5325.7143	Undefined	366.1000	366.2000	Undefined	0.1622	100.0000
366.6000	366.6000	2593.2260	1.1623e4	1.4651e4	1	366.4000	366.6000	0.1414	0.3541	50.0000
366.9000	366.9000	2712.4969	4.1086e4	4.9017e4	Undefined	366.7000	367.0000	0.1353	1.2517	50.0000
367.8000	367.8000	Undefined	6765.7143	6765.7143	1	367.8000	368.0000	Undefined	0.2061	100.0000
368.2000	368.2278	Undefined	1.5737e4	3.5269e4	Undefined	368.0000	368.3000	Undefined	0.4794	41.1038
368.7000	368.7581	883.2748	2.0937e4	1.0678e5	3	368.0000	369.0000	0.4175	0.6379	50.0000
369.2000	369.1871	772.4161	1.7143e4	6.5006e4	3	369.0000	369.7000	0.4780	0.5223	50.0000
369.4000	369.4000	Undefined	1.6869e4	2.5406e4	3	369.3000	369.7000	Undefined	0.5139	100.0000
370.1000	369.8326	Undefined	1.2480e4	5.5817e4	1	369.7000	370.1000	Undefined	0.3652	73.7846
370.1000	370.1000	Undefined	1.2480e4	5.5817e4	Undefined	369.7000	370.1000	Undefined	0.3802	100.0000
370.9000	370.7722	366.7097	2.4446e4	2.0831e5	Undefined	370.2000	371.6000	1.0111	0.7447	50.0000
371.7000	371.7000	1392.4504	1.3051e4	2.6777e4	2	371.6000	371.8000	0.2669	0.3976	50.0000
372.0000	372.0445	Undefined	1.3326e4	2.3029e4	1	371.9000	372.2000	Undefined	0.4060	66.7667
372.3000	372.3000	2392.7071	2.2194e4	6.1074e4	2	371.9000	372.3000	0.1556	0.6762	50.0000
372.5000	372.5473	Undefined	2.6697e4	5.9794e4	2	372.4000	372.8000	Undefined	0.8133	62.8211
373.0000	372.9562	Undefined	2.7280e4	1.2815e5	Undefined	372.4000	373.1000	Undefined	0.8311	70.1299
373.8000	373.6230	Undefined	4.2274e4	1.5898e5	4	373.3000	373.8000	Undefined	0.8468	67.2595
373.8000	373.8000	Undefined	4.2274e4	1.5898e5	4	373.3000	373.8000	Undefined	1.2879	100.0000
374.0000	373.9818	600.5951	4.5189e4	2.0417e5	4	373.3000	374.1000	0.6227	1.3767	50.0000
374.5000	374.4737	1135.8704	1.2559e5	6.2149e5	Undefined	374.3000	375.1000	0.3297	3.8261	50.0000
374.8000	374.8000	Undefined	9.5874e4	4.0433e5	2	374.7000	375.5000	Undefined	2.9208	100.0000
375.2000	375.1670	Undefined	6.4229e4	1.0382e5	2	375.1000	375.5000	Undefined	1.9567	66.6993
375.7000	375.7000	Undefined	1.5909e4	2.3760e4	2	375.5000	375.7000	Undefined	0.4847	100.0000
375.9000	375.9308	995.1947	2.0343e4	4.9749e4	1	375.8000	376.3000	0.3777	0.6197	50.0000
376.5000	376.4573	1710.1429	1.6571e4	2.8251e4	Undefined	376.3000	376.6000	0.2201	0.5049	50.0000
377.1000	377.0146	976.9790	1.5840e4	6.1131e4	1	376.7000	377.4000	0.3859	0.4826	50.0000
377.8000	377.8000	3308.0239	6434.2857	6434.2857	1	377.7000	377.9000	0.1142	0.1960	50.0000
378.0000	378.0000	3356.5275	7782.8571	7782.8571	1	377.9000	378.1000	0.1126	0.2371	50.0000
378.5000	378.5000	Undefined	1.2069e4	1.2069e4	1	378.5000	378.7000	Undefined	0.3677	100.0000
378.8000	378.8000	3041.1201	1.0114e4	1.0114e4	1	378.7000	378.9000	0.1246	0.3081	50.0000
379.1000	379.0524	1719.2895	1.8937e4	3.3703e4	Undefined	378.9000	379.3000	0.2205	0.5769	50.0000
379.6000	379.6000	2798.7425	1.2937e4	2.3223e4	Undefined	379.3000	379.7000	0.1356	0.3941	50.0000
380.3000	380.3000	Undefined	8.0606e4	8.0606e4	Undefined	380.1000	380.3000	Undefined	2.4557	100.0000
381.0000	381.0000	3552.8218	9.1474e4	9.1474e4	Undefined	380.9000	381.1000	0.1072	2.7868	50.0000
381.7000	381.7348	Undefined	1.0011e4	1.0011e4	1	381.6000	381.8000	Undefined	0.3050	78.4247
382.0000	382.0000	Undefined	1.1040e4	1.1040e4	Undefined	382.0000	382.1000	Undefined	0.3363	100.0000
382.3000	382.3000	Undefined	9977.1429	9977.1429	1	382.1000	382.3000	Undefined	0.3040	100.0000
382.8000	382.7954	1328.1742	2.4091e4	5.3989e4	Undefined	382.6000	383.0000	0.2882	0.7340	50.0000
383.2000	383.2000	Undefined	1.1474e4	1.1691e4	1	383.2000	383.4000	Undefined	0.3496	100.0000
383.8000	383.8378	Undefined	2.6469e4	8.9749e4	2	383.4000	384.0000	Undefined	0.8064	65.3282
384.2000	384.1773	Undefined	3.5246e4	1.6534e5	2	383.4000	384.3000	Undefined	1.0738	57.9604
384.9000	384.9000	3130.1754	5.0377e4	7.3154e4	2	384.6000	385.0000	0.1230	1.5347	50.0000
385.2000	385.1674	Undefined	8731.4286	1.0949e4	1	385.1000	385.4000	Undefined	0.2660	66.3613
385.5000	385.5344	Undefined	6594.2857	9028.5714	Undefined	385.4000	385.7000	Undefined	0.2009	53.4662
386.4000	386.1000	Undefined	1.4663e4	2.0491e4	Undefined	386.1000	386.4000	Undefined	0.3551	100.0000
386.4000	386.4000	Undefined	1.4663e4	1.4663e4	1	386.2000	386.4000	Undefined	0.4467	100.0000
386.7000	386.6857	Undefined	2.1063e4	5.6697e4	3	386.6000	387.1000	Undefined	0.6417	47.6126
386.9000	386.9000	1756.8667	1.8137e4	1.8137e4	3	386.8000	387.1000	0.2202	0.5526	50.0000
387.3000	387.3000	2792.1728	3.2240e4	3.4320e4	Undefined	387.1000	387.4000	0.1387	0.9822	50.0000
387.6000	387.6000	Undefined	7634.2857	7634.2857	Undefined	387.6000	387.7000	Undefined	0.2326	100.0000
388.3000	388.3000	3128.7448	3.2926e4	4.0960e4	2	388.2000	388.4000	0.1241	1.0031	50.0000
388.8000	388.8000	3340.2001	5.4537e4	7.3074e4	2	388.5000	388.9000	0.1164	1.6615	50.0000
389.2000	389.2917	925.9749	1.1280e4	1.1280e4	2	388.9000	389.8000	0.4204	0.3436	50.0000
389.9000	389.9207	Undefined	8880.0000	8880.0000	2	389.8000	390.0000	Undefined	0.2705	33.1403
390.2000	390.2000	Undefined	1.5360e4	1.5360e4	3	390.2000	390.3000	Undefined	0.4679	100.0000
390.4000	390.4000	Undefined	1.7863e4	1.7863e4	3	390.3000	390.4000	Undefined	0.5442	100.0000
390.9000	390.8530	Undefined	9954.2857	9954.2857	3	390.8000	391.0000	Undefined	0.3033	58.8404
391.2000	391.2000	Undefined	1.0103e4	1.0103e4	3	391.0000	391.2000	Undefined	0.3078	100.0000
391.5000	391.4973	Undefined	5462.8571	8605.7143	3	391.4000	391.8000	Undefined	0.1664	78.6611
391.9000	391.9000	3370.1109	4102.8571	4102.8571	3	391.8000	392.0000	0.1163	0.1250	50.0000
392.4000	392.4110	814.1892	2.6606e4	1.1459e5	2	392.0000	392.8000	0.4820	0.8105	50.0000
393.1000	393.0528	2552.5570	3.7954e4	8.1074e4	2	392.8000	393.3000	0.1540	1.1563	50.0000
393.6000	393.6000	2808.0773	5142.8571	5142.8571	1	393.5000	393.8000	0.1402	0.1567	50.0000
393.9000	393.9759	1352.1592	7942.8571	1.8377e4	1	393.8000	394.2000	0.2914	0.2420	50.0000
394.4000	394.4000	3026.4774	7291.4286	7291.4286	2	394.2000	394.5000	0.1303	0.2221	50.0000
394.6000	394.6000	2824.8049	3565.7143	3565.7143	1	394.5000	394.6000	0.1397	0.1086	50.0000
395.1000	395.0752	1169.2677	1.4880e4	3.9931e4	Undefined	394.7000	395.3000	0.3379	0.4533	50.0000
395.5000	395.5000	Undefined	5988.5714	5988.5714	Undefined	395.3000	395.5000	Undefined	0.1824	100.0000
396.2000	396.2000	Undefined	9622.8571	2.1486e4	2	396.2000	396.4000	Undefined	0.2932	100.0000
396.6000	396.6356	1130.3458	2.4926e4	6.7200e4	2	396.5000	396.9000	0.3509	0.7594	50.0000
396.8000	396.8000	Undefined	2.4103e4	2.4103e4	Undefined	396.7000	396.9000	Undefined	0.7343	100.0000
397.1000	397.0936	Undefined	1.6743e4	1.7989e4	2	396.9000	397.2000	Undefined	0.5101	78.5324
398.0000	397.9876	366.8949	4.8263e4	5.0187e5	Undefined	397.2000	398.7000	1.0847	1.4703	50.0000
398.9000	398.9000	Undefined	2.4994e4	3.9006e4	3	398.8000	398.9000	Undefined	0.7615	100.0000
399.6000	399.2776	Undefined	3.4171e4	2.2511e5	Undefined	398.8000	399.6000	Undefined	0.8854	64.4908
399.6000	399.6000	Undefined	3.4171e4	5.4503e4	Undefined	399.5000	399.6000	Undefined	1.0410	100.0000
399.8000	399.7912	Undefined	4.8754e4	1.0326e5	Undefined	399.5000	399.9000	Undefined	1.4853	54.9344
400.7000	400.8875	302.9124	6.6594e4	7.4921e5	1	399.9000	401.6000	1.3234	2.0288	50.0000
401.8000	401.8219	Undefined	2.7006e4	1.2755e5	1	401.7000	402.4000	Undefined	0.8227	71.1384
402.1000	402.0806	Undefined	2.6583e4	1.0823e5	Undefined	402.0000	402.7000	Undefined	0.8099	69.4970
402.6000	402.5995	Undefined	1.9451e4	1.1722e5	1	402.4000	403.3000	Undefined	0.5926	72.2679
403.6000	403.6132	Undefined	5428.5714	1.8457e4	1	403.4000	404.0000	Undefined	0.1654	66.9474
404.5000	404.4964	1321.7930	1.6754e4	3.9714e4	1	404.0000	404.6000	0.3060	0.5104	50.0000
404.7000	404.7000	Undefined	1.4057e4	1.4057e4	1	404.6000	404.8000	Undefined	0.4283	100.0000
405.5000	405.5432	Undefined	9188.5714	1.7429e4	1	405.4000	405.7000	Undefined	0.2799	71.6418
405.9000	405.9000	Undefined	1.0034e4	4.5337e4	Undefined	405.4000	405.9000	Undefined	0.3057	100.0000
406.1000	406.1000	3366.9048	3.1817e4	3.3703e4	Undefined	406.0000	406.2000	0.1206	0.9693	50.0000
406.5000	406.5000	Undefined	8857.1429	8857.1429	1	406.5000	406.6000	Undefined	0.2698	100.0000
407.0000	407.0132	Undefined	2.1131e4	5.5486e4	2	406.9000	407.3000	Undefined	0.6438	74.5809
407.5000	407.5000	Undefined	9051.4286	9051.4286	2	407.4000	407.5000	Undefined	0.2758	100.0000
407.9000	407.8673	1968.1233	4628.5714	4628.5714	2	407.7000	408.0000	0.2072	0.1410	50.0000
408.3000	408.3215	2030.9396	1.5223e4	2.9566e4	2	408.2000	408.5000	0.2011	0.4638	50.0000
408.6000	408.6000	3186.2047	8628.5714	8628.5714	Undefined	408.5000	408.6000	0.1282	0.2629	50.0000
409.0000	408.9536	1542.5672	1.6011e4	3.2743e4	2	408.7000	409.1000	0.2651	0.4878	50.0000
409.2000	409.2000	3139.8256	1.3326e4	1.3326e4	1	409.1000	409.3000	0.1303	0.4060	50.0000
409.4000	409.4000	2547.4240	9817.1429	9817.1429	2	409.3000	409.6000	0.1607	0.2991	50.0000
410.2000	410.2182	Undefined	8548.5714	2.1520e4	Undefined	409.7000	410.3000	Undefined	0.2604	53.2086
410.7000	410.7000	Undefined	1.6617e4	1.6617e4	Undefined	410.7000	410.8000	Undefined	0.5062	100.0000
411.0000	411.0161	1493.9054	1.8446e4	3.8091e4	2	410.8000	411.4000	0.2751	0.5620	50.0000
411.6000	411.6215	Undefined	2.3429e4	3.2571e4	2	411.4000	411.7000	Undefined	0.7138	56.0976
412.1000	412.1012	Undefined	5725.7143	5725.7143	2	412.0000	412.2000	Undefined	0.1744	82.7345
412.3000	412.3000	Undefined	1.3120e4	1.3120e4	Undefined	412.0000	412.3000	Undefined	0.3997	100.0000
412.8000	412.8092	1031.9152	1.3246e4	3.5097e4	3	412.5000	412.9000	0.4000	0.4035	50.0000
413.1000	413.1000	3532.4507	2.7349e4	2.7451e4	3	413.0000	413.2000	0.1169	0.8332	50.0000
413.4000	413.4000	3528.2970	6651.4286	6651.4286	3	413.3000	413.5000	0.1172	0.2026	50.0000
413.8000	413.8000	Undefined	9188.5714	2.3589e4	1	413.7000	413.8000	Undefined	0.2799	100.0000
414.0000	414.0183	Undefined	1.0263e4	1.6434e4	1	413.9000	414.2000	Undefined	0.3127	74.8330
414.9000	414.9034	1455.1033	2.5806e4	7.4343e4	Undefined	414.6000	415.0000	0.2851	0.7862	50.0000
415.6000	415.5121	790.0639	3.7280e4	2.2857e5	Undefined	415.1000	416.3000	0.5259	1.1357	50.0000
416.4000	416.4000	Undefined	8525.7143	8525.7143	Undefined	416.3000	416.6000	Undefined	0.2597	100.0000
417.5000	417.3611	2637.9896	1.5451e4	5.0560e4	2	416.9000	417.6000	0.1582	0.4707	50.0000
417.9000	417.8728	1325.3716	1.1486e4	1.4823e4	2	417.6000	418.0000	0.3153	0.3499	50.0000
418.4000	418.4000	Undefined	1.6731e4	1.6731e4	Undefined	418.4000	418.5000	Undefined	0.5097	100.0000
418.7000	418.7000	Undefined	6160.0000	6160.0000	Undefined	418.7000	418.8000	Undefined	0.1877	100.0000
419.1000	419.1000	2632.2302	1.0377e4	1.8583e4	Undefined	419.0000	419.3000	0.1592	0.3161	50.0000
419.9000	419.9000	3159.5216	1.3566e4	1.3566e4	2	419.8000	420.0000	0.1329	0.4133	50.0000
420.4000	420.4000	Undefined	1.7749e4	1.7749e4	2	420.3000	420.4000	Undefined	0.5407	100.0000
420.9000	420.8487	724.5656	2.9909e4	1.4249e5	Undefined	420.6000	421.4000	0.5808	0.9112	50.0000
421.7000	421.7402	Undefined	7177.1429	7177.1429	Undefined	421.6000	421.8000	Undefined	0.2187	48.9650
422.0000	422.0000	Undefined	1.6480e4	1.6480e4	Undefined	422.0000	422.1000	Undefined	0.5021	100.0000
422.7000	422.7268	1456.0573	1.3646e4	2.5520e4	4	422.6000	422.8000	0.2903	0.4157	50.0000
423.0000	423.0091	2151.2701	1.9314e4	4.2949e4	4	422.9000	423.4000	0.1966	0.5884	50.0000
423.3000	423.2827	Undefined	9794.2857	1.7131e4	4	423.2000	423.6000	Undefined	0.2984	50.7585
423.5000	423.5000	Undefined	8022.8571	8022.8571	4	423.4000	423.6000	Undefined	0.2444	100.0000
423.8000	423.8114	Undefined	1.0000e4	1.0023e4	2	423.6000	423.9000	Undefined	0.3047	65.0286
424.2000	424.2456	1735.2393	8525.7143	1.0789e4	2	424.1000	424.4000	0.2445	0.2597	50.0000
424.7000	424.7000	Undefined	1.4491e4	2.4640e4	2	424.7000	425.0000	Undefined	0.4415	100.0000
425.2000	425.2000	2524.8601	1.2069e4	1.9063e4	2	425.0000	425.2000	0.1684	0.3677	50.0000
425.6000	425.5249	1281.2184	1.5337e4	3.7897e4	2	425.3000	425.9000	0.3321	0.4672	50.0000
426.1000	426.1000	1984.9022	7817.1429	1.3349e4	2	425.9000	426.1000	0.2147	0.2382	50.0000
426.7000	426.7105	Undefined	1.4160e4	2.5771e4	Undefined	426.6000	426.9000	Undefined	0.4314	84.2615
427.0000	427.0206	1214.5796	1.0000e4	1.5783e4	Undefined	426.9000	427.3000	0.3516	0.3047	50.0000
427.2000	427.2000	Undefined	9028.5714	9028.5714	Undefined	427.1000	427.3000	Undefined	0.2751	100.0000
427.5000	427.5000	Undefined	5760.0000	7280.0000	1	427.5000	427.7000	Undefined	0.1755	100.0000
428.6000	428.6000	Undefined	4960.0000	4960.0000	1	428.6000	428.7000	Undefined	0.1511	100.0000
429.2000	429.2000	3658.0313	1.1931e4	1.5406e4	3	428.9000	429.3000	0.1173	0.3635	50.0000
429.4000	429.4425	1864.4827	7257.1429	7257.1429	3	429.3000	429.6000	0.2303	0.2211	50.0000
429.7000	429.7000	2695.9950	6834.2857	6834.2857	3	429.6000	429.8000	0.1594	0.2082	50.0000
430.1000	430.0893	Undefined	7531.4286	2.4263e4	Undefined	429.6000	430.2000	Undefined	0.2294	87.1017
430.4000	430.3806	796.0814	9954.2857	4.6446e4	Undefined	429.6000	430.5000	0.5406	0.3033	50.0000
430.9000	430.8669	1199.1081	1.8400e4	5.4126e4	1	430.7000	431.2000	0.3593	0.5606	50.0000
431.7000	431.6944	919.5854	1.8777e4	1.0184e5	Undefined	431.2000	432.2000	0.4694	0.5720	50.0000
432.5000	432.5000	Undefined	2.2274e4	2.2274e4	Undefined	432.5000	432.6000	Undefined	0.6786	100.0000
432.9000	432.9448	1960.1485	4857.1429	5577.1429	Undefined	432.8000	433.1000	0.2209	0.1480	50.0000
433.3000	433.3000	Undefined	6537.1429	6537.1429	Undefined	433.1000	433.3000	Undefined	0.1992	100.0000
434.7000	434.7000	Undefined	1.3017e4	1.3017e4	3	434.7000	434.8000	Undefined	0.3966	100.0000
434.9000	434.9000	2767.4388	6537.1429	6537.1429	3	434.8000	435.0000	0.1571	0.1992	50.0000
435.4000	435.3940	Undefined	5257.1429	1.0343e4	Undefined	435.3000	435.6000	Undefined	0.1602	82.6087
435.7000	435.7000	Undefined	5120.0000	5120.0000	Undefined	435.6000	435.7000	Undefined	0.1560	100.0000
436.0000	436.0000	Undefined	5565.7143	5565.7143	Undefined	435.9000	436.0000	Undefined	0.1696	100.0000
436.9000	436.9000	Undefined	1.1223e4	1.1451e4	2	436.6000	436.9000	Undefined	0.3419	100.0000
437.3000	437.3000	Undefined	5885.7143	5885.7143	2	437.2000	437.3000	Undefined	0.1793	100.0000
437.9000	437.9000	3340.7595	6342.8571	6342.8571	2	437.8000	438.0000	0.1311	0.1932	50.0000
438.6000	438.6380	1675.6307	2.2171e4	6.3989e4	3	438.2000	438.8000	0.2618	0.6755	50.0000
439.0000	439.0000	3388.4415	3.3463e4	3.3463e4	3	438.9000	439.1000	0.1296	1.0195	50.0000
439.3000	439.2668	Undefined	1.1874e4	1.1874e4	3	439.1000	439.5000	Undefined	0.3618	65.9288
439.6000	439.6000	Undefined	1.1589e4	1.1589e4	3	439.5000	439.6000	Undefined	0.3530	100.0000
439.9000	439.9278	Undefined	4834.2857	4834.2857	3	439.8000	440.0000	Undefined	0.1473	35.8156
440.4000	440.3798	Undefined	1.3589e4	8.7566e4	3	440.2000	441.1000	Undefined	0.4140	58.0320
440.7000	440.7000	Undefined	1.3360e4	5.7634e4	3	440.6000	441.3000	Undefined	0.4070	100.0000
441.0000	440.9928	Undefined	1.0423e4	2.9440e4	3	440.9000	441.6000	Undefined	0.3175	57.0175
441.2000	441.2000	Undefined	7725.7143	1.2594e4	3	441.1000	441.6000	Undefined	0.2354	100.0000
441.8000	441.8000	Undefined	1.0309e4	1.0309e4	3	441.6000	441.8000	Undefined	0.3141	100.0000
443.3000	443.3000	Undefined	1.6823e4	1.6823e4	1	443.3000	443.4000	Undefined	0.5125	100.0000
444.4000	444.4000	Undefined	1.1920e4	2.7680e4	Undefined	444.4000	444.7000	Undefined	0.3631	100.0000
444.4000	444.5579	Undefined	1.1920e4	2.7680e4	Undefined	444.4000	444.7000	Undefined	0.2834	75.4300
445.0000	445.0203	2244.8889	1.6503e4	2.5966e4	2	444.9000	445.2000	0.1982	0.5028	50.0000
445.3000	445.4237	1798.8281	1.6331e4	5.0434e4	2	445.2000	445.8000	0.2476	0.4975	50.0000
446.0000	446.0000	Undefined	6457.1429	9897.1429	2	446.0000	446.2000	Undefined	0.1967	100.0000
447.1000	447.1000	3234.9708	1.2343e4	1.2743e4	Undefined	446.9000	447.2000	0.1382	0.3760	50.0000
447.5000	447.5000	Undefined	3554.2857	3554.2857	1	447.5000	447.6000	Undefined	0.1083	100.0000
447.8000	447.8000	3087.7959	5360.0000	5360.0000	Undefined	447.6000	448.0000	0.1450	0.1633	50.0000
448.6000	448.6000	Undefined	1.2720e4	2.0274e4	Undefined	448.5000	448.6000	Undefined	0.3875	100.0000
448.8000	448.8000	3143.2611	1.5794e4	3.9051e4	Undefined	448.5000	448.9000	0.1428	0.4812	50.0000
