# Supplementary material for: Study on the performance and mechanism of a p–n type In2O3/BiOCl heterojunction prepared using a sacrificial MOF framework for the degradation of PFOA
Source: RSC Adv. 2025 May 8;15(19):15029–51. doi: 10.1039/d5ra01317h (PMC12060136; doi:10.1039/d5ra01317h)
Supplement: RA-015-D5RA01317H-s001 [file RA-015-D5RA01317H-s001.zip › Supplementary Information/LC-MS/20221123-2h-5.txt]

100.3000	100.3000	Undefined	6498.4615	1.2825e4	Undefined	100.2000	100.4000	Undefined	0.5247	100.0000
103.5000	103.5000	750.0684	1.1434e4	1.7058e4	Undefined	103.4000	103.5000	0.1380	0.9232	50.0000
103.9000	103.9000	580.5580	1.5108e4	3.3895e4	1	103.6000	104.2000	0.1790	1.2198	50.0000
104.8000	104.8789	Undefined	2.1914e4	9.9932e4	Undefined	104.2000	105.1000	Undefined	1.7693	53.0188
105.9000	105.8545	128.8195	2.9886e5	2.4526e6	1	105.1000	106.5000	0.8217	24.1301	50.0000
106.9000	106.9462	Undefined	8.2849e4	5.2026e5	1	106.6000	107.6000	Undefined	6.6893	66.9947
107.5000	107.5000	Undefined	3.1138e4	3.1138e4	Undefined	107.4000	107.6000	Undefined	2.5141	100.0000
107.7000	107.7276	Undefined	1.1132e4	1.1132e4	Undefined	107.6000	108.0000	Undefined	0.8988	82.6976
108.9000	108.8548	138.6516	1.4711e5	1.0188e6	Undefined	108.2000	109.4000	0.7851	11.8780	50.0000
110.0000	109.9999	557.5824	4.9975e4	1.0316e5	1	109.8000	110.2000	0.1973	4.0350	50.0000
111.1000	111.1577	232.3387	3.4560e4	1.5033e5	Undefined	110.9000	111.6000	0.4784	2.7904	50.0000
114.7000	114.7000	754.7772	3.9809e4	3.9809e4	Undefined	114.6000	114.8000	0.1520	3.2142	50.0000
115.0000	115.0000	Undefined	5.0948e4	5.0948e4	1	114.8000	115.0000	Undefined	4.1135	100.0000
115.9000	115.9000	Undefined	8806.1538	8806.1538	1	115.9000	116.0000	Undefined	0.7110	100.0000
117.7000	117.5002	Undefined	2.7563e4	9.8191e4	Undefined	117.4000	117.7000	Undefined	1.8364	74.5400
117.7000	117.7000	Undefined	2.7563e4	9.8191e4	1	117.4000	117.7000	Undefined	2.2254	100.0000
117.9000	117.9241	Undefined	2.7951e4	6.1495e4	Undefined	117.8000	118.2000	Undefined	2.2567	69.0004
118.7000	118.7000	Undefined	4.5969e4	4.5969e4	1	118.4000	118.7000	Undefined	3.7116	100.0000
120.1000	120.0242	108.4847	5.4960e4	5.4555e5	Undefined	119.4000	120.8000	1.1064	4.4375	50.0000
121.0000	120.9757	610.4479	3.0025e4	3.3938e4	1	120.8000	121.1000	0.1982	2.4242	50.0000
122.1000	122.1000	Undefined	1.6431e4	1.6431e4	1	122.1000	122.2000	Undefined	1.3266	100.0000
122.4000	122.4224	Undefined	3.7015e4	5.0572e4	Undefined	122.2000	122.5000	Undefined	2.9886	68.8861
123.1000	123.0241	Undefined	5.9415e4	3.8478e5	1	122.5000	123.4000	Undefined	4.7972	79.0523
123.6000	123.6000	Undefined	5.0018e4	1.2464e5	2	123.4000	123.6000	Undefined	4.0385	100.0000
123.9000	123.9910	222.2572	9.2578e4	4.3487e5	Undefined	123.7000	124.5000	0.5579	7.4748	50.0000
124.6000	124.5835	Undefined	2.6277e4	2.6277e4	2	124.5000	124.8000	Undefined	2.1216	63.3958
125.1000	125.1389	570.7387	4.5495e4	9.6905e4	Undefined	124.9000	125.3000	0.2193	3.6733	50.0000
125.7000	125.7827	492.7769	3.8714e4	1.5754e5	Undefined	125.3000	126.2000	0.2553	3.1258	50.0000
126.9000	126.8995	286.7253	5.5228e5	3.3400e6	Undefined	126.2000	127.6000	0.4426	44.5914	50.0000
127.9000	127.9000	710.7883	3.7298e4	7.4000e4	Undefined	127.7000	128.2000	0.1799	3.0115	50.0000
128.3000	128.3000	Undefined	1.0997e4	1.0997e4	Undefined	128.2000	128.3000	Undefined	0.8879	100.0000
128.7000	128.7000	Undefined	2.9237e4	2.9237e4	Undefined	128.6000	128.7000	Undefined	2.3606	100.0000
129.8000	129.7828	582.0148	2.2831e4	4.9809e4	1	129.5000	130.0000	0.2230	1.8434	50.0000
130.2000	130.2000	927.9095	1.2572e4	1.2572e4	2	130.0000	130.3000	0.1403	1.0151	50.0000
130.4000	130.4326	587.6369	5095.3846	5095.3846	Undefined	130.3000	130.6000	0.2220	0.4114	50.0000
130.8000	130.8032	Undefined	1.7305e4	5.2609e4	Undefined	130.6000	130.9000	Undefined	1.3972	81.5612
131.1000	131.1000	788.7450	2.7089e4	9.9508e4	Undefined	130.6000	131.2000	0.1662	2.1872	50.0000
131.8000	131.7915	160.0428	6.9089e4	5.1800e5	1	131.3000	132.5000	0.8235	5.5783	50.0000
132.6000	132.6000	Undefined	2.4905e4	8.5428e4	Undefined	132.5000	133.1000	Undefined	2.0108	100.0000
132.6000	132.8374	Undefined	2.4905e4	8.5428e4	1	132.5000	133.1000	Undefined	1.9621	37.0980
133.4000	133.2480	Undefined	3.0412e4	9.6197e4	Undefined	133.1000	133.4000	Undefined	1.7062	53.5527
133.4000	133.4000	Undefined	3.0412e4	9.6197e4	Undefined	133.1000	133.4000	Undefined	2.4555	100.0000
134.2000	134.0110	186.5648	7.3945e4	5.0706e5	1	133.5000	134.7000	0.7183	5.9703	50.0000
134.9000	134.8891	Undefined	3.7735e4	1.9332e5	1	134.7000	135.3000	Undefined	3.0468	88.7068
135.5000	135.5393	Undefined	5.4375e4	9.8086e4	Undefined	135.4000	135.7000	Undefined	4.3903	61.2494
136.4000	136.3903	693.5718	1.2578e4	1.2578e4	Undefined	136.2000	136.5000	0.1966	1.0156	50.0000
136.7000	136.7000	Undefined	3.4935e4	1.8034e5	Undefined	136.7000	137.2000	Undefined	2.8207	100.0000
136.7000	136.9227	Undefined	3.4935e4	1.8034e5	1	136.7000	137.2000	Undefined	2.6731	61.8541
137.6000	137.8147	773.3038	7.2326e4	4.4177e5	Undefined	137.3000	138.4000	0.1782	5.8396	50.0000
138.6000	138.6000	Undefined	6449.2308	6449.2308	Undefined	138.6000	138.7000	Undefined	0.5207	100.0000
139.2000	139.2277	611.9673	1.7520e4	2.3151e4	Undefined	139.1000	139.4000	0.2275	1.4146	50.0000
140.0000	140.0000	Undefined	1.6123e4	1.6123e4	Undefined	140.0000	140.1000	Undefined	1.3018	100.0000
140.5000	140.5442	157.2526	1.2385e6	1.0505e7	Undefined	140.1000	141.4000	0.8937	100.0000	50.0000
141.8000	141.7656	Undefined	1.2068e5	3.2007e5	Undefined	141.5000	142.3000	Undefined	9.7440	48.2076
142.5000	142.4905	551.3505	5.0948e4	2.3087e5	2	142.3000	143.2000	0.2584	4.1135	50.0000
143.1000	143.1000	786.4919	4.1803e4	4.1803e4	2	143.0000	143.2000	0.1819	3.3752	50.0000
143.4000	143.4000	Undefined	3.0677e4	3.0677e4	2	143.2000	143.4000	Undefined	2.4769	100.0000
143.8000	143.8000	914.1825	1.5391e4	1.5391e4	Undefined	143.6000	143.9000	0.1573	1.2427	50.0000
144.1000	144.0963	427.4334	1.6763e4	3.8111e4	Undefined	143.9000	144.2000	0.3371	1.3535	50.0000
144.9000	144.7442	200.0466	4.2702e4	3.2639e5	1	144.3000	145.5000	0.7236	3.4477	50.0000
145.8000	145.8738	655.5445	1.5865e4	6.3348e4	1	145.6000	146.4000	0.2225	1.2809	50.0000
146.6000	146.6382	773.0433	1.5022e4	3.2246e4	1	146.4000	146.9000	0.1897	1.2128	50.0000
147.1000	147.1056	Undefined	1.3169e4	1.3169e4	Undefined	146.9000	147.2000	Undefined	1.0633	67.8738
147.9000	147.8557	161.0233	3.1705e4	2.4737e5	1	147.2000	148.5000	0.9182	2.5598	50.0000
148.6000	148.6000	Undefined	2.1969e4	4.6886e4	Undefined	148.5000	148.7000	Undefined	1.7738	100.0000
148.9000	148.9287	381.1854	2.5077e4	8.4302e4	1	148.8000	149.2000	0.3907	2.0247	50.0000
149.1000	149.1000	Undefined	2.3428e4	3.7218e4	Undefined	149.0000	149.2000	Undefined	1.8916	100.0000
149.8000	149.8950	149.7831	3.3329e4	2.5021e5	Undefined	149.3000	150.5000	1.0007	2.6910	50.0000
150.6000	150.6000	Undefined	1.3397e4	1.3397e4	Undefined	150.5000	150.6000	Undefined	1.0817	100.0000
150.8000	150.8056	375.2885	1.5717e4	3.5495e4	2	150.7000	151.2000	0.4018	1.2690	50.0000
151.3000	151.3000	1269.8865	7513.8462	7513.8462	2	151.2000	151.3000	0.1191	0.6067	50.0000
151.8000	151.8521	298.8363	2.3600e4	1.0873e5	Undefined	151.4000	152.2000	0.5081	1.9055	50.0000
152.6000	152.6000	1167.9862	1.3668e4	1.7975e4	Undefined	152.3000	152.7000	0.1307	1.1035	50.0000
153.1000	153.0809	705.5581	1.7538e4	2.8055e4	Undefined	152.9000	153.2000	0.2170	1.4161	50.0000
155.0000	154.9799	Undefined	1.5040e4	5.2554e4	3	154.8000	155.3000	Undefined	1.2143	56.7103
155.4000	155.4000	1099.0382	9489.2308	1.2086e4	3	155.3000	155.7000	0.1414	0.7662	50.0000
155.6000	155.6000	Undefined	4473.8462	4473.8462	3	155.5000	155.7000	Undefined	0.3612	100.0000
156.0000	155.9752	Undefined	3944.6154	5735.3846	Undefined	155.9000	156.1000	Undefined	0.3185	50.6240
156.6000	156.5716	723.2630	1.5592e5	3.6659e5	Undefined	156.1000	156.7000	0.2165	12.5890	50.0000
156.8000	156.8000	Undefined	6.9969e4	2.4692e5	Undefined	156.7000	157.5000	Undefined	5.6493	100.0000
156.8000	157.0417	Undefined	6.9969e4	2.4692e5	1	156.7000	157.5000	Undefined	5.5629	48.0082
158.2000	158.2000	1010.6602	2.7508e4	4.2640e4	1	158.1000	158.2000	0.1565	2.2210	50.0000
158.9000	158.8609	183.9523	5.6929e4	3.6807e5	Undefined	158.3000	159.4000	0.8636	4.5965	50.0000
160.6000	160.5553	634.8521	2.6578e4	5.8203e4	Undefined	160.3000	160.8000	0.2529	2.1459	50.0000
161.4000	161.4000	Undefined	5316.9231	5316.9231	Undefined	161.3000	161.4000	Undefined	0.4293	100.0000
161.7000	161.9155	1192.8307	4.5015e4	1.7754e5	Undefined	161.6000	162.3000	0.1357	3.6345	50.0000
162.6000	162.6000	1344.6496	8.9015e4	1.2830e5	1	162.5000	162.9000	0.1209	7.1871	50.0000
163.7000	163.6809	229.5997	7.1163e4	6.4235e5	Undefined	162.9000	164.4000	0.7129	5.7457	50.0000
164.6000	164.6000	Undefined	2.6763e4	2.6763e4	Undefined	164.6000	164.7000	Undefined	2.1609	100.0000
165.0000	165.0174	Undefined	3.7889e4	3.7889e4	Undefined	164.9000	165.1000	Undefined	3.0592	57.9665
165.7000	165.7781	199.4654	2.7272e5	2.1214e6	1	165.1000	166.4000	0.8311	22.0194	50.0000
166.8000	166.7508	Undefined	7.8375e4	5.0382e5	1	166.4000	167.4000	Undefined	6.3280	76.7627
167.6000	167.6621	287.0850	4.6529e4	2.0277e5	1	167.4000	168.1000	0.5840	3.7568	50.0000
168.0000	167.9704	Undefined	4.5114e4	4.5114e4	1	167.9000	168.1000	Undefined	3.6425	45.6486
168.4000	168.2000	Undefined	2.9305e4	1.8418e4	1	168.1000	168.4000	Undefined	1.4871	100.0000
168.4000	168.4000	Undefined	2.9305e4	2.9305e4	2	168.3000	168.4000	Undefined	2.3661	100.0000
169.0000	169.0000	Undefined	4.7748e4	5.1582e4	Undefined	169.0000	169.2000	Undefined	3.8552	100.0000
169.3000	169.3000	1471.5595	1.4831e4	1.4831e4	Undefined	169.2000	169.4000	0.1150	1.1974	50.0000
170.7000	170.7000	1105.1626	9.6794e4	2.3838e5	2	170.3000	170.9000	0.1545	7.8151	50.0000
171.4000	171.3354	638.1458	3.9397e4	1.5155e5	2	171.0000	171.7000	0.2685	3.1809	50.0000
171.8000	171.8000	Undefined	2.4283e4	2.4283e4	2	171.7000	171.9000	Undefined	1.9606	100.0000
172.1000	172.0729	Undefined	3.4246e4	8.0166e4	1	171.9000	172.2000	Undefined	2.7650	54.4385
172.7000	172.8268	676.3669	4.0997e4	2.5539e5	Undefined	172.3000	173.4000	0.2555	3.3101	50.0000
173.3000	173.2655	Undefined	2.9631e4	2.9631e4	1	173.2000	173.4000	Undefined	2.3924	39.6677
174.5000	174.5000	Undefined	3.5945e4	8.9009e4	Undefined	174.5000	174.7000	Undefined	2.9022	100.0000
174.9000	174.9000	1082.3980	4.0517e4	4.0517e4	Undefined	174.8000	175.0000	0.1616	3.2713	50.0000
175.2000	175.2000	Undefined	5.3563e4	9.0492e4	1	174.8000	175.2000	Undefined	4.3247	100.0000
176.1000	176.1000	1395.6164	1.5422e4	1.7975e4	1	176.0000	176.2000	0.1262	1.2451	50.0000
176.8000	176.7476	237.2737	8.0049e4	4.5681e5	1	176.2000	177.2000	0.7449	6.4632	50.0000
177.6000	177.6063	Undefined	5.0572e4	1.7080e5	1	177.4000	177.7000	Undefined	4.0832	93.9401
178.0000	178.0116	402.8368	7.7655e4	2.4439e5	Undefined	177.8000	178.4000	0.4419	6.2699	50.0000
178.9000	178.8943	Undefined	3.1206e4	9.7557e4	1	178.8000	179.3000	Undefined	2.5196	58.9529
179.1000	179.1000	Undefined	2.4375e4	2.4375e4	Undefined	179.0000	179.3000	Undefined	1.9681	100.0000
179.4000	179.4000	Undefined	1.1015e4	1.1015e4	Undefined	179.3000	179.4000	Undefined	0.8894	100.0000
179.8000	179.9313	Undefined	4.8295e4	2.3420e5	Undefined	179.5000	180.3000	Undefined	3.8994	47.0311
180.5000	180.4682	Undefined	5.0462e4	7.7268e4	Undefined	180.3000	180.6000	Undefined	4.0743	37.6951
181.1000	180.9301	371.9647	6.4086e4	2.0327e5	1	180.6000	181.2000	0.4864	5.1743	50.0000
181.9000	181.7423	730.8074	6.8265e4	2.9524e5	Undefined	181.2000	182.1000	0.2487	5.5117	50.0000
183.0000	182.8168	374.5768	5.6369e4	2.5921e5	Undefined	182.2000	183.1000	0.4881	4.5513	50.0000
183.2000	183.2123	1095.9772	3.4228e4	3.4228e4	1	183.1000	183.4000	0.1672	2.7635	50.0000
184.1000	184.0797	748.7279	2.9268e4	1.2016e5	Undefined	183.4000	184.3000	0.2459	2.3631	50.0000
184.5000	184.5000	1222.4500	3.0818e4	3.0818e4	1	184.3000	184.5000	0.1509	2.4883	50.0000
184.8000	184.8280	679.2860	6.5883e4	2.0178e5	1	184.6000	185.3000	0.2721	5.3194	50.0000
185.4000	185.4000	Undefined	1.5994e4	1.5994e4	1	185.3000	185.5000	Undefined	1.2913	100.0000
185.9000	185.7923	425.0428	2.9397e4	1.1955e5	1	185.5000	186.2000	0.4371	2.3735	50.0000
186.6000	186.6000	Undefined	1.2443e4	2.3809e4	Undefined	186.2000	186.6000	Undefined	1.0047	100.0000
186.9000	186.9000	1276.8638	1.9022e4	1.9022e4	1	186.8000	187.0000	0.1464	1.5358	50.0000
187.2000	187.2000	Undefined	2.3477e4	4.0455e4	Undefined	187.2000	187.4000	Undefined	1.8955	100.0000
187.9000	187.9907	552.1095	2.7532e4	8.8658e4	1	187.6000	188.2000	0.3405	2.2230	50.0000
189.0000	189.0000	Undefined	2.9551e4	3.5612e4	1	189.0000	189.2000	Undefined	2.3859	100.0000
191.8000	191.8270	228.6996	5.8511e4	4.0942e5	1	191.4000	192.3000	0.8388	4.7242	50.0000
192.6000	192.6000	Undefined	4.9563e4	8.3323e4	Undefined	192.5000	192.6000	Undefined	4.0017	100.0000
192.8000	192.7966	Undefined	5.6148e4	7.6043e4	1	192.7000	193.1000	Undefined	4.5334	44.0048
193.3000	193.3963	294.2489	2.8375e4	1.6079e5	Undefined	193.1000	193.8000	0.6573	2.2910	50.0000
194.0000	194.0092	991.2135	3.0505e4	4.3569e4	1	193.9000	194.3000	0.1957	2.4629	50.0000
194.6000	194.6000	Undefined	2.4714e4	3.9015e4	Undefined	194.6000	194.8000	Undefined	1.9954	100.0000
195.0000	195.0000	1358.9617	4.1526e4	4.1526e4	1	194.8000	195.1000	0.1435	3.3528	50.0000
196.0000	196.0000	1130.7869	1.3563e4	1.3563e4	1	195.9000	196.1000	0.1733	1.0951	50.0000
196.3000	196.3000	Undefined	1.6560e4	4.7557e4	Undefined	195.9000	196.3000	Undefined	1.3371	100.0000
197.0000	196.9158	1193.4304	5.1889e4	1.5920e5	4	196.4000	197.1000	0.1650	4.1895	50.0000
197.2000	197.2000	1646.0320	3.2148e4	3.2148e4	4	197.1000	197.3000	0.1198	2.5956	50.0000
197.5000	197.5000	1618.6692	1.4252e4	1.4252e4	4	197.4000	197.6000	0.1220	1.1507	50.0000
197.7000	197.7000	Undefined	5316.9231	5316.9231	4	197.6000	197.8000	Undefined	0.4293	100.0000
198.0000	198.0000	Undefined	1.3545e4	1.3545e4	Undefined	197.6000	198.0000	Undefined	1.0936	100.0000
198.7000	198.6668	Undefined	2.4234e4	4.4443e4	2	198.6000	198.9000	Undefined	1.9566	76.7902
199.4000	199.3610	Undefined	2.3729e4	4.9520e4	2	199.3000	199.5000	Undefined	1.9159	62.0202
199.8000	199.7919	1196.8161	4.2714e4	6.4837e4	2	199.6000	199.9000	0.1669	3.4487	50.0000
204.5000	204.5000	Undefined	3.0400e4	3.0400e4	Undefined	204.5000	204.6000	Undefined	2.4545	100.0000
204.9000	204.9000	Undefined	2.2726e4	8.8548e4	2	204.9000	205.5000	Undefined	1.8349	100.0000
205.4000	205.3575	562.8378	1.8585e4	4.5895e4	2	205.1000	205.5000	0.3649	1.5005	50.0000
205.8000	205.7929	Undefined	1.8523e4	2.6652e4	2	205.7000	206.0000	Undefined	1.4956	56.3621
206.5000	206.5000	Undefined	1.3797e4	1.3797e4	2	206.5000	206.6000	Undefined	1.1140	100.0000
206.5000	206.7000	Undefined	1.3797e4	1.3545e4	Undefined	206.5000	206.7000	Undefined	0.9982	100.0000
208.1000	208.1000	Undefined	4.1705e4	4.1705e4	Undefined	208.1000	208.2000	Undefined	3.3672	100.0000
208.4000	208.4000	1406.9819	1.4860e5	1.4860e5	Undefined	208.2000	208.5000	0.1481	11.9982	50.0000
208.7000	208.7055	250.8065	1.3338e5	7.8994e5	2	208.5000	209.4000	0.8321	10.7690	50.0000
209.3000	209.2554	Undefined	9.6400e4	2.6071e5	2	209.0000	209.4000	Undefined	7.7833	56.0070
209.6000	209.6000	1673.0053	1.3052e4	1.3052e4	1	209.5000	209.7000	0.1253	1.0538	50.0000
209.9000	209.9000	Undefined	9735.3846	9735.3846	1	209.7000	209.9000	Undefined	0.7860	100.0000
210.5000	210.4563	870.6049	2.2148e4	4.5385e4	2	210.2000	210.6000	0.2417	1.7882	50.0000
210.8000	210.7577	962.0289	3.0006e4	3.6234e4	Undefined	210.6000	210.9000	0.2191	2.4227	50.0000
211.0000	211.0000	533.5491	2.4154e4	5.5612e4	2	210.9000	211.3000	0.3955	1.9502	50.0000
211.0000	211.1944	Undefined	2.4154e4	5.5612e4	Undefined	210.9000	211.3000	Undefined	1.3559	77.5376
211.5000	211.5000	1363.3960	4.6080e4	8.4603e4	2	211.4000	211.8000	0.1551	3.7205	50.0000
211.9000	211.9000	1706.3374	4.2560e4	4.2560e4	2	211.8000	212.0000	0.1242	3.4363	50.0000
212.9000	212.8967	428.3984	2.8203e4	9.6043e4	1	212.7000	213.3000	0.4970	2.2771	50.0000
213.5000	213.5000	1707.8994	1.4117e4	1.4117e4	1	213.3000	213.6000	0.1250	1.1398	50.0000
214.0000	214.0000	Undefined	2.0640e4	2.3920e4	1	214.0000	214.3000	Undefined	1.6665	100.0000
214.2000	214.1606	Undefined	8541.5385	8541.5385	Undefined	214.1000	214.3000	Undefined	0.6896	45.2450
214.6000	214.5767	Undefined	1.2560e4	2.0068e4	Undefined	214.5000	214.7000	Undefined	1.0141	54.5811
215.1000	215.0923	949.2238	7987.6923	1.0554e4	1	214.9000	215.2000	0.2266	0.6449	50.0000
215.7000	215.7000	Undefined	1.1182e4	1.1182e4	Undefined	215.7000	215.8000	Undefined	0.9028	100.0000
218.9000	218.8808	296.9116	4.0623e5	2.6682e6	Undefined	218.3000	219.4000	0.7372	32.7989	50.0000
219.9000	219.8983	Undefined	3.8566e4	2.7991e5	2	219.7000	220.6000	Undefined	3.1138	67.5762
220.2000	220.2000	Undefined	3.1366e4	3.1366e4	Undefined	220.1000	220.3000	Undefined	2.5325	100.0000
220.5000	220.4892	Undefined	3.2542e4	9.0517e4	2	220.3000	220.6000	Undefined	2.6274	79.4251
220.8000	220.8266	704.0924	3.8726e4	8.4991e4	2	220.7000	221.1000	0.3136	3.1268	50.0000
221.3000	221.2809	893.4272	2.4209e4	2.5212e4	2	221.1000	221.5000	0.2477	1.9547	50.0000
221.7000	221.7000	Undefined	9470.7692	9470.7692	Undefined	221.7000	221.8000	Undefined	0.7647	100.0000
222.7000	222.7534	661.3853	3.6383e5	2.1275e6	Undefined	222.2000	223.4000	0.3368	29.3755	50.0000
223.6000	223.6000	Undefined	1.6535e4	1.6535e4	Undefined	223.5000	223.6000	Undefined	1.3351	100.0000
223.8000	223.7990	Undefined	2.1151e4	2.2862e4	2	223.5000	223.9000	Undefined	1.7077	56.6337
224.1000	224.1171	Undefined	1.7452e4	4.6788e4	Undefined	223.9000	224.2000	Undefined	1.4091	86.5656
224.9000	224.8640	526.9816	5.8788e4	3.2307e5	Undefined	224.3000	225.4000	0.4267	4.7465	50.0000
225.7000	225.7267	Undefined	1.2338e4	6.6800e4	1	225.5000	226.4000	Undefined	0.9962	55.3367
226.0000	226.0000	Undefined	9821.5385	2.8658e4	3	225.9000	226.4000	Undefined	0.7930	100.0000
226.0000	226.2023	Undefined	9821.5385	2.8658e4	3	225.9000	226.4000	Undefined	0.7423	27.6439
226.8000	226.8056	443.1994	2.8400e4	1.4951e5	Undefined	226.4000	227.3000	0.5117	2.2930	50.0000
227.6000	227.6740	880.6988	2.3268e4	7.7889e4	Undefined	227.3000	228.0000	0.2585	1.8786	50.0000
228.3000	228.3000	Undefined	6923.0769	6923.0769	Undefined	228.1000	228.3000	Undefined	0.5590	100.0000
228.7000	228.7000	Undefined	9821.5385	9821.5385	1	228.6000	228.7000	Undefined	0.7930	100.0000
229.1000	229.1000	1750.5602	2.3742e4	2.3742e4	1	229.0000	229.2000	0.1309	1.9169	50.0000
229.7000	229.7000	Undefined	6147.6923	1.5360e4	Undefined	229.7000	229.8000	Undefined	0.4964	100.0000
230.1000	230.0591	908.2336	1.1582e4	2.4492e4	1	229.9000	230.3000	0.2533	0.9351	50.0000
230.7000	230.7000	Undefined	2.0868e4	4.4880e4	1	230.7000	231.1000	Undefined	1.6849	100.0000
230.9000	230.9000	1232.5258	1.2837e4	1.2837e4	1	230.8000	231.1000	0.1873	1.0365	50.0000
231.3000	231.2583	1072.2526	1.5569e4	2.6148e4	Undefined	231.1000	231.4000	0.2157	1.2571	50.0000
231.8000	231.8000	1308.9357	2.6818e4	5.7249e4	1	231.4000	232.0000	0.1771	2.1653	50.0000
232.8000	232.8000	1633.0802	6.1034e4	8.9268e4	Undefined	232.6000	232.9000	0.1426	4.9279	50.0000
233.2000	233.1504	1055.7412	6947.6923	1.3588e4	Undefined	233.0000	233.3000	0.2208	0.5610	50.0000
234.8000	234.7499	584.4157	4.2123e4	1.6020e5	2	234.2000	235.0000	0.4017	3.4010	50.0000
235.1000	235.1000	Undefined	2.5243e4	2.5243e4	2	235.0000	235.2000	Undefined	2.0381	100.0000
236.0000	235.9480	Undefined	3.6505e4	3.1859e5	Undefined	235.2000	236.4000	Undefined	2.9474	39.8517
236.5000	236.5000	1956.2961	3.3957e4	3.3957e4	Undefined	236.4000	236.6000	0.1209	2.7417	50.0000
236.8000	236.8000	Undefined	1.4437e4	1.4437e4	Undefined	236.6000	236.8000	Undefined	1.1656	100.0000
237.0000	237.0000	1531.8711	1.6972e4	1.6972e4	Undefined	236.9000	237.1000	0.1547	1.3703	50.0000
237.2000	237.2000	1642.3745	1.1945e4	1.1945e4	1	237.1000	237.3000	0.1444	0.9644	50.0000
238.3000	238.3000	1391.8968	1.4375e4	2.1200e4	Undefined	238.1000	238.4000	0.1712	1.1607	50.0000
238.6000	238.5776	Undefined	3.4788e4	5.4615e4	Undefined	238.4000	238.7000	Undefined	2.8088	71.2896
238.8000	238.8000	1423.6027	5.8369e4	1.5985e5	Undefined	238.4000	238.8000	0.1677	4.7127	50.0000
239.0000	239.0000	1669.8883	7.4972e4	2.3482e5	Undefined	238.4000	239.1000	0.1431	6.0533	50.0000
239.9000	239.9000	Undefined	9089.2308	1.0098e4	Undefined	239.9000	240.1000	Undefined	0.7339	100.0000
240.5000	240.5000	1869.5469	6.6437e4	1.2998e5	2	240.1000	240.7000	0.1286	5.3641	50.0000
241.2000	241.1449	1352.5719	4.3754e4	1.0394e5	2	240.8000	241.4000	0.1783	3.5327	50.0000
241.6000	241.6000	Undefined	1.0578e4	1.0578e4	2	241.6000	241.7000	Undefined	0.8541	100.0000
242.0000	242.0000	1780.3750	1.1391e4	1.1391e4	2	241.7000	242.1000	0.1359	0.9197	50.0000
242.6000	242.6000	Undefined	3.5311e4	3.5311e4	Undefined	242.6000	242.7000	Undefined	2.8510	100.0000
242.9000	242.9000	Undefined	7335.3846	7335.3846	Undefined	242.9000	243.0000	Undefined	0.5923	100.0000
243.2000	243.2000	Undefined	8196.9231	8541.5385	1	243.2000	243.4000	Undefined	0.6618	100.0000
244.4000	244.4000	Undefined	1.6738e4	1.6738e4	Undefined	244.2000	244.4000	Undefined	1.3515	100.0000
245.2000	245.2000	1679.2841	6603.0769	6603.0769	Undefined	245.1000	245.3000	0.1460	0.5331	50.0000
245.4000	245.4000	1855.4001	6092.3077	6092.3077	Undefined	245.3000	245.5000	0.1323	0.4919	50.0000
245.6000	245.6000	1631.5146	2990.7692	2990.7692	Undefined	245.5000	245.7000	0.1505	0.2415	50.0000
246.1000	246.1000	Undefined	2.0443e4	3.7594e4	1	246.0000	246.1000	Undefined	1.6506	100.0000
246.4000	246.4304	1136.4552	3.9994e4	7.2308e4	2	246.2000	246.6000	0.2168	3.2291	50.0000
247.0000	247.0234	1150.3631	5.5772e4	1.8415e5	Undefined	246.6000	247.4000	0.2147	4.5031	50.0000
247.5000	247.5000	1982.4249	9132.3077	9132.3077	2	247.4000	247.6000	0.1248	0.7373	50.0000
247.9000	247.9000	Undefined	8264.6154	8264.6154	2	247.6000	247.9000	Undefined	0.6673	100.0000
248.5000	248.5000	Undefined	3.3698e4	7.6062e4	Undefined	248.5000	248.6000	Undefined	2.7208	100.0000
248.8000	248.8278	Undefined	3.5938e4	1.1347e5	Undefined	248.7000	249.1000	Undefined	2.9017	64.4521
249.8000	249.8474	368.5515	6.9329e4	4.6041e5	1	249.2000	250.4000	0.6779	5.5977	50.0000
250.8000	250.8000	1509.7889	4.2228e4	1.3407e5	1	250.7000	251.4000	0.1661	3.4095	50.0000
251.3000	251.2729	Undefined	1.9674e4	2.2572e4	1	251.2000	251.4000	Undefined	1.5885	46.4654
252.0000	251.9205	654.0869	1.3311e4	3.4874e4	1	251.5000	252.1000	0.3851	1.0747	50.0000
252.2000	252.2434	Undefined	5224.6154	5224.6154	1	252.1000	252.3000	Undefined	0.4218	49.2344
253.0000	252.9724	566.7342	2.6154e4	9.2683e4	Undefined	252.6000	253.3000	0.4464	2.1117	50.0000
253.7000	253.7000	2263.6909	6547.6923	6547.6923	2	253.6000	253.8000	0.1121	0.5287	50.0000
254.1000	254.0758	1259.9442	8240.0000	9378.4615	2	253.8000	254.2000	0.2017	0.6653	50.0000
254.6000	254.6000	2043.6121	5.5378e4	6.2240e4	Undefined	254.5000	254.7000	0.1246	4.4713	50.0000
254.8000	254.8000	1947.1159	3.4258e4	3.4258e4	Undefined	254.7000	254.9000	0.1309	2.7660	50.0000
255.4000	255.3790	1264.1109	4.1354e4	8.5834e4	1	254.9000	255.5000	0.2020	3.3389	50.0000
256.4000	256.4000	Undefined	3.5698e4	3.5698e4	1	256.2000	256.4000	Undefined	2.8823	100.0000
258.8000	258.8000	1901.5974	1.3169e4	1.5465e4	Undefined	258.6000	258.9000	0.1361	1.0633	50.0000
259.2000	259.1057	1678.1516	1.1471e4	1.9575e4	Undefined	258.9000	259.4000	0.1544	0.9262	50.0000
260.7000	260.7000	2269.3424	2.5575e4	3.2874e4	3	260.5000	260.8000	0.1149	2.0650	50.0000
260.9000	260.9000	2032.0048	1.9686e4	1.9686e4	2	260.8000	261.2000	0.1284	1.5895	50.0000
261.4000	261.1000	Undefined	1.0265e4	9076.9231	3	261.0000	261.4000	Undefined	0.7329	100.0000
261.4000	261.4000	Undefined	1.0265e4	1.0265e4	2	261.2000	261.4000	Undefined	0.8288	100.0000
261.8000	261.8000	Undefined	5790.7692	5790.7692	2	261.8000	261.9000	Undefined	0.4675	100.0000
262.9000	262.7171	551.5745	5.9077e4	2.9343e5	2	262.3000	263.1000	0.4763	4.7699	50.0000
263.3000	263.2546	Undefined	2.7600e4	4.6271e4	2	263.1000	263.5000	Undefined	2.2284	62.7759
263.8000	263.7922	1438.2489	1.8437e4	2.9274e4	2	263.5000	264.0000	0.1834	1.4886	50.0000
264.1000	264.1000	Undefined	8166.1538	8166.1538	2	264.0000	264.2000	Undefined	0.6593	100.0000
264.3000	264.3491	1119.5990	7360.0000	9095.3846	1	264.2000	264.5000	0.2361	0.5942	50.0000
265.2000	265.2000	Undefined	7538.4615	7538.4615	1	265.2000	265.4000	Undefined	0.6087	100.0000
266.0000	266.0000	1996.4380	1.6357e4	3.3871e4	1	265.6000	266.1000	0.1332	1.3207	50.0000
266.9000	266.8411	743.5349	2.3908e4	1.2298e5	Undefined	266.5000	267.4000	0.3589	1.9303	50.0000
267.5000	267.5000	Undefined	4129.2308	4129.2308	Undefined	267.4000	267.5000	Undefined	0.3334	100.0000
268.0000	268.0000	Undefined	9230.7692	9230.7692	1	268.0000	268.1000	Undefined	0.7453	100.0000
269.2000	269.2000	1862.0958	1.1397e4	1.1397e4	Undefined	269.1000	269.4000	0.1446	0.9202	50.0000
269.5000	269.5000	2472.2348	5710.7692	5710.7692	Undefined	269.4000	269.6000	0.1090	0.4611	50.0000
269.9000	269.8658	Undefined	7938.4615	1.8172e4	Undefined	269.8000	270.1000	Undefined	0.6410	61.8605
271.2000	271.2000	Undefined	2.2178e4	2.2178e4	Undefined	271.2000	271.3000	Undefined	1.7907	100.0000
272.9000	272.9255	858.1401	9981.5385	9981.5385	Undefined	272.8000	273.2000	0.3180	0.8059	50.0000
273.7000	273.7000	Undefined	6098.4615	6910.7692	Undefined	273.7000	273.9000	Undefined	0.4924	100.0000
274.2000	274.1855	Undefined	9821.5385	1.4960e4	Undefined	274.1000	274.3000	Undefined	0.7930	38.3459
275.6000	275.6000	1581.8889	8707.6923	2.8148e4	Undefined	275.5000	276.1000	0.1742	0.7031	50.0000
275.9000	275.8825	Undefined	4873.8462	8455.3846	Undefined	275.7000	276.1000	Undefined	0.3935	86.4899
276.2000	276.2000	Undefined	7784.6154	7784.6154	Undefined	276.1000	276.2000	Undefined	0.6285	100.0000
277.3000	277.2848	Undefined	9427.6923	1.2474e4	1	277.1000	277.4000	Undefined	0.7612	82.4086
278.1000	278.0608	1017.7624	3581.5385	8067.6923	Undefined	277.9000	278.2000	0.2732	0.2892	50.0000
278.4000	278.4000	Undefined	1.5286e4	2.6178e4	Undefined	278.2000	278.4000	Undefined	1.2342	100.0000
278.6000	278.6000	1823.9560	4.8369e4	1.2885e5	Undefined	278.5000	279.2000	0.1527	3.9053	50.0000
279.4000	279.3666	Undefined	1.8517e4	2.3846e4	Undefined	279.2000	279.5000	Undefined	1.4951	38.6673
279.9000	279.9000	2080.9700	1.1114e4	1.1114e4	Undefined	279.5000	280.0000	0.1345	0.8973	50.0000
280.7000	280.5227	754.5586	1.6080e4	4.9686e4	3	280.0000	280.7000	0.3718	1.0653	50.0000
280.7000	280.7000	823.7755	1.6080e4	4.9686e4	Undefined	280.0000	280.7000	0.3407	1.2983	50.0000
280.9000	280.9000	1917.1907	4.5772e4	5.5994e4	3	280.8000	281.1000	0.1465	3.6957	50.0000
281.2000	281.2000	1844.9164	2.5914e4	3.8615e4	3	281.1000	281.5000	0.1524	2.0923	50.0000
281.7000	281.7000	1723.4049	4535.3846	4535.3846	Undefined	281.6000	281.8000	0.1635	0.3662	50.0000
282.0000	282.0000	Undefined	1.3212e4	1.3212e4	Undefined	282.0000	282.1000	Undefined	1.0668	100.0000
282.2000	282.2000	2288.3234	1.1132e4	1.1132e4	Undefined	282.1000	282.3000	0.1233	0.8988	50.0000
282.9000	282.9881	543.1143	1.0606e5	5.3316e5	Undefined	282.6000	283.5000	0.5210	8.5629	50.0000
283.7000	283.7372	Undefined	1.2738e4	1.6074e4	Undefined	283.6000	284.0000	Undefined	1.0285	73.8889
284.2000	284.2000	Undefined	1.9717e4	1.9717e4	1	284.2000	284.3000	Undefined	1.5919	100.0000
285.3000	285.3228	Undefined	1.8677e4	2.0622e4	1	285.2000	285.4000	Undefined	1.5080	38.5667
285.5000	285.5000	Undefined	2.5477e4	3.2726e4	Undefined	285.2000	285.5000	Undefined	2.0570	100.0000
287.1000	287.1000	Undefined	1.2412e4	1.6763e4	2	287.1000	287.3000	Undefined	1.0022	100.0000
287.7000	287.6565	Undefined	3298.4615	3298.4615	2	287.6000	287.8000	Undefined	0.2663	44.5896
287.9000	287.9352	1276.9551	4424.6154	9230.7692	Undefined	287.8000	288.3000	0.2255	0.3572	50.0000
288.2000	288.1785	Undefined	2849.2308	2849.2308	2	288.1000	288.3000	Undefined	0.2300	56.0475
288.4000	288.4000	Undefined	1.1698e4	1.1698e4	Undefined	288.3000	288.4000	Undefined	0.9445	100.0000
290.4000	290.4000	1184.5314	2.2135e4	5.0277e4	2	290.2000	290.4000	0.2452	1.7872	50.0000
290.7000	290.8054	495.7647	5.5151e4	2.5287e5	Undefined	290.5000	291.2000	0.5866	4.4529	50.0000
291.3000	291.3000	2254.4031	2.1471e4	2.1471e4	Undefined	291.2000	291.9000	0.1292	1.7336	50.0000
292.9000	292.8923	336.4877	1.1653e6	9.3565e6	Undefined	292.0000	293.6000	0.8704	94.0893	50.0000
294.1000	294.0814	Undefined	2.9711e5	7.5303e5	1	294.0000	294.6000	Undefined	23.9885	55.0394
295.0000	294.9932	1150.0650	5.7815e4	2.0201e5	1	294.7000	295.5000	0.2565	4.6680	50.0000
295.7000	295.6978	Undefined	4947.6923	4947.6923	Undefined	295.6000	295.8000	Undefined	0.3995	32.8358
296.0000	296.0062	Undefined	5353.8462	5353.8462	1	295.8000	296.1000	Undefined	0.4323	81.8966
296.3000	296.3000	Undefined	2.1385e4	2.1385e4	2	296.3000	296.4000	Undefined	1.7266	100.0000
296.7000	296.7000	Undefined	7427.6923	7427.6923	2	296.4000	296.7000	Undefined	0.5997	100.0000
297.2000	297.1927	Undefined	1.0154e4	2.3286e4	Undefined	297.1000	297.3000	Undefined	0.8198	75.0000
297.5000	297.5479	Undefined	2.1465e4	5.6129e4	Undefined	297.4000	297.6000	Undefined	1.7331	64.4495
297.8000	297.7968	Undefined	2.3483e4	7.9612e4	Undefined	297.4000	297.9000	Undefined	1.8960	59.5257
300.1000	300.1000	2116.7169	9747.6923	1.2197e4	Undefined	299.9000	300.2000	0.1418	0.7870	50.0000
300.3000	300.3000	2936.6214	1.3865e4	1.3865e4	Undefined	300.2000	300.4000	0.1023	1.1194	50.0000
300.5000	300.5000	Undefined	2.0578e4	2.0578e4	Undefined	300.4000	300.5000	Undefined	1.6615	100.0000
300.9000	300.9000	1638.4090	4.3446e4	9.2985e4	Undefined	300.7000	301.2000	0.1837	3.5078	50.0000
301.9000	301.9000	Undefined	4880.0000	4880.0000	Undefined	301.9000	302.0000	Undefined	0.3940	100.0000
302.4000	302.3521	1470.3804	1.3083e4	2.3994e4	2	302.2000	302.5000	0.2056	1.0563	50.0000
302.8000	302.8000	Undefined	1.5778e4	2.8154e4	2	302.8000	302.9000	Undefined	1.2740	100.0000
303.3000	303.2957	1862.6065	2.4751e4	4.1409e4	2	303.0000	303.4000	0.1628	1.9984	50.0000
303.5000	303.5000	2419.8227	1.1631e4	1.1631e4	Undefined	303.4000	303.6000	0.1254	0.9391	50.0000
303.8000	303.7737	1329.9239	9636.9231	9636.9231	2	303.6000	303.9000	0.2284	0.7781	50.0000
304.8000	304.8318	295.6202	1.7938e5	1.7658e6	Undefined	303.9000	305.6000	1.0312	14.4830	50.0000
305.8000	305.8032	1446.1997	5.9114e4	1.5111e5	2	305.7000	306.3000	0.2115	4.7729	50.0000
306.4000	306.4000	2054.3342	5.6782e4	5.6782e4	2	306.3000	306.5000	0.1491	4.5845	50.0000
306.7000	306.6887	Undefined	3.5914e4	2.1106e5	Undefined	306.5000	307.5000	Undefined	2.8997	80.5689
307.0000	306.9893	Undefined	3.2714e4	1.4314e5	2	306.8000	307.5000	Undefined	2.6413	88.7133
307.3000	307.2984	Undefined	2.2929e4	3.4818e4	2	307.2000	307.5000	Undefined	1.8513	76.5164
308.1000	308.0929	Undefined	9421.5385	2.2135e4	2	308.0000	308.2000	Undefined	0.7607	80.6989
309.0000	308.9148	347.2116	5.5397e4	4.7935e5	Undefined	308.3000	309.6000	0.8897	4.4728	50.0000
310.0000	309.9916	Undefined	1.3945e4	5.2572e4	Undefined	309.7000	310.2000	Undefined	1.1259	58.5613
311.0000	310.7673	584.9451	4.2338e4	3.0081e5	Undefined	310.3000	311.5000	0.5313	3.4184	50.0000
311.6000	311.6000	Undefined	1.0172e4	1.0172e4	Undefined	311.5000	311.7000	Undefined	0.8213	100.0000
311.6000	311.8000	Undefined	1.0172e4	1.2412e4	Undefined	311.5000	311.8000	Undefined	0.5505	100.0000
312.7000	312.8598	352.9292	7.5280e4	6.6704e5	Undefined	312.0000	313.5000	0.8865	6.0781	50.0000
313.8000	313.7737	Undefined	1.8966e4	5.0265e4	Undefined	313.6000	314.1000	Undefined	1.5313	55.1914
314.4000	314.3972	1788.4463	2.7532e4	4.9945e4	Undefined	314.1000	314.5000	0.1758	2.2230	50.0000
315.1000	315.0888	1520.5397	1.2295e4	2.7409e4	Undefined	314.8000	315.4000	0.2072	0.9927	50.0000
315.8000	315.8000	Undefined	1710.7692	1710.7692	Undefined	315.7000	315.8000	Undefined	0.1381	100.0000
316.4000	316.3814	1547.3740	1.3077e4	3.1932e4	3	316.0000	316.5000	0.2045	1.0558	50.0000
316.8000	316.8000	Undefined	8990.7692	2.7908e4	3	316.8000	317.2000	Undefined	0.7259	100.0000
316.8000	316.9567	Undefined	8990.7692	2.7908e4	3	316.8000	317.2000	Undefined	0.5908	37.4895
317.3000	317.3000	2726.0040	6898.4615	6898.4615	3	317.2000	317.4000	0.1164	0.5570	50.0000
317.6000	317.5702	1540.5045	3083.0769	3083.0769	Undefined	317.4000	317.7000	0.2061	0.2489	50.0000
317.8000	317.8000	2626.4825	3403.0769	3403.0769	3	317.7000	317.9000	0.1210	0.2748	50.0000
319.3000	319.3000	Undefined	2793.8462	2793.8462	Undefined	319.2000	319.3000	Undefined	0.2256	100.0000
319.7000	319.6931	Undefined	3138.4615	3138.4615	Undefined	319.6000	319.8000	Undefined	0.2534	44.6078
320.6000	320.6531	967.0707	1.4695e4	5.2505e4	Undefined	320.2000	320.9000	0.3316	1.1865	50.0000
321.1000	321.0836	1786.8902	2.2683e4	2.4578e4	Undefined	320.9000	321.2000	0.1797	1.8314	50.0000
321.3000	321.3000	2196.5340	2.2105e4	2.2105e4	1	321.2000	321.5000	0.1463	1.7847	50.0000
322.4000	322.4000	1897.5314	1.7766e4	2.9612e4	Undefined	322.3000	322.6000	0.1699	1.4344	50.0000
323.2000	323.2000	Undefined	8363.0769	8363.0769	Undefined	323.1000	323.2000	Undefined	0.6752	100.0000
323.5000	323.4661	Undefined	7796.9231	1.2357e4	Undefined	323.4000	323.8000	Undefined	0.6295	52.2494
323.9000	323.9000	2849.0176	6486.1538	6486.1538	Undefined	323.8000	324.0000	0.1137	0.5237	50.0000
324.6000	324.6000	Undefined	1.1397e4	1.1397e4	2	324.4000	324.6000	Undefined	0.9202	100.0000
325.2000	325.2000	Undefined	1.2418e4	1.5317e4	2	325.0000	325.2000	Undefined	1.0027	100.0000
325.7000	325.7000	Undefined	1.4111e4	1.4111e4	2	325.6000	325.7000	Undefined	1.1393	100.0000
326.6000	326.6087	957.1127	2.0948e4	1.4215e5	2	326.3000	327.3000	0.3412	1.6913	50.0000
327.2000	327.1224	916.2428	2.0862e4	1.0562e5	2	326.9000	327.8000	0.3570	1.6844	50.0000
327.7000	327.7071	891.1524	1.4246e4	9.0068e4	2	327.4000	328.3000	0.3677	1.1502	50.0000
328.6000	328.6198	2331.1712	2.0388e4	4.2326e4	Undefined	328.4000	328.9000	0.1410	1.6461	50.0000
329.3000	329.2742	1356.2335	1.4818e4	2.7409e4	1	328.9000	329.4000	0.2428	1.1964	50.0000
329.9000	329.9000	Undefined	2929.2308	2929.2308	Undefined	329.8000	329.9000	Undefined	0.2365	100.0000
330.4000	330.4000	Undefined	6043.0769	1.2892e4	1	330.4000	330.5000	Undefined	0.4879	100.0000
330.9000	330.8604	1157.9911	1.6769e4	3.4714e4	Undefined	330.6000	331.0000	0.2857	1.3539	50.0000
331.1000	331.1000	Undefined	3298.4615	3298.4615	Undefined	331.0000	331.2000	Undefined	0.2663	100.0000
331.3000	331.3000	Undefined	7606.1538	7606.1538	1	331.2000	331.3000	Undefined	0.6141	100.0000
332.2000	332.2000	Undefined	9692.3077	9692.3077	Undefined	332.1000	332.2000	Undefined	0.7826	100.0000
334.6000	334.6364	Undefined	4726.1538	4726.1538	Undefined	334.5000	334.7000	Undefined	0.3816	56.5104
334.9000	334.9000	1395.0832	1.2295e4	3.2388e4	Undefined	334.5000	334.9000	0.2401	0.9927	50.0000
335.1000	335.1000	2323.7309	2.0542e4	2.7212e4	1	335.0000	335.3000	0.1442	1.6585	50.0000
335.9000	335.9197	Undefined	1975.3846	1975.3846	Undefined	335.8000	336.0000	Undefined	0.1595	36.1371
336.1000	336.1000	Undefined	4529.2308	4529.2308	1	335.8000	336.1000	Undefined	0.3657	100.0000
336.7000	336.6964	Undefined	1.0535e4	1.8720e4	Undefined	336.6000	336.9000	Undefined	0.8506	47.4591
337.2000	337.2398	677.1789	1.0265e4	3.9895e4	3	336.9000	337.5000	0.4980	0.8288	50.0000
337.6000	337.6000	1704.0912	7741.5385	9200.0000	3	337.5000	337.7000	0.1981	0.6251	50.0000
337.9000	337.9000	2746.5591	1.0591e4	1.0591e4	Undefined	337.8000	338.0000	0.1230	0.8551	50.0000
338.1000	338.1000	Undefined	1.3465e4	1.3465e4	Undefined	338.0000	338.1000	Undefined	1.0871	100.0000
339.3000	339.2618	Undefined	1.2714e4	1.7126e4	3	339.2000	339.4000	Undefined	1.0265	52.6137
339.5000	339.5000	Undefined	9680.0000	9680.0000	3	339.4000	339.6000	Undefined	0.7816	100.0000
339.9000	339.9000	Undefined	3969.2308	3969.2308	3	339.8000	339.9000	Undefined	0.3205	100.0000
340.3000	340.3411	Undefined	8972.3077	8972.3077	Undefined	340.2000	340.4000	Undefined	0.7244	44.9931
340.5000	340.5000	2111.3900	1.7760e4	3.6548e4	Undefined	340.2000	340.5000	0.1613	1.4339	50.0000
341.0000	340.9595	1267.9579	2.3655e4	8.2382e4	2	340.6000	341.3000	0.2689	1.9099	50.0000
341.4000	341.4000	Undefined	1.6702e4	1.6702e4	2	341.3000	341.4000	Undefined	1.3485	100.0000
342.0000	342.0000	Undefined	7495.3846	7495.3846	2	342.0000	342.1000	Undefined	0.6052	100.0000
342.7000	342.6869	1412.2009	2.2000e4	6.3834e4	Undefined	342.4000	342.9000	0.2427	1.7763	50.0000
343.3000	343.2493	1208.5883	1.5458e4	3.1748e4	1	343.0000	343.4000	0.2840	1.2481	50.0000
344.1000	344.1000	Undefined	4104.6154	5033.8462	1	343.9000	344.1000	Undefined	0.3314	100.0000
344.5000	344.5000	Undefined	7015.3846	7015.3846	3	344.5000	344.6000	Undefined	0.5664	100.0000
345.0000	345.0000	Undefined	1.9194e4	1.9194e4	Undefined	345.0000	345.1000	Undefined	1.5497	100.0000
345.3000	345.3000	Undefined	7243.0769	7243.0769	Undefined	345.2000	345.3000	Undefined	0.5848	100.0000
345.6000	345.5852	Undefined	2929.2308	2929.2308	1	345.5000	345.7000	Undefined	0.2365	89.6008
346.6000	346.6000	Undefined	8824.6154	8824.6154	Undefined	346.5000	346.6000	Undefined	0.7125	100.0000
346.9000	346.9000	Undefined	9212.3077	9212.3077	Undefined	346.8000	346.9000	Undefined	0.7438	100.0000
348.6000	348.5760	1089.8877	1.4449e4	3.1385e4	2	348.3000	348.7000	0.3198	1.1666	50.0000
349.0000	349.0077	Undefined	5452.3077	5452.3077	2	348.7000	349.1000	Undefined	0.4402	86.0609
349.4000	349.4000	Undefined	5655.3846	5655.3846	2	349.3000	349.4000	Undefined	0.4566	100.0000
350.2000	350.2000	Undefined	5138.4615	5138.4615	2	350.2000	350.3000	Undefined	0.4149	100.0000
350.6000	350.6000	2089.9758	1.2455e4	1.5108e4	2	350.3000	350.7000	0.1678	1.0056	50.0000
351.0000	351.0000	2215.4721	1.8597e4	2.7052e4	2	350.7000	351.1000	0.1584	1.5015	50.0000
351.5000	351.5000	2860.3617	1.7754e4	1.7754e4	2	351.4000	351.6000	0.1229	1.4334	50.0000
352.2000	352.2000	Undefined	3833.8462	3833.8462	2	352.2000	352.3000	Undefined	0.3095	100.0000
352.8000	352.8000	Undefined	9458.4615	9458.4615	Undefined	352.8000	352.9000	Undefined	0.7637	100.0000
354.9000	354.8393	782.1391	1.8757e4	1.0764e5	Undefined	354.3000	355.3000	0.4537	1.5144	50.0000
355.5000	355.5000	Undefined	6892.3077	6892.3077	Undefined	355.3000	355.5000	Undefined	0.5565	100.0000
355.8000	355.8385	Undefined	7150.7692	1.2443e4	Undefined	355.7000	355.9000	Undefined	0.5774	57.7022
356.1000	356.1215	Undefined	8313.8462	2.0757e4	Undefined	355.7000	356.2000	Undefined	0.6713	55.4774
356.3000	356.3000	Undefined	1.1046e4	4.4043e4	Undefined	355.7000	356.3000	Undefined	0.8919	100.0000
357.1000	356.9570	1263.4394	3.1698e4	1.6938e5	1	356.4000	357.5000	0.2825	2.5593	50.0000
357.7000	357.7000	2493.6804	7704.6154	9304.6154	Undefined	357.6000	357.7000	0.1434	0.6221	50.0000
358.1000	358.0895	1755.0367	1.2068e4	2.6098e4	1	357.8000	358.3000	0.2040	0.9743	50.0000
358.4000	358.4000	Undefined	2.8923e4	2.8923e4	Undefined	358.3000	358.4000	Undefined	2.3353	100.0000
361.0000	360.9942	1629.3536	3.6972e4	7.1003e4	2	360.8000	361.2000	0.2216	2.9851	50.0000
361.3000	361.3000	2670.0175	4.2074e4	5.3477e4	2	361.2000	361.6000	0.1353	3.3970	50.0000
361.8000	361.8000	Undefined	9366.1538	9366.1538	2	361.7000	361.8000	Undefined	0.7562	100.0000
362.3000	362.3000	Undefined	7550.7692	1.2455e4	Undefined	362.3000	362.5000	Undefined	0.6097	100.0000
362.6000	362.6000	Undefined	4732.3077	5366.1538	2	362.5000	362.6000	Undefined	0.3821	100.0000
363.1000	363.0328	2211.4837	1.7754e4	4.6837e4	1	362.7000	363.3000	0.1642	1.4334	50.0000
363.7000	363.7000	Undefined	4110.7692	4110.7692	1	363.5000	363.7000	Undefined	0.3319	100.0000
364.2000	364.2000	Undefined	7095.3846	7095.3846	1	364.1000	364.2000	Undefined	0.5729	100.0000
364.6000	364.6000	2956.0742	1.3298e4	1.3298e4	Undefined	364.5000	364.7000	0.1233	1.0737	50.0000
365.0000	365.0942	2387.4388	1.9502e4	4.5994e4	Undefined	364.7000	365.3000	0.1529	1.5746	50.0000
365.4000	365.4000	Undefined	5101.5385	5101.5385	1	365.3000	365.5000	Undefined	0.4119	100.0000
366.6000	366.6000	2498.1184	1.9865e4	2.7778e4	Undefined	366.5000	366.6000	0.1468	1.6039	50.0000
366.8000	366.8000	2458.0357	2.0080e4	4.7858e4	Undefined	366.5000	366.9000	0.1492	1.6213	50.0000
368.1000	368.1000	Undefined	1.4529e4	1.4529e4	1	368.1000	368.2000	Undefined	1.1731	100.0000
369.2000	369.1709	1613.0946	1.3846e4	7.2006e4	Undefined	368.5000	369.6000	0.2289	1.1179	50.0000
369.8000	369.8350	Undefined	5636.9231	5636.9231	Undefined	369.6000	369.9000	Undefined	0.4551	72.7074
370.4000	370.4000	2915.2602	8116.9231	8116.9231	Undefined	370.3000	370.4000	0.1271	0.6554	50.0000
370.7000	370.6838	1943.5410	1.2080e4	1.3932e4	2	370.5000	370.8000	0.1907	0.9753	50.0000
371.1000	371.0503	898.8489	1.8511e4	6.1735e4	Undefined	370.8000	371.4000	0.4128	1.4946	50.0000
371.6000	371.6000	2423.5713	9809.2308	1.3631e4	1	371.4000	371.7000	0.1533	0.7920	50.0000
372.5000	372.4685	741.9079	1.8148e4	7.4271e4	Undefined	372.1000	372.7000	0.5020	1.4652	50.0000
373.0000	372.9318	952.8306	2.6972e4	7.7108e4	Undefined	372.7000	373.2000	0.3914	2.1777	50.0000
374.0000	373.8495	480.7477	8.5760e4	5.8839e5	Undefined	373.2000	374.3000	0.7776	6.9243	50.0000
374.5000	374.5114	Undefined	4.9083e4	4.9083e4	Undefined	374.3000	374.6000	Undefined	3.9630	73.3137
375.0000	374.9803	1999.6788	6.6695e4	8.3686e4	Undefined	374.8000	375.1000	0.1875	5.3850	50.0000
375.2000	375.2000	2590.8388	7.8646e4	1.6546e5	Undefined	375.1000	375.7000	0.1448	6.3499	50.0000
376.0000	375.9977	Undefined	3.9378e4	2.4918e5	1	375.7000	376.6000	Undefined	3.1794	77.8637
376.8000	376.8203	Undefined	2.4935e4	1.0702e5	1	376.6000	377.3000	Undefined	2.0133	72.3470
377.4000	377.4015	Undefined	2.1218e4	1.0390e5	2	377.3000	378.2000	Undefined	1.7132	60.6729
377.7000	377.7236	Undefined	1.9471e4	6.1600e4	2	377.6000	378.2000	Undefined	1.5721	62.7370
378.0000	378.0097	Undefined	1.3717e4	3.0455e4	1	377.9000	378.5000	Undefined	1.1075	61.8439
378.3000	378.3071	Undefined	5083.0769	5083.0769	Undefined	378.2000	378.5000	Undefined	0.4104	84.9879
379.1000	379.0693	Undefined	1.2234e4	2.0862e4	1	379.0000	379.3000	Undefined	0.9878	69.5171
379.8000	379.8000	2928.6101	6295.3846	6430.7692	Undefined	379.6000	379.9000	0.1297	0.5083	50.0000
380.5000	380.5000	Undefined	2.5428e4	2.5428e4	Undefined	380.4000	380.5000	Undefined	2.0530	100.0000
381.3000	381.3000	Undefined	7396.9231	7396.9231	Undefined	381.2000	381.3000	Undefined	0.5972	100.0000
382.8000	382.7629	Undefined	1.4751e4	2.6345e4	Undefined	382.7000	382.9000	Undefined	1.1910	45.3066
383.1000	383.0896	1277.3837	8086.1538	8086.1538	Undefined	382.9000	383.3000	0.2999	0.6529	50.0000
384.0000	384.0324	432.6368	3.9588e4	3.3844e5	Undefined	383.3000	384.7000	0.8877	3.1963	50.0000
384.9000	384.9114	Undefined	2.2751e4	9.0018e4	Undefined	384.8000	385.5000	Undefined	1.8369	54.2873
385.1000	385.1000	Undefined	1.7015e4	4.8037e4	Undefined	385.0000	385.5000	Undefined	1.3738	100.0000
386.8000	386.7216	713.6192	3.0375e4	1.5846e5	Undefined	386.2000	387.1000	0.5419	2.4525	50.0000
387.3000	387.2749	1333.9044	1.2394e4	1.2394e4	Undefined	387.1000	387.4000	0.2903	1.0007	50.0000
388.3000	388.3000	2317.9295	1.7717e4	2.7280e4	2	388.2000	388.5000	0.1675	1.4305	50.0000
388.7000	388.7006	1391.7096	2.1963e4	5.3052e4	2	388.5000	388.9000	0.2793	1.7733	50.0000
389.3000	389.1738	917.7386	1.3052e4	4.0142e4	2	388.9000	389.6000	0.4241	1.0538	50.0000
389.9000	389.9156	1964.5312	9187.6923	1.6757e4	2	389.6000	390.1000	0.1985	0.7418	50.0000
390.5000	390.5000	Undefined	5981.5385	1.0092e4	2	390.4000	390.5000	Undefined	0.4830	100.0000
390.8000	390.8735	860.8506	1.8086e4	1.0017e5	Undefined	390.6000	391.5000	0.4541	1.4603	50.0000
391.7000	391.7708	2956.5569	7003.0769	1.3194e4	2	391.6000	392.0000	0.1325	0.5654	50.0000
392.4000	392.3879	Undefined	1.7858e4	3.7575e4	Undefined	392.3000	392.5000	Undefined	1.4419	45.0207
392.7000	392.7000	3346.4157	2.1582e4	2.1582e4	2	392.6000	392.8000	0.1173	1.7425	50.0000
392.9000	392.9000	Undefined	6043.0769	6043.0769	1	392.8000	392.9000	Undefined	0.4879	100.0000
393.1000	393.1000	2579.7531	9932.3077	9932.3077	2	392.8000	393.2000	0.1524	0.8019	50.0000
393.7000	393.7000	Undefined	5956.9231	5956.9231	2	393.7000	393.8000	Undefined	0.4810	100.0000
394.0000	394.0000	3714.2894	5969.2308	5969.2308	1	393.9000	394.1000	0.1061	0.4820	50.0000
394.2000	394.2000	2966.1891	3033.8462	3033.8462	2	394.1000	394.3000	0.1329	0.2450	50.0000
394.4000	394.4000	2923.2197	7643.0769	8252.3077	Undefined	394.3000	394.4000	0.1349	0.6171	50.0000
394.7000	394.6804	2062.3498	1.6658e4	2.2148e4	3	394.5000	394.8000	0.1914	1.3450	50.0000
395.1000	395.0934	1236.3080	1.3649e4	2.3477e4	3	394.8000	395.3000	0.3196	1.1020	50.0000
395.5000	395.5000	Undefined	4867.6923	4867.6923	3	395.5000	395.6000	Undefined	0.3930	100.0000
395.8000	395.8024	Undefined	3569.2308	3569.2308	3	395.6000	395.9000	Undefined	0.2882	96.5517
396.4000	396.4000	3002.4059	1.5655e4	1.9520e4	Undefined	396.1000	396.5000	0.1320	1.2640	50.0000
396.7000	396.7285	Undefined	1.9865e4	1.9865e4	Undefined	396.5000	396.8000	Undefined	1.6039	53.2063
397.0000	397.0000	Undefined	1.9594e4	4.4923e4	Undefined	396.8000	397.0000	Undefined	1.5820	100.0000
397.2000	397.2118	Undefined	2.2462e4	1.3830e5	2	396.5000	397.3000	Undefined	1.8135	73.8630
397.8000	397.8295	Undefined	4.5046e4	2.6417e5	2	397.1000	397.9000	Undefined	3.6370	76.4413
398.3000	398.1823	Undefined	5.0142e4	2.9057e5	2	397.7000	398.6000	Undefined	4.0484	46.6372
398.9000	398.8840	Undefined	1.1588e4	2.6978e4	2	398.7000	399.1000	Undefined	0.9356	61.8428
399.3000	399.3000	Undefined	1.6843e4	1.6843e4	2	399.1000	399.3000	Undefined	1.3599	100.0000
400.0000	400.0000	Undefined	4929.2308	4929.2308	2	399.8000	400.0000	Undefined	0.3980	100.0000
400.6000	400.6305	Undefined	1.0010e5	1.6206e5	Undefined	400.2000	400.7000	Undefined	8.0820	55.2318
401.2000	401.0654	Undefined	9.7545e4	5.9110e5	Undefined	400.7000	401.6000	Undefined	7.8758	49.5237
402.0000	402.0160	Undefined	1.9249e4	3.5846e4	2	401.9000	402.2000	Undefined	1.5542	87.7398
402.5000	402.5000	Undefined	1.8222e4	5.5778e4	2	402.2000	402.5000	Undefined	1.4712	100.0000
402.7000	402.7000	2247.2494	2.0345e4	8.7403e4	Undefined	402.6000	403.5000	0.1792	1.6426	50.0000
403.0000	403.0373	Undefined	1.7028e4	5.6517e4	2	402.8000	403.5000	Undefined	1.3748	76.1113
404.4000	404.4000	Undefined	4400.0000	4400.0000	3	404.4000	404.6000	Undefined	0.3553	100.0000
404.8000	404.8000	3081.5009	7107.6923	9396.9231	3	404.6000	404.9000	0.1314	0.5739	50.0000
405.0000	405.0000	2903.5191	1.2683e4	1.2683e4	3	404.9000	405.1000	0.1395	1.0240	50.0000
405.4000	405.3607	Undefined	7083.0769	7821.5385	3	405.3000	405.5000	Undefined	0.5719	71.2424
405.9000	405.9000	2866.8532	5243.0769	6695.3846	3	405.8000	406.2000	0.1416	0.4233	50.0000
406.1000	406.1000	Undefined	2806.1538	2806.1538	3	406.0000	406.2000	Undefined	0.2266	100.0000
406.8000	406.8254	855.7612	2.1366e4	9.6892e4	3	406.6000	407.4000	0.4754	1.7251	50.0000
407.3000	407.2920	Undefined	1.0215e4	1.7994e4	3	407.2000	407.6000	Undefined	0.8248	49.5181
407.5000	407.5000	Undefined	6172.3077	6172.3077	3	407.4000	407.6000	Undefined	0.4984	100.0000
407.9000	407.8666	1923.7817	5815.3846	1.1446e4	Undefined	407.7000	408.0000	0.2120	0.4695	50.0000
408.9000	408.7866	809.5559	1.8363e4	1.0591e5	Undefined	408.1000	409.2000	0.5050	1.4826	50.0000
409.4000	409.4000	Undefined	7267.6923	7267.6923	Undefined	409.2000	409.4000	Undefined	0.5868	100.0000
409.8000	409.8000	3362.0451	5661.5385	5661.5385	2	409.7000	409.9000	0.1219	0.4571	50.0000
410.0000	410.0000	Undefined	2049.2308	2049.2308	Undefined	409.9000	410.1000	Undefined	0.1655	100.0000
410.2000	410.2000	Undefined	3889.2308	4609.2308	2	409.9000	410.2000	Undefined	0.3140	100.0000
410.4000	410.4149	2190.3493	1.0935e4	1.5705e4	2	410.3000	410.6000	0.1874	0.8829	50.0000
410.8000	410.8825	799.9518	1.3735e4	6.4898e4	Undefined	410.6000	411.4000	0.5136	1.1090	50.0000
411.6000	411.6000	3174.2195	6153.8462	6523.0769	Undefined	411.5000	411.8000	0.1297	0.4969	50.0000
411.9000	411.9110	2295.0033	5193.8462	7606.1538	1	411.8000	412.1000	0.1795	0.4194	50.0000
412.8000	412.8274	Undefined	6190.7692	6190.7692	2	412.7000	412.9000	Undefined	0.4998	81.3121
413.1000	413.1000	Undefined	6535.3846	6535.3846	1	413.1000	413.2000	Undefined	0.5277	100.0000
413.3000	413.3000	3194.4884	9446.1538	9446.1538	2	413.2000	413.4000	0.1294	0.7627	50.0000
413.7000	413.7000	Undefined	3476.9231	3476.9231	2	413.7000	413.8000	Undefined	0.2807	100.0000
414.0000	413.9620	Undefined	3889.2308	6233.8462	1	413.8000	414.1000	Undefined	0.3140	51.1076
415.3000	415.3234	Undefined	5476.9231	6344.6154	1	415.2000	415.4000	Undefined	0.4422	56.3483
416.3000	416.3000	Undefined	4086.1538	4086.1538	1	416.3000	416.4000	Undefined	0.3299	100.0000
416.6000	416.6000	Undefined	3864.6154	3864.6154	Undefined	416.6000	416.7000	Undefined	0.3120	100.0000
417.3000	417.2616	Undefined	1.0455e4	2.0548e4	1	417.2000	417.6000	Undefined	0.8442	60.1530
417.9000	417.9000	Undefined	1353.8462	1353.8462	1	417.9000	418.0000	Undefined	0.1093	100.0000
418.2000	418.2000	Undefined	4000.0000	4000.0000	1	418.0000	418.2000	Undefined	0.3230	100.0000
419.0000	419.0000	Undefined	7815.3846	7815.3846	Undefined	419.0000	419.1000	Undefined	0.6310	100.0000
419.4000	419.4000	3685.1904	5341.5385	5341.5385	2	419.3000	419.5000	0.1138	0.4313	50.0000
419.9000	419.9000	2525.5191	5433.8462	9040.0000	2	419.8000	420.2000	0.1663	0.4387	50.0000
420.3000	420.3000	3981.8042	8141.5385	8141.5385	2	420.2000	420.4000	0.1056	0.6573	50.0000
420.8000	420.8000	Undefined	7667.6923	7667.6923	2	420.8000	420.9000	Undefined	0.6191	100.0000
421.3000	421.3000	Undefined	5526.1538	5526.1538	2	421.3000	421.4000	Undefined	0.4462	100.0000
421.8000	421.7568	2130.6188	6307.6923	1.0714e4	Undefined	421.6000	421.9000	0.1980	0.5093	50.0000
422.9000	422.8750	554.1768	1.5089e4	1.0839e5	Undefined	422.1000	423.4000	0.7631	1.2183	50.0000
423.8000	423.8000	Undefined	7230.7692	7230.7692	Undefined	423.8000	423.9000	Undefined	0.5838	100.0000
424.8000	424.7347	661.7477	1.4018e4	1.1781e5	Undefined	423.9000	425.5000	0.6418	1.1319	50.0000
425.6000	425.6000	3243.3116	1.1095e4	1.1095e4	Undefined	425.5000	425.7000	0.1312	0.8958	50.0000
426.6000	426.6000	Undefined	9403.0769	9403.0769	1	426.6000	426.7000	Undefined	0.7592	100.0000
426.8000	426.8344	Undefined	3624.6154	3624.6154	Undefined	426.7000	426.9000	Undefined	0.2927	40.3226
427.2000	427.2000	3727.1010	1.3754e4	1.4652e4	1	427.1000	427.3000	0.1146	1.1105	50.0000
427.7000	427.7000	2789.3385	7021.5385	1.0640e4	1	427.4000	427.8000	0.1533	0.5669	50.0000
428.1000	428.1000	Undefined	7618.4615	7618.4615	1	427.8000	428.1000	Undefined	0.6151	100.0000
428.7000	428.7000	3397.8204	1.4683e4	1.5914e4	1	428.4000	428.8000	0.1262	1.1855	50.0000
429.3000	429.3123	Undefined	4566.1538	7249.2308	1	429.2000	429.4000	Undefined	0.3687	76.5499
430.8000	430.8489	1717.0320	7489.2308	1.7292e4	1	430.7000	431.0000	0.2509	0.6047	50.0000
431.1000	431.1000	Undefined	5698.4615	5698.4615	Undefined	431.0000	431.1000	Undefined	0.4601	100.0000
431.8000	431.8000	Undefined	4584.6154	4584.6154	1	431.6000	431.8000	Undefined	0.3702	100.0000
432.6000	432.6000	Undefined	4960.0000	4960.0000	3	432.5000	432.6000	Undefined	0.4005	100.0000
432.9000	432.9000	3384.4476	7076.9231	7076.9231	3	432.8000	433.0000	0.1279	0.5714	50.0000
433.3000	433.3000	2940.5764	7064.6154	7064.6154	3	433.2000	433.4000	0.1474	0.5704	50.0000
433.7000	433.7000	Undefined	2793.8462	2793.8462	3	433.7000	433.9000	Undefined	0.2256	100.0000
435.1000	435.1000	3023.4902	9292.3077	1.3114e4	Undefined	434.9000	435.3000	0.1439	0.7503	50.0000
435.5000	435.5000	Undefined	2775.3846	2775.3846	Undefined	435.4000	435.5000	Undefined	0.2241	100.0000
436.5000	436.6162	793.3875	1.0714e4	4.3772e4	Undefined	436.3000	437.0000	0.5503	0.8650	50.0000
437.2000	437.2243	1388.8462	7636.9231	1.3852e4	1	437.0000	437.4000	0.3148	0.6166	50.0000
438.2000	438.2000	Undefined	5963.0769	5963.0769	1	438.1000	438.2000	Undefined	0.4815	100.0000
438.9000	438.9410	1068.6933	1.0720e4	3.3200e4	2	438.8000	439.3000	0.4107	0.8655	50.0000
439.4000	439.4469	1311.3178	5821.5385	1.6511e4	2	439.3000	439.9000	0.3351	0.4700	50.0000
439.8000	439.8000	Undefined	2707.6923	2707.6923	Undefined	439.7000	439.8000	Undefined	0.2186	100.0000
440.0000	440.0000	3146.6936	3458.4615	3458.4615	2	439.9000	440.1000	0.1398	0.2792	50.0000
440.3000	440.3000	3423.6689	7889.2308	7889.2308	2	440.1000	440.4000	0.1286	0.6370	50.0000
441.0000	441.0000	Undefined	3587.6923	3587.6923	2	441.0000	441.1000	Undefined	0.2897	100.0000
441.3000	441.2623	1828.3154	3710.7692	3969.2308	Undefined	441.1000	441.4000	0.2413	0.2996	50.0000
444.7000	444.7037	Undefined	7040.0000	7040.0000	3	444.6000	444.8000	Undefined	0.5684	55.8566
444.9000	444.9000	Undefined	6923.0769	6923.0769	3	444.8000	445.0000	Undefined	0.5590	100.0000
445.3000	445.3000	3094.9547	4529.2308	4529.2308	3	445.2000	445.5000	0.1439	0.3657	50.0000
445.7000	445.7000	Undefined	3464.6154	3464.6154	3	445.5000	445.7000	Undefined	0.2797	100.0000
446.0000	446.0000	Undefined	5292.3077	5292.3077	1	445.9000	446.0000	Undefined	0.4273	100.0000
446.9000	446.8966	1339.0373	8769.2308	2.4246e4	Undefined	446.6000	447.1000	0.3337	0.7080	50.0000
447.5000	447.5000	Undefined	3070.7692	3070.7692	Undefined	447.4000	447.5000	Undefined	0.2479	100.0000
447.8000	447.8000	Undefined	2129.2308	2129.2308	Undefined	447.7000	447.8000	Undefined	0.1719	100.0000
449.4000	449.4000	Undefined	2676.9231	2676.9231	Undefined	449.4000	449.5000	Undefined	0.2161	100.0000
