# Supplementary material for: Study on the performance and mechanism of a p–n type In2O3/BiOCl heterojunction prepared using a sacrificial MOF framework for the degradation of PFOA
Source: RSC Adv. 2025 May 8;15(19):15029–51. doi: 10.1039/d5ra01317h (PMC12060136; doi:10.1039/d5ra01317h)
Supplement: RA-015-D5RA01317H-s001 [file RA-015-D5RA01317H-s001.zip › Supplementary Information/LC-MS/20221123-2h-6.txt]

103.7000	103.7000	Undefined	5377.7778	5377.7778	Undefined	103.7000	103.8000	Undefined	0.4109	100.0000
104.1000	103.9404	Undefined	1.0738e4	9635.5556	1	103.8000	104.1000	Undefined	0.6215	42.2951
104.1000	104.1000	Undefined	1.0738e4	1.0738e4	1	103.8000	104.1000	Undefined	0.8205	100.0000
104.8000	104.7577	232.1218	2.8204e4	9.7760e4	Undefined	104.3000	104.9000	0.4513	2.1551	50.0000
105.0000	105.0000	Undefined	2.5307e4	2.5307e4	Undefined	104.9000	105.1000	Undefined	1.9336	100.0000
105.6000	105.8152	125.0978	4.7688e5	3.7509e6	Undefined	105.1000	106.4000	0.8459	36.4377	50.0000
106.9000	106.8998	Undefined	4.7413e4	6.3538e4	Undefined	106.5000	107.0000	Undefined	3.6228	70.0412
107.3000	107.2565	Undefined	2.5724e4	2.5724e4	1	107.2000	107.4000	Undefined	1.9656	44.7996
108.3000	108.3342	Undefined	9520.0000	1.0311e4	1	108.2000	108.4000	Undefined	0.7274	43.7442
108.6000	108.6300	392.9943	1.2092e5	3.2309e5	Undefined	108.4000	108.7000	0.2764	9.2397	50.0000
108.9000	108.9422	293.2828	1.5785e5	4.2196e5	Undefined	108.8000	109.3000	0.3715	12.0610	50.0000
109.4000	109.4000	Undefined	2.2187e4	2.2187e4	Undefined	109.3000	109.4000	Undefined	1.6952	100.0000
114.5000	114.5000	Undefined	1.8960e4	1.8960e4	Undefined	114.5000	114.6000	Undefined	1.4487	100.0000
114.7000	114.7409	454.5669	2.8818e4	3.5698e4	Undefined	114.6000	114.9000	0.2524	2.2019	50.0000
115.0000	115.0000	Undefined	2.3751e4	2.3751e4	Undefined	114.9000	115.0000	Undefined	1.8148	100.0000
117.6000	117.5996	623.1940	2.6613e4	4.5813e4	2	117.4000	117.8000	0.1887	2.0335	50.0000
117.9000	118.0415	847.9099	2.2498e4	5.5493e4	Undefined	117.8000	118.3000	0.1392	1.7190	50.0000
118.6000	118.6000	1109.3013	4.9760e4	5.2133e4	Undefined	118.4000	118.7000	0.1069	3.8021	50.0000
119.2000	119.1706	580.8118	2.5609e4	4.8196e4	2	119.0000	119.3000	0.2052	1.9567	50.0000
120.0000	119.8035	799.5933	4.7431e4	1.9032e5	Undefined	119.3000	120.1000	0.1498	3.6241	50.0000
120.3000	120.2687	Undefined	1.9493e4	1.9493e4	Undefined	120.1000	120.6000	Undefined	1.4895	53.6024
120.5000	120.5000	Undefined	1.1253e4	1.1253e4	Undefined	120.4000	120.6000	Undefined	0.8598	100.0000
121.2000	121.2000	Undefined	1.9804e4	1.9804e4	3	121.2000	121.3000	Undefined	1.5132	100.0000
121.6000	121.6000	Undefined	2.6729e4	2.6729e4	3	121.6000	121.7000	Undefined	2.0423	100.0000
121.9000	121.9000	831.0072	4.5227e4	4.5227e4	3	121.7000	122.0000	0.1467	3.4557	50.0000
122.1000	122.1000	1008.1676	4.1867e4	4.1867e4	3	122.0000	122.2000	0.1211	3.1990	50.0000
122.5000	122.5000	845.2925	2.1884e4	2.1884e4	3	122.2000	122.6000	0.1449	1.6722	50.0000
123.1000	123.0535	560.8875	9911.1111	1.5822e4	3	122.9000	123.2000	0.2194	0.7573	50.0000
123.3000	123.3000	901.5235	1.4480e4	1.4480e4	3	123.2000	123.3000	0.1368	1.1064	50.0000
123.5000	123.5424	Undefined	1.4640e4	1.4640e4	3	123.4000	123.6000	Undefined	1.1186	59.2289
123.9000	123.9000	896.4238	2.0151e4	2.0151e4	Undefined	123.8000	124.0000	0.1382	1.5397	50.0000
124.2000	124.2000	Undefined	6266.6667	6266.6667	Undefined	124.0000	124.2000	Undefined	0.4788	100.0000
127.0000	126.8606	160.5525	5.6100e5	4.0188e6	Undefined	126.2000	127.4000	0.7902	42.8655	50.0000
127.6000	127.6000	Undefined	2.1751e4	2.1751e4	Undefined	127.5000	127.6000	Undefined	1.6620	100.0000
129.8000	129.7832	Undefined	1.6711e4	2.4631e4	1	129.7000	129.9000	Undefined	1.2769	63.6968
130.2000	130.2000	Undefined	1.2880e4	1.2880e4	Undefined	130.2000	130.5000	Undefined	0.9841	100.0000
131.0000	130.9598	Undefined	1.7378e4	2.9191e4	Undefined	130.9000	131.1000	Undefined	1.3278	52.3274
131.7000	131.8529	152.9421	7.3369e4	5.8803e5	Undefined	131.1000	132.5000	0.8621	5.6060	50.0000
132.8000	132.8353	Undefined	3.0044e4	7.0213e4	2	132.5000	133.0000	Undefined	2.2956	62.1006
133.5000	133.5131	373.4583	5.9609e4	2.6988e5	Undefined	133.0000	133.8000	0.3575	4.5546	50.0000
134.0000	134.0000	Undefined	2.1858e4	2.1858e4	Undefined	133.8000	134.0000	Undefined	1.6701	100.0000
134.8000	134.7263	239.5855	3.7671e4	1.5263e5	Undefined	134.2000	135.1000	0.5623	2.8784	50.0000
136.9000	136.9000	1163.6056	7911.1111	7911.1111	Undefined	136.8000	137.0000	0.1177	0.6045	50.0000
137.1000	137.1000	711.8092	2497.7778	2497.7778	Undefined	137.0000	137.2000	0.1926	0.1909	50.0000
137.6000	137.6000	531.6896	5.8258e4	1.5493e5	Undefined	137.4000	137.7000	0.2588	4.4514	50.0000
138.0000	138.0005	418.5857	6.2240e4	3.2720e5	Undefined	137.4000	138.3000	0.3297	4.7557	50.0000
141.1000	140.8738	146.1189	1.3088e6	1.1892e7	Undefined	140.2000	141.6000	0.9641	100.0000	50.0000
141.9000	141.8965	Undefined	1.0848e5	4.2770e5	1	141.7000	142.3000	Undefined	8.2888	65.5277
142.4000	142.4000	Undefined	4.4507e4	4.4507e4	Undefined	142.3000	142.4000	Undefined	3.4007	100.0000
142.9000	142.7360	Undefined	6.3413e4	2.3251e5	3	142.3000	142.9000	Undefined	3.5039	61.6786
142.9000	142.9000	393.8140	6.3413e4	2.3251e5	1	142.3000	142.9000	0.3629	4.8453	50.0000
143.1000	143.1000	1180.7763	8.4213e4	8.4213e4	3	143.0000	143.2000	0.1212	6.4346	50.0000
143.3000	143.3000	822.7412	2.3440e4	2.3440e4	3	143.2000	143.5000	0.1742	1.7910	50.0000
143.8000	143.8000	Undefined	1.0160e4	1.0160e4	3	143.8000	143.9000	Undefined	0.7763	100.0000
144.0000	144.0213	Undefined	4373.3333	4373.3333	3	143.9000	144.1000	Undefined	0.3342	85.1626
145.1000	144.9770	406.9142	3.6640e4	1.7804e5	Undefined	144.5000	145.5000	0.3563	2.7996	50.0000
145.8000	145.7917	Undefined	8480.0000	1.3564e4	Undefined	145.7000	146.0000	Undefined	0.6479	86.1111
146.7000	146.7605	187.2697	3.3031e4	2.1694e5	1	146.3000	147.3000	0.7837	2.5239	50.0000
147.8000	147.9309	235.1807	4.6987e4	2.9131e5	Undefined	147.3000	148.5000	0.6290	3.5902	50.0000
148.8000	148.7912	Undefined	2.2044e4	3.4729e4	Undefined	148.7000	149.0000	Undefined	1.6844	73.8306
149.1000	149.1316	Undefined	1.6676e4	2.1324e4	1	149.0000	149.3000	Undefined	1.2742	59.9147
149.7000	149.7876	426.4436	3.1884e4	1.5963e5	3	149.0000	150.0000	0.3512	2.4362	50.0000
150.1000	150.1000	403.0651	3.1387e4	7.6542e4	3	150.0000	150.5000	0.3724	2.3982	50.0000
150.1000	150.2558	354.6848	3.1387e4	1.0793e5	Undefined	150.0000	150.7000	0.4236	1.9126	50.0000
150.6000	150.6000	857.7865	1.5431e4	1.5431e4	3	150.5000	150.8000	0.1756	1.1791	50.0000
150.9000	150.8938	Undefined	5368.8889	5368.8889	3	150.8000	151.0000	Undefined	0.4102	39.4868
152.9000	152.9000	Undefined	8497.7778	8497.7778	Undefined	152.9000	153.1000	Undefined	0.6493	100.0000
153.2000	153.2000	Undefined	4355.5556	4355.5556	1	153.1000	153.2000	Undefined	0.3328	100.0000
154.4000	154.4000	1401.7438	7813.3333	7813.3333	Undefined	154.3000	154.5000	0.1101	0.5970	50.0000
154.6000	154.6000	1453.6755	8453.3333	8453.3333	2	154.5000	154.7000	0.1064	0.6459	50.0000
155.1000	155.0591	678.7824	2.2498e4	5.2178e4	Undefined	154.7000	155.3000	0.2284	1.7190	50.0000
155.6000	155.6013	Undefined	3431.1111	8240.0000	Undefined	155.4000	155.8000	Undefined	0.2622	37.0466
156.8000	156.7890	259.4301	5.3498e5	3.3306e6	Undefined	156.2000	157.5000	0.6044	40.8768	50.0000
157.8000	157.8004	550.7026	6.0702e4	2.5368e5	2	157.6000	158.5000	0.2865	4.6382	50.0000
158.2000	158.2000	827.3322	5.0089e4	6.2676e4	2	158.0000	158.3000	0.1912	3.8272	50.0000
158.7000	158.7000	1085.1893	7.9609e4	8.5218e4	Undefined	158.5000	158.8000	0.1462	6.0828	50.0000
158.9000	158.9000	488.8526	4.3271e4	4.9182e4	2	158.8000	159.2000	0.3250	3.3063	50.0000
158.9000	159.0556	462.4128	4.3271e4	4.8293e4	Undefined	158.8000	159.3000	0.3440	2.8750	50.0000
160.4000	160.4000	Undefined	4462.2222	4462.2222	Undefined	160.4000	160.5000	Undefined	0.3410	100.0000
161.8000	161.8000	Undefined	2.0613e4	2.0613e4	Undefined	161.7000	161.8000	Undefined	1.5750	100.0000
163.1000	163.0666	Undefined	9404.4444	9404.4444	Undefined	163.0000	163.2000	Undefined	0.7186	49.0076
163.4000	163.4000	Undefined	1.4427e4	1.4427e4	1	163.2000	163.4000	Undefined	1.1023	100.0000
163.8000	163.8000	1209.2088	7448.8889	7448.8889	Undefined	163.7000	163.9000	0.1355	0.5692	50.0000
164.0000	164.0000	Undefined	2.0907e4	2.0907e4	3	163.9000	164.0000	Undefined	1.5974	100.0000
164.4000	164.4000	1149.8039	1.9991e4	1.9991e4	3	164.3000	164.5000	0.1430	1.5275	50.0000
164.6000	164.6015	Undefined	2.7173e4	2.7173e4	Undefined	164.5000	164.7000	Undefined	2.0763	28.0177
164.9000	164.8683	685.6016	3.4622e4	8.2373e4	Undefined	164.5000	165.0000	0.2405	2.6454	50.0000
165.8000	165.8045	Undefined	5.9120e4	3.9955e5	1	165.3000	166.3000	Undefined	4.5173	42.1290
166.8000	166.7757	396.2174	8.2204e4	4.4906e5	Undefined	166.3000	167.2000	0.4209	6.2811	50.0000
167.3000	167.3000	1216.5628	2.6213e4	2.6213e4	Undefined	167.2000	167.4000	0.1375	2.0029	50.0000
170.8000	170.8651	285.1631	3.6916e4	2.2785e5	Undefined	170.5000	171.4000	0.5992	2.8207	50.0000
171.3000	171.2737	Undefined	2.6302e4	2.6302e4	Undefined	171.2000	171.5000	Undefined	2.0097	50.5914
172.6000	172.6000	Undefined	1.8844e4	1.8844e4	Undefined	172.6000	172.7000	Undefined	1.4399	100.0000
172.8000	172.8000	1141.7588	1.4098e4	1.4098e4	Undefined	172.7000	172.8000	0.1513	1.0772	50.0000
173.0000	173.0000	1003.4271	1.6844e4	1.6844e4	Undefined	172.9000	173.2000	0.1724	1.2871	50.0000
173.3000	173.3000	Undefined	1.4844e4	1.4844e4	Undefined	173.2000	173.3000	Undefined	1.1342	100.0000
176.6000	176.6000	Undefined	1.6311e4	1.6311e4	2	176.4000	176.6000	Undefined	1.2463	100.0000
176.9000	176.8939	Undefined	9520.0000	9520.0000	Undefined	176.8000	177.0000	Undefined	0.7274	84.5005
177.1000	177.1000	Undefined	2.9396e4	2.9396e4	Undefined	177.0000	177.1000	Undefined	2.2461	100.0000
177.6000	177.6000	Undefined	1.3102e4	1.3102e4	Undefined	177.5000	177.6000	Undefined	1.0011	100.0000
178.2000	178.2000	1341.3731	2.9324e4	3.4009e4	2	178.0000	178.4000	0.1328	2.2406	50.0000
178.9000	178.9000	Undefined	4.2249e4	4.2249e4	Undefined	178.8000	178.9000	Undefined	3.2282	100.0000
179.4000	179.4000	Undefined	2.2400e4	2.8969e4	Undefined	179.4000	179.6000	Undefined	1.7115	100.0000
180.1000	180.1000	753.8725	2.9173e4	7.7662e4	2	179.7000	180.1000	0.2389	2.2291	50.0000
180.4000	180.4379	821.9076	5.0204e4	8.9822e4	2	180.2000	180.6000	0.2195	3.8360	50.0000
181.1000	181.0135	438.0866	1.2713e5	4.0911e5	Undefined	180.6000	181.2000	0.4132	9.7137	50.0000
181.5000	181.5000	Undefined	2.3689e4	2.3689e4	4	181.5000	181.6000	Undefined	1.8100	100.0000
181.8000	181.8000	Undefined	1.3973e4	1.3973e4	4	181.8000	181.9000	Undefined	1.0677	100.0000
182.0000	182.0434	841.7245	9546.6667	9546.6667	4	181.9000	182.2000	0.2163	0.7294	50.0000
182.3000	182.3426	894.5250	1.4222e4	1.9707e4	Undefined	182.2000	182.5000	0.2038	1.0867	50.0000
182.6000	182.6307	Undefined	4.4018e4	1.0202e5	Undefined	182.5000	182.9000	Undefined	3.3633	37.6010
183.0000	183.0000	Undefined	5.8267e4	1.2561e5	Undefined	182.5000	183.0000	Undefined	4.4521	100.0000
184.2000	184.2000	Undefined	5022.2222	5022.2222	Undefined	184.2000	184.3000	Undefined	0.3837	100.0000
185.1000	185.0281	401.4139	1.0620e5	4.5039e5	1	184.3000	185.3000	0.4609	8.1142	50.0000
185.9000	185.8750	481.0013	2.9876e4	8.4951e4	1	185.6000	186.2000	0.3864	2.2827	50.0000
193.3000	193.3148	1007.8507	3.4649e4	1.5703e5	Undefined	193.1000	194.1000	0.1918	2.6475	50.0000
193.9000	193.8745	Undefined	1.5849e4	2.6107e4	Undefined	193.7000	194.1000	Undefined	1.2110	68.7044
194.7000	194.7000	Undefined	1.1430e5	1.1430e5	1	194.5000	194.7000	Undefined	8.7337	100.0000
195.0000	195.0000	Undefined	1.1279e5	1.1279e5	1	194.9000	195.0000	Undefined	8.6182	100.0000
195.7000	195.6529	Undefined	1.8702e4	2.8622e4	1	195.5000	195.8000	Undefined	1.4290	60.3850
196.1000	196.1015	Undefined	2.3876e4	4.7653e4	1	195.8000	196.2000	Undefined	1.8243	80.7707
196.4000	196.4000	322.8008	3.2800e4	1.4500e5	1	195.8000	196.4000	0.6084	2.5062	50.0000
196.7000	196.7364	419.3858	5.8720e4	2.0616e5	1	196.5000	197.1000	0.4691	4.4867	50.0000
197.2000	197.2152	Undefined	2.8729e4	6.0596e4	1	197.1000	197.3000	Undefined	2.1951	79.9196
197.8000	197.8653	256.8606	6.7964e4	4.2480e5	Undefined	197.4000	198.4000	0.7703	5.1931	50.0000
198.8000	198.7892	329.9978	5.1964e4	2.4285e5	1	198.4000	199.2000	0.6024	3.9705	50.0000
199.4000	199.4000	727.7485	3.8960e4	7.1111e4	2	199.2000	199.4000	0.2740	2.9769	50.0000
199.7000	199.7395	442.8480	7.7813e4	2.6401e5	Undefined	199.5000	200.1000	0.4510	5.9456	50.0000
200.2000	200.2176	Undefined	3.3938e4	3.3938e4	Undefined	200.1000	200.3000	Undefined	2.5931	69.7093
201.7000	201.6830	1013.1625	8826.6667	8826.6667	Undefined	201.5000	201.8000	0.1991	0.6744	50.0000
202.1000	202.1000	Undefined	8.1564e4	8.1564e4	Undefined	202.0000	202.1000	Undefined	6.2322	100.0000
204.7000	204.6500	865.2781	2.2622e4	4.8684e4	1	204.5000	204.8000	0.2365	1.7285	50.0000
204.9000	204.9976	867.0849	5.8436e4	1.8244e5	1	204.8000	205.4000	0.2364	4.4650	50.0000
205.8000	205.8319	418.9505	3.7378e4	1.6772e5	Undefined	205.4000	206.3000	0.4913	2.8560	50.0000
206.7000	206.6221	650.1635	2.7218e4	5.1253e4	2	206.3000	206.8000	0.3178	2.0797	50.0000
207.2000	207.0986	462.2571	2.8009e4	8.3973e4	2	206.8000	207.4000	0.4480	2.1401	50.0000
207.8000	207.8045	379.4634	3.6596e4	1.2839e5	Undefined	207.4000	208.1000	0.5476	2.7962	50.0000
208.7000	208.7811	317.9139	1.6628e5	1.0956e6	Undefined	208.1000	209.4000	0.6567	12.7055	50.0000
209.5000	209.5364	386.8614	2.8009e4	6.5280e4	Undefined	209.4000	210.0000	0.5416	2.1401	50.0000
210.2000	209.8832	Undefined	2.3360e4	1.0322e5	Undefined	209.7000	210.2000	Undefined	1.5968	78.3071
210.2000	210.2000	Undefined	2.3360e4	4.9724e4	Undefined	210.0000	210.2000	Undefined	1.7849	100.0000
210.8000	210.8083	370.4219	7.0827e4	4.3124e5	1	210.0000	211.3000	0.5691	5.4118	50.0000
211.7000	211.6934	Undefined	6.4978e4	2.7649e5	1	211.3000	211.8000	Undefined	4.9649	71.1765
212.0000	211.9943	333.7485	7.9422e4	3.5591e5	1	211.3000	212.1000	0.6352	6.0685	50.0000
212.2000	212.2000	Undefined	1.5289e4	1.5289e4	Undefined	212.1000	212.3000	Undefined	1.1682	100.0000
213.0000	213.0412	720.5721	4.0462e4	1.3027e5	1	212.7000	213.4000	0.2957	3.0917	50.0000
213.6000	213.6447	279.6933	3.4427e4	2.1786e5	Undefined	213.4000	214.4000	0.7639	2.6305	50.0000
213.9000	213.9000	Undefined	3.0631e4	1.0228e5	Undefined	213.8000	214.4000	Undefined	2.3405	100.0000
213.9000	214.0761	Undefined	3.0631e4	1.0228e5	1	213.8000	214.4000	Undefined	2.0905	45.5328
214.5000	214.5328	Undefined	7022.2222	7022.2222	1	214.4000	214.6000	Undefined	0.5366	58.4177
214.7000	214.7000	1405.4629	1.5458e4	2.6533e4	Undefined	214.4000	214.7000	0.1528	1.1811	50.0000
215.1000	215.0993	553.8158	2.0347e4	7.3164e4	1	214.8000	215.4000	0.3884	1.5547	50.0000
215.5000	215.5000	Undefined	1.7929e4	1.7929e4	Undefined	215.4000	215.6000	Undefined	1.3699	100.0000
215.9000	215.9000	Undefined	2.9013e4	6.8489e4	1	215.4000	215.9000	Undefined	2.2169	100.0000
218.7000	218.7250	616.1092	2.8667e4	9.2391e4	Undefined	218.6000	219.2000	0.3550	2.1904	50.0000
219.1000	219.0897	Undefined	2.3902e4	2.7751e4	Undefined	219.0000	219.2000	Undefined	1.8263	39.9405
219.6000	219.6223	927.4657	2.6898e4	1.0764e5	3	219.3000	220.1000	0.2368	2.0552	50.0000
219.9000	219.9000	772.8070	2.1831e4	3.2560e4	3	219.8000	220.1000	0.2845	1.6681	50.0000
220.2000	220.2032	Undefined	2.1076e4	2.1076e4	3	220.1000	220.3000	Undefined	1.6104	49.8313
220.6000	220.5974	Undefined	2.4302e4	8.0924e4	Undefined	220.1000	220.7000	Undefined	1.8569	66.8983
221.4000	221.4000	Undefined	9813.3333	1.3902e4	Undefined	221.3000	221.4000	Undefined	0.7498	100.0000
221.9000	221.8615	1449.1716	3.4836e4	7.8978e4	Undefined	221.5000	222.0000	0.1531	2.6617	50.0000
222.1000	222.1000	Undefined	3.2969e4	3.2969e4	Undefined	222.0000	222.1000	Undefined	2.5191	100.0000
223.0000	222.8013	841.2919	1.8598e5	1.1132e6	Undefined	222.3000	223.4000	0.2648	14.2106	50.0000
224.0000	223.9823	1138.3001	2.7404e4	2.7404e4	1	223.8000	224.1000	0.1968	2.0939	50.0000
224.9000	224.8628	Undefined	1.8258e4	8.4667e4	Undefined	224.4000	225.0000	Undefined	1.3950	45.7644
225.7000	225.5282	518.0600	2.2356e4	1.4113e5	1	225.0000	226.2000	0.4353	1.7082	50.0000
226.4000	226.4000	1958.5874	3.8480e4	4.2960e4	1	226.2000	226.5000	0.1156	2.9402	50.0000
226.9000	226.9903	567.0738	2.5831e4	1.1839e5	Undefined	226.5000	227.5000	0.4003	1.9737	50.0000
227.8000	227.7790	564.5688	2.1076e4	5.9609e4	Undefined	227.5000	228.0000	0.4035	1.6104	50.0000
228.2000	228.2165	Undefined	1.8933e4	1.8933e4	Undefined	228.0000	228.3000	Undefined	1.4467	43.2864
229.0000	229.0000	Undefined	2.8507e4	2.8507e4	Undefined	228.9000	229.0000	Undefined	2.1782	100.0000
230.7000	230.7000	Undefined	1.2116e4	1.2116e4	Undefined	230.7000	230.8000	Undefined	0.9257	100.0000
231.5000	231.5000	Undefined	1.4560e4	1.4560e4	2	231.5000	231.7000	Undefined	1.1125	100.0000
231.8000	231.8233	1919.5242	1.2836e4	1.5538e4	2	231.7000	232.1000	0.1208	0.9807	50.0000
232.5000	232.5931	694.3280	1.7200e4	5.6231e4	Undefined	232.1000	232.8000	0.3350	1.3142	50.0000
232.9000	232.9000	2023.3280	3.8853e4	3.8853e4	1	232.8000	233.0000	0.1151	2.9687	50.0000
233.9000	233.9129	Undefined	5866.6667	5866.6667	1	233.8000	234.0000	Undefined	0.4483	71.4394
234.5000	234.5000	Undefined	2.0009e4	2.8160e4	1	234.4000	234.5000	Undefined	1.5288	100.0000
234.9000	234.9321	413.7435	2.5716e4	9.5849e4	1	234.6000	235.3000	0.5678	1.9649	50.0000
235.4000	235.4000	Undefined	9377.7778	9377.7778	1	235.3000	235.4000	Undefined	0.7165	100.0000
235.7000	235.7000	1467.4867	2.8311e4	4.3733e4	Undefined	235.5000	235.9000	0.1606	2.1632	50.0000
236.0000	236.0000	1111.0905	1.7564e4	2.7200e4	1	235.9000	236.3000	0.2124	1.3421	50.0000
236.7000	236.7000	1571.6213	2.0018e4	3.1911e4	2	236.5000	236.9000	0.1506	1.5295	50.0000
237.0000	237.0000	Undefined	1.3724e4	1.3724e4	1	236.9000	237.0000	Undefined	1.0487	100.0000
237.3000	237.3000	Undefined	7724.4444	7724.4444	2	237.2000	237.3000	Undefined	0.5902	100.0000
237.7000	237.7536	695.8918	1.9831e4	6.2071e4	Undefined	237.4000	238.0000	0.3417	1.5153	50.0000
239.0000	238.8504	275.3558	2.2950e5	1.9930e6	Undefined	238.0000	239.5000	0.8674	17.5359	50.0000
239.8000	239.8126	516.1312	5.2098e4	1.6650e5	Undefined	239.6000	240.3000	0.4646	3.9807	50.0000
240.6000	240.6000	Undefined	1.5618e4	1.5618e4	2	240.4000	240.6000	Undefined	1.1933	100.0000
241.1000	241.1000	1791.4298	4.7156e4	5.9556e4	Undefined	240.8000	241.2000	0.1346	3.6031	50.0000
241.3000	241.3000	Undefined	3.5049e4	3.5049e4	Undefined	241.2000	241.3000	Undefined	2.6780	100.0000
241.8000	241.7883	Undefined	6897.7778	6897.7778	Undefined	241.6000	241.9000	Undefined	0.5270	54.6392
245.2000	245.2469	2052.0337	9457.7778	1.7707e4	1	245.1000	245.6000	0.1195	0.7227	50.0000
246.1000	246.1013	Undefined	8631.1111	1.6764e4	1	245.9000	246.2000	Undefined	0.6595	95.8805
247.5000	247.5427	1157.4322	3.6551e4	9.6658e4	2	247.1000	247.7000	0.2139	2.7928	50.0000
248.0000	247.9782	Undefined	3.2258e4	5.7671e4	2	247.7000	248.2000	Undefined	2.4648	43.5106
248.6000	248.5995	Undefined	5.8098e4	3.3848e5	Undefined	248.5000	249.3000	Undefined	4.4392	69.2855
248.8000	248.8000	Undefined	5.3956e4	2.8865e5	2	248.7000	249.6000	Undefined	4.1227	100.0000
249.5000	249.4765	1028.7749	3.4098e4	4.8222e4	2	249.3000	249.7000	0.2425	2.6054	50.0000
249.9000	249.9000	1674.9541	2.3760e4	2.7876e4	2	249.7000	250.0000	0.1492	1.8155	50.0000
250.3000	250.3000	Undefined	5528.8889	5528.8889	2	250.2000	250.3000	Undefined	0.4225	100.0000
250.7000	250.7000	Undefined	2.2338e4	2.2338e4	Undefined	250.7000	250.8000	Undefined	1.7068	100.0000
250.9000	250.9000	Undefined	1.0329e4	1.0329e4	1	250.8000	250.9000	Undefined	0.7892	100.0000
251.2000	251.1989	Undefined	1.0880e4	1.0880e4	Undefined	251.1000	251.4000	Undefined	0.8313	44.5261
252.0000	252.0000	Undefined	3413.3333	3413.3333	1	251.9000	252.0000	Undefined	0.2608	100.0000
252.8000	253.0057	471.7726	1.7627e4	7.5982e4	Undefined	252.6000	253.3000	0.5363	1.3468	50.0000
253.8000	253.8000	2024.9452	1.1369e4	1.1369e4	Undefined	253.7000	253.9000	0.1253	0.8687	50.0000
254.0000	254.0417	Undefined	2613.3333	2613.3333	Undefined	253.9000	254.1000	Undefined	0.1997	52.8912
255.0000	254.9990	306.8188	8.1236e4	5.8733e5	Undefined	254.5000	255.6000	0.8311	6.2071	50.0000
256.1000	256.1000	Undefined	4.1458e4	4.1458e4	Undefined	256.1000	256.2000	Undefined	3.1677	100.0000
259.1000	259.1000	1854.2135	1413.3333	1768.8889	Undefined	258.9000	259.2000	0.1397	0.1080	50.0000
259.9000	259.9000	Undefined	3751.1111	3751.1111	1	259.9000	260.0000	Undefined	0.2866	100.0000
260.7000	260.7000	2296.3521	2.6738e4	2.8516e4	Undefined	260.6000	260.8000	0.1135	2.0430	50.0000
260.9000	260.9000	1707.6122	1.7840e4	1.7840e4	Undefined	260.8000	261.0000	0.1528	1.3631	50.0000
261.1000	261.1000	Undefined	1.5111e4	1.5111e4	Undefined	261.0000	261.2000	Undefined	1.1546	100.0000
261.4000	261.4000	Undefined	2.5547e4	4.0658e4	1	260.8000	261.4000	Undefined	1.9520	100.0000
262.4000	262.4000	Undefined	3.2178e4	3.2178e4	1	262.4000	262.5000	Undefined	2.4587	100.0000
262.8000	262.7845	Undefined	3.7876e4	8.3956e4	Undefined	262.5000	262.9000	Undefined	2.8940	80.8026
263.2000	263.2000	1448.4625	4.1280e4	2.0524e5	Undefined	262.5000	263.3000	0.1817	3.1541	50.0000
264.1000	264.0851	1063.4669	9653.3333	1.3147e4	Undefined	263.9000	264.2000	0.2483	0.7376	50.0000
264.6000	264.6299	Undefined	9013.3333	9013.3333	Undefined	264.5000	264.7000	Undefined	0.6887	40.9270
264.8000	264.8000	Undefined	1.7360e4	1.7360e4	Undefined	264.5000	264.8000	Undefined	1.3265	100.0000
265.3000	265.3000	2030.4144	1.6889e4	1.6889e4	1	265.2000	265.4000	0.1307	1.2905	50.0000
266.2000	266.2000	Undefined	6684.4444	6684.4444	1	266.0000	266.2000	Undefined	0.5107	100.0000
266.5000	266.5293	1166.9150	1.1076e4	1.5751e4	Undefined	266.4000	266.7000	0.2284	0.8463	50.0000
267.0000	266.9643	Undefined	1.1769e4	1.7262e4	Undefined	266.9000	267.1000	Undefined	0.8992	58.4215
269.0000	268.9538	Undefined	1.8756e4	4.9840e4	4	268.9000	269.3000	Undefined	1.4331	69.3839
269.2000	269.2000	Undefined	1.4987e4	2.0356e4	Undefined	269.1000	269.5000	Undefined	1.1451	100.0000
269.4000	269.3789	Undefined	6524.4444	6524.4444	Undefined	269.3000	269.6000	Undefined	0.4985	55.7902
269.8000	269.8000	Undefined	2133.3333	2133.3333	1	269.8000	269.9000	Undefined	0.1630	100.0000
270.9000	270.9000	Undefined	6355.5556	6355.5556	Undefined	270.9000	271.0000	Undefined	0.4856	100.0000
275.6000	275.5643	Undefined	5733.3333	1.0480e4	4	275.4000	275.7000	Undefined	0.4381	79.2248
275.8000	275.8000	1684.3261	8755.5556	2.6053e4	4	275.4000	275.8000	0.1637	0.6690	50.0000
276.0000	276.0000	2204.8508	1.3556e4	1.3556e4	4	275.9000	276.1000	0.1252	1.0358	50.0000
276.3000	276.3000	Undefined	1.5760e4	2.2151e4	3	276.1000	276.3000	Undefined	1.2042	100.0000
276.6000	276.6000	1614.7914	7.7218e4	1.3726e5	Undefined	276.4000	276.8000	0.1713	5.9001	50.0000
276.9000	276.9000	2318.2822	1.3509e5	1.6753e5	Undefined	276.8000	277.1000	0.1194	10.3223	50.0000
277.4000	277.4000	Undefined	1.7973e4	1.7973e4	Undefined	277.2000	277.4000	Undefined	1.3733	100.0000
277.9000	277.9000	Undefined	5440.0000	5440.0000	Undefined	277.9000	278.0000	Undefined	0.4157	100.0000
278.2000	278.1616	1112.5043	1.3147e4	2.1022e4	Undefined	278.0000	278.3000	0.2500	1.0045	50.0000
278.9000	278.8518	380.3421	2.3724e4	1.5299e5	Undefined	278.3000	279.4000	0.7332	1.8127	50.0000
280.0000	280.0000	2711.3081	5111.1111	5111.1111	1	279.9000	280.1000	0.1033	0.3905	50.0000
280.2000	280.2261	Undefined	3706.6667	3706.6667	Undefined	280.1000	280.3000	Undefined	0.2832	37.1703
280.6000	280.6000	1748.8391	1.6640e4	5.8284e4	Undefined	280.5000	281.1000	0.1604	1.2714	50.0000
280.9000	280.8970	Undefined	1.4747e4	2.4027e4	Undefined	280.7000	281.1000	Undefined	1.1268	60.4882
281.3000	281.2752	Undefined	1.2142e4	2.2907e4	1	281.1000	281.4000	Undefined	0.9278	82.5769
282.2000	282.1964	Undefined	1.0996e4	1.0996e4	1	282.1000	282.3000	Undefined	0.8402	87.5505
282.8000	282.9134	322.9116	2.2177e5	1.8007e6	Undefined	282.5000	283.6000	0.8761	16.9450	50.0000
283.8000	283.7945	Undefined	3.4516e4	6.4036e4	Undefined	283.7000	284.1000	Undefined	2.6373	86.9946
286.3000	286.3000	Undefined	2.5164e4	2.5164e4	1	286.3000	286.4000	Undefined	1.9228	100.0000
287.2000	287.2000	2153.1757	1.3138e4	1.3138e4	1	287.1000	287.3000	0.1334	1.0038	50.0000
288.0000	288.0000	Undefined	4355.5556	4355.5556	1	287.8000	288.0000	Undefined	0.3328	100.0000
289.1000	289.1090	Undefined	1.0098e4	1.0400e4	Undefined	289.0000	289.2000	Undefined	0.7716	46.5669
289.3000	289.3000	Undefined	1.4151e4	1.5947e4	Undefined	289.0000	289.3000	Undefined	1.0813	100.0000
289.7000	289.7000	Undefined	2177.7778	2177.7778	Undefined	289.7000	289.8000	Undefined	0.1664	100.0000
290.5000	290.6247	404.4199	8.0871e4	5.6109e5	Undefined	290.2000	291.2000	0.7186	6.1792	50.0000
291.8000	291.8000	Undefined	8648.8889	8648.8889	Undefined	291.6000	291.8000	Undefined	0.6608	100.0000
292.9000	292.8848	307.9067	2.0805e5	1.8671e6	Undefined	292.2000	293.6000	0.9512	15.8970	50.0000
293.7000	293.7000	Undefined	4.7671e4	1.4063e5	Undefined	293.6000	294.1000	Undefined	3.6425	100.0000
294.3000	294.2728	Undefined	3.1982e4	7.4987e4	Undefined	294.1000	294.5000	Undefined	2.4437	67.1484
295.0000	295.0000	2297.6452	3.4533e4	3.6116e4	Undefined	294.9000	295.1000	0.1284	2.6386	50.0000
295.5000	295.5069	1936.3553	9946.6667	2.8702e4	Undefined	295.2000	295.9000	0.1526	0.7600	50.0000
296.5000	296.5420	1660.8129	1.1481e5	6.5708e5	2	296.1000	297.3000	0.1786	8.7724	50.0000
296.9000	296.9000	Undefined	7.0462e4	2.4422e5	2	296.8000	297.4000	Undefined	5.3839	100.0000
297.5000	297.5059	1700.9816	2.0969e4	2.0969e4	Undefined	297.4000	297.7000	0.1749	1.6022	50.0000
297.9000	297.8972	Undefined	1.1529e4	1.8302e4	Undefined	297.7000	298.0000	Undefined	0.8809	93.5235
300.4000	300.4000	Undefined	2.0542e4	2.0542e4	Undefined	300.4000	300.5000	Undefined	1.5696	100.0000
302.2000	302.2000	Undefined	3173.3333	3173.3333	Undefined	302.0000	302.2000	Undefined	0.2425	100.0000
303.1000	303.1000	Undefined	1.1831e4	3.5956e4	3	303.1000	303.7000	Undefined	0.9040	100.0000
303.3000	303.3141	Undefined	7964.4444	1.3644e4	3	303.2000	303.7000	Undefined	0.6086	56.6964
303.9000	303.9000	Undefined	3217.7778	3217.7778	3	303.9000	304.0000	Undefined	0.2459	100.0000
304.2000	304.1534	1419.6982	1.1244e4	1.8791e4	Undefined	304.0000	304.3000	0.2142	0.8592	50.0000
305.1000	304.8583	979.3760	5.3573e4	3.2844e5	Undefined	304.3000	305.5000	0.3113	4.0935	50.0000
305.7000	305.6542	1311.7584	6942.2222	6942.2222	Undefined	305.5000	305.8000	0.2330	0.5304	50.0000
306.8000	306.8131	1016.2743	4.7378e4	1.5900e5	Undefined	306.5000	307.2000	0.3019	3.6201	50.0000
308.0000	307.9666	Undefined	1.0693e4	1.0693e4	Undefined	307.9000	308.1000	Undefined	0.8171	46.1762
308.2000	308.2138	1202.0258	1.4000e4	1.4000e4	Undefined	308.1000	308.4000	0.2564	1.0697	50.0000
308.6000	308.6000	1699.1188	2.5529e4	5.8364e4	3	308.1000	308.7000	0.1816	1.9506	50.0000
308.9000	308.8972	Undefined	1.9360e4	4.8702e4	3	308.7000	309.0000	Undefined	1.4793	80.0964
309.2000	309.2047	Undefined	1.9582e4	5.6587e4	3	309.1000	309.7000	Undefined	1.4962	72.1516
309.5000	309.4733	Undefined	1.0071e4	1.0071e4	3	309.4000	309.7000	Undefined	0.7695	68.9320
309.9000	309.9000	Undefined	6186.6667	1.4044e4	1	309.9000	310.2000	Undefined	0.4727	100.0000
310.3000	310.3000	Undefined	1.0507e4	1.0507e4	2	310.2000	310.3000	Undefined	0.8028	100.0000
310.8000	310.7820	Undefined	1.4587e4	6.1973e4	3	310.7000	311.4000	Undefined	1.1145	53.3211
311.0000	311.0000	Undefined	1.1689e4	2.8044e4	Undefined	310.9000	311.4000	Undefined	0.8931	100.0000
311.3000	311.2670	Undefined	7964.4444	7964.4444	Undefined	311.2000	311.4000	Undefined	0.6086	48.2143
311.8000	311.7782	962.0882	4835.5556	1.1449e4	Undefined	311.6000	312.0000	0.3241	0.3695	50.0000
312.8000	312.8183	2021.9229	3.1333e4	1.5462e5	1	312.3000	313.5000	0.1547	2.3941	50.0000
313.7000	313.7353	1099.2178	1.2098e4	2.9404e4	1	313.6000	314.0000	0.2854	0.9244	50.0000
315.1000	315.1000	2733.4770	1.2791e4	1.2791e4	Undefined	315.0000	315.2000	0.1153	0.9773	50.0000
315.3000	315.3000	Undefined	7964.4444	7964.4444	Undefined	315.2000	315.3000	Undefined	0.6086	100.0000
316.7000	316.6649	Undefined	5777.7778	5777.7778	Undefined	316.6000	316.8000	Undefined	0.4415	49.9231
317.0000	317.0000	Undefined	1.2462e4	1.2462e4	Undefined	316.8000	317.0000	Undefined	0.9522	100.0000
317.3000	317.3000	Undefined	9804.4444	9804.4444	1	317.2000	317.3000	Undefined	0.7491	100.0000
318.5000	318.5000	Undefined	8817.7778	8817.7778	1	318.5000	318.6000	Undefined	0.6738	100.0000
318.9000	318.8918	Undefined	2.2258e4	2.8320e4	1	318.8000	319.0000	Undefined	1.7007	46.2061
319.8000	319.8000	Undefined	4960.0000	4960.0000	1	319.7000	319.8000	Undefined	0.3790	100.0000
320.6000	320.6000	Undefined	9857.7778	9857.7778	1	320.6000	320.7000	Undefined	0.7532	100.0000
320.8000	320.8000	2399.4994	1.6791e4	1.6791e4	4	320.7000	320.8000	0.1337	1.2830	50.0000
321.0000	321.0000	2483.9157	3.9467e4	3.9484e4	4	320.9000	321.2000	0.1292	3.0156	50.0000
321.3000	321.3000	Undefined	9386.6667	9386.6667	4	321.2000	321.4000	Undefined	0.7172	100.0000
321.8000	321.7421	809.9912	5128.8889	1.6631e4	Undefined	321.5000	322.0000	0.3972	0.3919	50.0000
322.7000	322.6687	1481.5325	1.5964e4	5.0578e4	3	322.3000	322.9000	0.2178	1.2198	50.0000
323.1000	323.1000	Undefined	1.6240e4	1.6240e4	3	323.1000	323.2000	Undefined	1.2409	100.0000
323.4000	323.4000	Undefined	1.5724e4	3.9387e4	Undefined	323.4000	323.9000	Undefined	1.2015	100.0000
323.8000	323.8000	Undefined	8106.6667	1.7413e4	Undefined	323.6000	323.8000	Undefined	0.6194	100.0000
324.0000	324.0000	2596.3644	1.2987e4	1.2987e4	Undefined	323.9000	324.1000	0.1248	0.9923	50.0000
325.1000	324.9915	488.1975	5.9689e4	4.7413e5	Undefined	324.4000	325.6000	0.6657	4.5607	50.0000
325.7000	325.7000	2059.3593	1.5547e4	1.5547e4	Undefined	325.6000	325.8000	0.1582	1.1879	50.0000
326.0000	326.0000	Undefined	1.3547e4	2.4507e4	Undefined	325.8000	326.0000	Undefined	1.0351	100.0000
326.9000	326.8921	427.7368	1.1321e5	7.0305e5	Undefined	326.3000	327.6000	0.7642	8.6501	50.0000
327.9000	327.9427	1167.5812	2.4400e4	7.0578e4	Undefined	327.8000	328.3000	0.2809	1.8644	50.0000
328.2000	328.1874	Undefined	1.5467e4	1.5467e4	Undefined	328.1000	328.3000	Undefined	1.1818	70.7759
328.9000	328.9000	2532.8892	3.8924e4	8.0516e4	2	328.5000	329.0000	0.1299	2.9742	50.0000
329.2000	329.2280	Undefined	1.3680e4	1.3680e4	2	329.0000	329.3000	Undefined	1.0453	46.1014
329.9000	329.9000	Undefined	4826.6667	4826.6667	2	329.9000	330.0000	Undefined	0.3688	100.0000
330.2000	330.2025	Undefined	4791.1111	4791.1111	1	330.0000	330.3000	Undefined	0.3661	62.5232
330.9000	330.9000	2142.6791	1.5778e4	1.6391e4	Undefined	330.8000	331.1000	0.1544	1.2056	50.0000
331.2000	331.2435	Undefined	1.1022e4	1.1022e4	Undefined	331.1000	331.3000	Undefined	0.8422	67.3790
331.6000	331.6000	Undefined	1706.6667	1706.6667	Undefined	331.5000	331.6000	Undefined	0.1304	100.0000
334.6000	334.5665	Undefined	1.2436e4	3.3129e4	3	334.5000	335.0000	Undefined	0.9502	58.0415
334.9000	334.8979	1644.4079	1.0569e4	1.0569e4	3	334.7000	335.0000	0.2037	0.8076	50.0000
335.2000	335.1994	1081.9985	1.0267e4	2.9502e4	Undefined	335.0000	335.7000	0.3098	0.7845	50.0000
335.6000	335.5959	Undefined	5537.7778	5537.7778	Undefined	335.5000	335.7000	Undefined	0.4231	38.6035
336.7000	336.7024	1059.6633	1.8142e4	4.4462e4	2	336.5000	336.9000	0.3177	1.3862	50.0000
337.3000	337.2591	619.2761	2.0373e4	1.3922e5	Undefined	336.5000	337.5000	0.5446	1.5567	50.0000
337.7000	337.6878	1057.5984	1.8827e4	3.3867e4	Undefined	337.5000	337.9000	0.3193	1.4385	50.0000
339.2000	339.2149	1493.0281	1.7964e4	4.1440e4	Undefined	339.1000	339.5000	0.2272	1.3726	50.0000
341.0000	340.9217	422.9178	6.0373e4	4.5519e5	Undefined	340.3000	341.5000	0.8061	4.6130	50.0000
341.8000	341.8178	Undefined	9617.7778	2.8356e4	Undefined	341.6000	341.9000	Undefined	0.7349	78.9279
342.1000	342.1304	554.1358	1.0258e4	4.9938e4	3	341.6000	342.2000	0.6174	0.7838	50.0000
342.5000	342.5077	1214.1274	1.8942e4	4.3538e4	3	342.3000	342.8000	0.2821	1.4473	50.0000
342.9000	342.9338	974.6391	1.3902e4	4.4756e4	3	342.8000	343.4000	0.3519	1.0622	50.0000
343.3000	343.2702	Undefined	8364.4444	8364.4444	3	343.2000	343.4000	Undefined	0.6391	38.5760
343.5000	343.5000	2507.6094	6462.2222	6462.2222	3	343.4000	343.6000	0.1370	0.4938	50.0000
343.9000	343.9000	Undefined	3093.3333	3093.3333	3	343.9000	344.0000	Undefined	0.2364	100.0000
345.2000	345.2000	Undefined	1.0844e4	1.0844e4	Undefined	345.1000	345.2000	Undefined	0.8286	100.0000
346.0000	346.0000	Undefined	2977.7778	2977.7778	1	345.7000	346.0000	Undefined	0.2275	100.0000
347.1000	347.1000	Undefined	3946.6667	3946.6667	1	347.1000	347.2000	Undefined	0.3016	100.0000
347.5000	347.5000	Undefined	3048.8889	3048.8889	Undefined	347.5000	347.6000	Undefined	0.2330	100.0000
348.8000	348.8000	Undefined	9288.8889	9288.8889	Undefined	348.8000	348.9000	Undefined	0.7097	100.0000
349.0000	349.0412	Undefined	5982.2222	5982.2222	Undefined	348.9000	349.1000	Undefined	0.4571	63.1501
349.4000	349.4000	Undefined	3706.6667	3706.6667	Undefined	349.3000	349.4000	Undefined	0.2832	100.0000
350.5000	350.5000	2768.2128	3.0453e4	4.2347e4	2	350.4000	350.5000	0.1266	2.3269	50.0000
351.0000	351.0000	2366.0394	3.3742e4	6.4213e4	2	350.6000	351.3000	0.1483	2.5782	50.0000
351.4000	351.4000	Undefined	8711.1111	1.1716e4	2	351.3000	351.6000	Undefined	0.6656	100.0000
351.7000	351.7000	Undefined	6080.0000	6080.0000	Undefined	351.6000	351.7000	Undefined	0.4646	100.0000
352.4000	352.4361	Undefined	4186.6667	4186.6667	Undefined	352.3000	352.5000	Undefined	0.3199	70.9130
352.9000	352.9000	Undefined	5.3209e4	5.3209e4	Undefined	352.8000	352.9000	Undefined	4.0656	100.0000
354.3000	354.3000	Undefined	7102.2222	1.5031e4	Undefined	354.3000	354.4000	Undefined	0.5427	100.0000
354.6000	354.6837	760.7969	1.9484e4	6.5120e4	2	354.5000	355.1000	0.4662	1.4888	50.0000
355.2000	355.2358	1303.4913	1.3804e4	2.8916e4	2	355.1000	355.6000	0.2725	1.0548	50.0000
355.9000	355.8643	Undefined	6755.5556	7297.7778	2	355.8000	356.0000	Undefined	0.5162	62.0395
356.5000	356.5247	Undefined	1.7387e4	2.3956e4	Undefined	356.3000	356.6000	Undefined	1.3285	52.3006
357.0000	356.9775	Undefined	1.8338e4	1.1670e5	2	356.3000	357.2000	Undefined	1.4012	79.4716
357.4000	357.3655	Undefined	2.0613e4	3.2169e4	2	357.2000	357.5000	Undefined	1.5750	44.6744
358.1000	358.1000	Undefined	9760.0000	9760.0000	2	358.0000	358.1000	Undefined	0.7457	100.0000
358.4000	358.4066	1811.8661	1.7111e4	2.4089e4	1	358.3000	358.6000	0.1978	1.3074	50.0000
358.7000	358.7000	Undefined	2.7840e4	2.7840e4	Undefined	358.6000	358.7000	Undefined	2.1272	100.0000
359.3000	359.2770	Undefined	7751.1111	7751.1111	1	359.2000	359.4000	Undefined	0.5923	33.1995
361.7000	361.7000	2154.4177	4320.0000	4320.0000	Undefined	361.6000	361.8000	0.1679	0.3301	50.0000
362.7000	362.6900	1891.6944	5.9058e4	1.1234e5	2	362.4000	362.8000	0.1917	4.5125	50.0000
363.0000	363.0177	872.7666	3.0258e4	7.0996e4	2	362.8000	363.4000	0.4159	2.3120	50.0000
363.6000	363.6439	1742.6259	8222.2222	1.4116e4	2	363.5000	363.8000	0.2087	0.6282	50.0000
363.9000	363.9046	2293.0246	6666.6667	6666.6667	Undefined	363.8000	364.1000	0.1587	0.5094	50.0000
364.9000	364.9959	936.1777	1.9458e4	1.0134e5	Undefined	364.4000	365.4000	0.3899	1.4867	50.0000
365.6000	365.5513	1324.7103	7440.0000	8364.4444	Undefined	365.4000	365.7000	0.2759	0.5685	50.0000
366.0000	366.0000	Undefined	5244.4444	5244.4444	Undefined	366.0000	366.1000	Undefined	0.4007	100.0000
368.6000	368.6345	1575.0231	2.4836e4	5.9449e4	Undefined	368.4000	368.8000	0.2341	1.8976	50.0000
369.1000	369.1126	589.2482	1.9084e4	8.3582e4	Undefined	368.8000	369.5000	0.6264	1.4582	50.0000
370.7000	370.7000	3081.6076	1.0302e4	1.0302e4	Undefined	370.6000	370.8000	0.1203	0.7872	50.0000
371.0000	371.0000	2288.5273	3.5920e4	4.3671e4	Undefined	370.8000	371.1000	0.1621	2.7446	50.0000
371.3000	371.2678	Undefined	8640.0000	8640.0000	Undefined	371.1000	371.7000	Undefined	0.6602	68.1070
371.5000	371.5000	Undefined	6871.1111	6871.1111	Undefined	371.4000	371.7000	Undefined	0.5250	100.0000
372.9000	372.7851	1187.9952	3.3796e4	2.0755e5	1	372.1000	373.2000	0.3138	2.5823	50.0000
374.0000	373.9600	533.9093	1.1176e5	6.3489e5	Undefined	373.2000	374.2000	0.7004	8.5394	50.0000
375.5000	375.5394	Undefined	2.3662e4	3.1111e4	Undefined	375.3000	375.6000	Undefined	1.8080	56.5177
376.1000	376.0864	Undefined	3.0916e4	2.5049e5	1	375.3000	376.5000	Undefined	2.3622	78.7665
377.0000	377.0175	796.6488	2.2684e4	8.1067e4	1	376.7000	377.4000	0.4733	1.7333	50.0000
377.6000	377.6000	Undefined	4480.0000	8426.6667	Undefined	377.6000	377.9000	Undefined	0.3423	100.0000
377.6000	377.7823	Undefined	4480.0000	8426.6667	Undefined	377.6000	377.9000	Undefined	0.3097	42.1053
378.0000	378.0000	Undefined	1.1751e4	1.1751e4	Undefined	377.9000	378.0000	Undefined	0.8979	100.0000
379.0000	378.8969	436.6767	2.3307e4	1.6234e5	Undefined	378.3000	379.6000	0.8677	1.7808	50.0000
379.8000	379.8058	2385.6413	5457.7778	6808.8889	Undefined	379.7000	380.0000	0.1592	0.4170	50.0000
383.1000	383.1000	2398.2600	1.2684e4	1.7644e4	Undefined	382.9000	383.3000	0.1597	0.9692	50.0000
384.2000	384.2117	739.3518	5.7404e4	3.4053e5	2	383.5000	384.6000	0.5197	4.3862	50.0000
384.8000	384.7966	Undefined	1.7662e4	6.2080e4	2	384.6000	385.4000	Undefined	1.3495	88.8022
385.2000	385.2177	Undefined	1.5049e4	2.4631e4	2	385.1000	385.4000	Undefined	1.1499	71.4117
385.6000	385.6000	Undefined	5600.0000	5600.0000	2	385.4000	385.6000	Undefined	0.4279	100.0000
386.1000	386.1000	Undefined	1.8356e4	1.8356e4	Undefined	386.1000	386.2000	Undefined	1.4025	100.0000
387.0000	386.9846	1664.5792	4.6516e4	1.4628e5	Undefined	386.5000	387.1000	0.2325	3.5542	50.0000
388.4000	388.3738	1747.2952	2.6853e4	5.0391e4	3	388.2000	388.5000	0.2223	2.0518	50.0000
388.7000	388.7118	1448.3959	1.3040e4	1.3040e4	3	388.5000	388.9000	0.2684	0.9964	50.0000
389.0000	389.0127	2281.4355	1.5689e4	1.6924e4	Undefined	388.9000	389.2000	0.1705	1.1988	50.0000
389.3000	389.3000	1974.1397	9804.4444	1.0107e4	Undefined	389.2000	389.5000	0.1972	0.7491	50.0000
389.8000	389.8000	Undefined	3333.3333	3333.3333	Undefined	389.7000	389.8000	Undefined	0.2547	100.0000
390.5000	390.4597	1149.0212	2.2631e4	5.9502e4	3	390.2000	390.6000	0.3398	1.7292	50.0000
390.8000	390.8000	Undefined	3.0018e4	1.5159e5	3	390.2000	390.8000	Undefined	2.2936	100.0000
391.1000	391.0716	639.6714	3.5040e4	1.6033e5	3	390.6000	391.3000	0.6114	2.6774	50.0000
391.4000	391.4000	Undefined	1.3520e4	1.8009e4	Undefined	391.3000	391.9000	Undefined	1.0330	100.0000
391.7000	391.7356	1589.6944	8968.8889	1.5191e4	2	391.6000	391.9000	0.2464	0.6853	50.0000
392.1000	392.1000	Undefined	7253.3333	7253.3333	2	392.1000	392.2000	Undefined	0.5542	100.0000
392.7000	392.7000	Undefined	1.5120e4	1.5120e4	Undefined	392.5000	392.7000	Undefined	1.1553	100.0000
393.1000	393.1000	Undefined	1.2684e4	1.2684e4	2	393.0000	393.1000	Undefined	0.9692	100.0000
393.5000	393.5000	2798.5736	5324.4444	6106.6667	2	393.4000	393.7000	0.1406	0.4068	50.0000
394.2000	394.2000	2223.5134	7546.6667	7546.6667	Undefined	394.1000	394.3000	0.1773	0.5766	50.0000
394.4000	394.4000	Undefined	2.2276e4	2.9671e4	Undefined	394.3000	394.4000	Undefined	1.7020	100.0000
394.7000	394.7431	971.1805	5.4231e4	2.0469e5	Undefined	394.5000	395.3000	0.4065	4.1437	50.0000
395.9000	395.8644	Undefined	7866.6667	1.3244e4	Undefined	395.7000	396.1000	Undefined	0.6011	35.8757
396.6000	396.5715	1640.9199	4.5973e4	1.2508e5	2	396.1000	396.8000	0.2417	3.5128	50.0000
397.0000	397.0000	Undefined	1.6773e4	3.7556e4	2	396.8000	397.0000	Undefined	1.2816	100.0000
397.5000	397.5269	Undefined	3.3004e4	8.0507e4	2	397.1000	397.6000	Undefined	2.5218	59.8977
397.9000	397.8910	Undefined	5.1244e4	2.3292e5	2	397.1000	398.0000	Undefined	3.9155	76.6349
398.1000	398.1000	Undefined	4.8969e4	1.0780e5	2	398.0000	398.2000	Undefined	3.7416	100.0000
398.4000	398.4022	Undefined	5.3484e4	7.6169e4	2	398.3000	398.6000	Undefined	4.0867	60.0050
398.7000	398.7227	1039.5291	2.7244e4	1.1499e5	2	398.6000	399.4000	0.3836	2.0817	50.0000
398.9000	398.9000	Undefined	2.3502e4	7.9902e4	2	398.8000	399.4000	Undefined	1.7958	100.0000
398.9000	399.1554	Undefined	2.3502e4	1.0716e5	2	398.8000	399.7000	Undefined	1.6518	65.5428
399.5000	399.5000	2250.8039	1.1440e4	1.1440e4	Undefined	399.4000	399.8000	0.1775	0.8741	50.0000
400.8000	400.8621	379.9195	1.0725e5	9.8501e5	Undefined	400.4000	401.9000	1.0551	8.1951	50.0000
402.4000	402.3691	1129.8660	2.9262e4	8.2800e4	Undefined	402.0000	402.5000	0.3561	2.2359	50.0000
402.9000	403.0524	604.0855	1.4480e4	7.7564e4	Undefined	402.6000	403.6000	0.6672	1.1064	50.0000
403.8000	403.8000	3957.0942	7066.6667	7066.6667	Undefined	403.7000	403.9000	0.1020	0.5400	50.0000
404.5000	404.5253	Undefined	3928.8889	1.1636e4	2	404.4000	404.8000	Undefined	0.3002	73.3032
405.1000	405.1000	Undefined	1.6551e4	1.6551e4	2	405.0000	405.1000	Undefined	1.2646	100.0000
405.5000	405.4585	Undefined	7982.2222	7982.2222	2	405.4000	405.6000	Undefined	0.6099	65.3675
406.6000	406.6000	Undefined	7377.7778	1.6427e4	2	406.5000	406.6000	Undefined	0.5637	100.0000
407.0000	406.9919	2655.5225	4.8116e4	9.3191e4	Undefined	406.7000	407.1000	0.1533	3.6764	50.0000
407.2000	407.2000	Undefined	1.0987e4	1.0987e4	2	407.1000	407.4000	Undefined	0.8395	100.0000
407.5000	407.5000	Undefined	6702.2222	6702.2222	2	407.4000	407.5000	Undefined	0.5121	100.0000
407.9000	407.8639	Undefined	2977.7778	2977.7778	Undefined	407.7000	408.0000	Undefined	0.2275	57.9104
408.4000	408.4000	2727.6645	1.6009e4	2.0836e4	Undefined	408.2000	408.5000	0.1497	1.2232	50.0000
409.0000	408.9720	1261.5981	2.2551e4	6.0311e4	1	408.5000	409.1000	0.3242	1.7231	50.0000
409.2000	409.2000	Undefined	9706.6667	9706.6667	1	409.1000	409.4000	Undefined	0.7417	100.0000
410.1000	410.1000	Undefined	6826.6667	1.9964e4	Undefined	409.7000	410.1000	Undefined	0.5216	100.0000
410.7000	410.7440	911.2967	1.4427e4	8.9707e4	Undefined	410.2000	411.4000	0.4507	1.1023	50.0000
411.5000	411.4515	Undefined	2471.1111	2471.1111	Undefined	411.4000	411.6000	Undefined	0.1888	57.5540
411.9000	411.9000	2213.3194	4595.5556	6728.8889	1	411.6000	412.0000	0.1861	0.3511	50.0000
412.1000	412.1000	Undefined	1.1218e4	1.1218e4	2	412.0000	412.1000	Undefined	0.8571	100.0000
412.5000	412.5000	Undefined	5760.0000	5760.0000	2	412.5000	412.6000	Undefined	0.4401	100.0000
412.7000	412.7415	1837.3399	1.0747e4	1.8587e4	Undefined	412.6000	413.0000	0.2246	0.8211	50.0000
413.3000	413.3000	Undefined	2.0933e4	2.0933e4	2	413.3000	413.4000	Undefined	1.5995	100.0000
414.1000	414.1000	Undefined	3760.0000	3760.0000	1	414.1000	414.2000	Undefined	0.2873	100.0000
415.2000	415.2000	Undefined	2408.8889	2408.8889	1	415.2000	415.3000	Undefined	0.1841	100.0000
417.2000	417.2000	3130.2181	1.2800e4	1.2800e4	3	417.0000	417.3000	0.1333	0.9780	50.0000
417.5000	417.5000	Undefined	7324.4444	7324.4444	3	417.3000	417.5000	Undefined	0.5596	100.0000
418.0000	417.9995	2653.2304	1946.6667	1946.6667	3	417.8000	418.1000	0.1575	0.1487	50.0000
418.2000	418.2000	Undefined	8444.4444	8444.4444	Undefined	418.1000	418.2000	Undefined	0.6452	100.0000
419.1000	419.0277	1232.1707	7297.7778	2.1902e4	1	418.6000	419.3000	0.3401	0.5576	50.0000
419.6000	419.8339	2961.8565	4151.1111	1.8978e4	1	419.5000	420.2000	0.1417	0.3172	50.0000
420.8000	420.8000	Undefined	6026.6667	6026.6667	Undefined	420.8000	420.9000	Undefined	0.4605	100.0000
421.0000	421.0000	3490.1296	2168.8889	2168.8889	Undefined	420.9000	421.1000	0.1206	0.1657	50.0000
422.5000	422.5340	1375.3497	2.2818e4	5.7778e4	3	422.3000	422.8000	0.3072	1.7435	50.0000
422.9000	422.9000	951.9296	1.6987e4	5.0471e4	3	422.8000	423.4000	0.4443	1.2979	50.0000
423.2000	423.1744	Undefined	1.1920e4	1.7156e4	3	423.1000	423.4000	Undefined	0.9108	72.4832
423.5000	423.5000	2382.6936	3546.6667	3546.6667	3	423.4000	423.6000	0.1777	0.2710	50.0000
423.8000	423.8000	3568.5076	8666.6667	1.0604e4	Undefined	423.7000	423.9000	0.1188	0.6622	50.0000
424.1000	424.1038	2515.0003	6017.7778	8293.3333	Undefined	424.0000	424.3000	0.1686	0.4598	50.0000
424.5000	424.5000	Undefined	7795.5556	7795.5556	Undefined	424.5000	424.6000	Undefined	0.5956	100.0000
424.8000	424.8000	Undefined	8035.5556	1.6062e4	3	424.6000	424.8000	Undefined	0.6140	100.0000
425.0000	424.9918	1066.7587	1.0676e4	2.6738e4	3	424.6000	425.1000	0.3984	0.8157	50.0000
425.2000	425.2000	Undefined	9084.4444	9084.4444	3	425.1000	425.2000	Undefined	0.6941	100.0000
425.5000	425.5375	2085.8438	8097.7778	8097.7778	3	425.4000	425.7000	0.2040	0.6187	50.0000
425.8000	425.8000	Undefined	4800.0000	4800.0000	3	425.7000	425.9000	Undefined	0.3668	100.0000
426.6000	426.4457	Undefined	3813.3333	2124.4444	1	426.3000	426.6000	Undefined	0.1623	62.9707
426.6000	426.6000	Undefined	3813.3333	3813.3333	Undefined	426.3000	426.6000	Undefined	0.2914	100.0000
427.4000	427.3859	1914.4496	5466.6667	1.0027e4	Undefined	427.2000	427.5000	0.2232	0.4177	50.0000
427.9000	427.9000	Undefined	7937.7778	7937.7778	Undefined	427.9000	428.0000	Undefined	0.6065	100.0000
428.1000	428.1000	Undefined	5413.3333	5413.3333	Undefined	428.0000	428.1000	Undefined	0.4136	100.0000
430.8000	430.8955	1090.6761	1.3831e4	6.5493e4	2	430.4000	431.2000	0.3951	1.0568	50.0000
431.4000	431.4803	878.1384	1.0160e4	3.7129e4	2	431.2000	431.8000	0.4914	0.7763	50.0000
432.0000	432.0000	3553.7851	6097.7778	6097.7778	2	431.9000	432.1000	0.1216	0.4659	50.0000
433.1000	433.0326	1348.7627	1.1227e4	2.6596e4	Undefined	432.8000	433.4000	0.3211	0.8578	50.0000
434.7000	434.7000	Undefined	5937.7778	5937.7778	Undefined	434.7000	434.8000	Undefined	0.4537	100.0000
434.9000	434.9000	3696.1460	4346.6667	4346.6667	Undefined	434.8000	435.0000	0.1177	0.3321	50.0000
435.3000	435.3000	2369.5420	4462.2222	1.7147e4	Undefined	435.2000	435.8000	0.1837	0.3410	50.0000
435.5000	435.5000	1687.1410	4160.0000	6542.2222	1	435.4000	435.8000	0.2581	0.3179	50.0000
436.6000	436.6276	1506.3283	8035.5556	1.8729e4	Undefined	436.4000	436.8000	0.2899	0.6140	50.0000
437.0000	437.0000	Undefined	9893.3333	1.6027e4	Undefined	437.0000	437.3000	Undefined	0.7559	100.0000
437.4000	437.4000	2998.0567	6266.6667	6266.6667	1	437.3000	437.5000	0.1459	0.4788	50.0000
438.4000	438.4240	1282.6411	6817.7778	2.6631e4	Undefined	438.0000	438.7000	0.3418	0.5209	50.0000
438.8000	438.8000	Undefined	5386.6667	5386.6667	Undefined	438.7000	438.9000	Undefined	0.4116	100.0000
439.2000	439.1555	1265.3065	1.0773e4	3.8364e4	Undefined	438.7000	439.3000	0.3471	0.8232	50.0000
440.3000	440.3000	Undefined	5342.2222	5342.2222	2	440.2000	440.3000	Undefined	0.4082	100.0000
440.8000	440.8000	Undefined	5928.8889	5928.8889	2	440.7000	440.8000	Undefined	0.4530	100.0000
441.2000	441.2000	2647.4809	4773.3333	4773.3333	2	441.1000	441.4000	0.1666	0.3647	50.0000
445.0000	445.0745	440.6985	1.8916e4	1.6314e5	1	444.4000	445.7000	1.0099	1.4453	50.0000
446.1000	446.0653	2054.8979	1.7760e4	4.0907e4	1	445.8000	446.2000	0.2171	1.3570	50.0000
446.4000	446.4206	2274.0562	1.6409e4	2.6720e4	Undefined	446.3000	446.6000	0.1963	1.2538	50.0000
447.2000	447.1400	543.0766	1.8142e4	1.2030e5	Undefined	446.6000	447.7000	0.8233	1.3862	50.0000
447.8000	447.8000	Undefined	8693.3333	1.9476e4	1	447.7000	448.1000	Undefined	0.6642	100.0000
449.0000	449.0000	Undefined	1.5529e4	1.5529e4	1	449.0000	449.1000	Undefined	1.1865	100.0000
449.4000	449.3457	1575.2967	6933.3333	6933.3333	Undefined	449.1000	449.5000	0.2852	0.5298	50.0000
449.7000	449.7000	Undefined	2631.1111	2631.1111	1	449.7000	449.8000	Undefined	0.2010	100.0000
