# Supplementary material for: Study on the performance and mechanism of a p–n type In2O3/BiOCl heterojunction prepared using a sacrificial MOF framework for the degradation of PFOA
Source: RSC Adv. 2025 May 8;15(19):15029–51. doi: 10.1039/d5ra01317h (PMC12060136; doi:10.1039/d5ra01317h)
Supplement: RA-015-D5RA01317H-s001 [file RA-015-D5RA01317H-s001.zip › Supplementary Information/LC-MS/20221123-2h-7.txt]

104.8000	104.8351	455.2119	1.2093e4	2.9467e4	Undefined	104.5000	105.0000	0.2303	0.7118	50.0000
105.5000	105.5169	Undefined	6.6653e4	1.0953e5	Undefined	105.3000	105.6000	Undefined	3.9234	65.0730
106.2000	106.1385	169.8550	1.0963e5	5.0469e5	Undefined	105.6000	106.4000	0.6249	6.4529	50.0000
114.5000	114.5000	Undefined	1.9627e4	4.6480e4	Undefined	114.5000	114.8000	Undefined	1.1553	100.0000
114.5000	114.9080	Undefined	1.9627e4	7.4680e4	Undefined	114.5000	115.0000	Undefined	0.8924	91.2929
117.9000	117.9000	Undefined	6386.6667	6386.6667	Undefined	117.9000	118.0000	Undefined	0.3759	100.0000
118.6000	118.6356	Undefined	1.5427e4	2.9667e4	1	118.5000	118.8000	Undefined	0.9081	74.4598
119.7000	119.7000	Undefined	1.6053e4	2.9133e4	Undefined	119.6000	119.7000	Undefined	0.9449	100.0000
119.9000	119.9113	633.0632	1.6533e4	1.6533e4	Undefined	119.8000	120.1000	0.1894	0.9732	50.0000
123.8000	123.8000	Undefined	2.0760e4	2.0760e4	Undefined	123.8000	123.9000	Undefined	1.2220	100.0000
124.1000	124.1000	Undefined	2.5307e4	4.2200e4	Undefined	124.1000	124.3000	Undefined	1.4896	100.0000
126.5000	126.5000	720.1915	7.2112e5	1.6466e6	Undefined	126.2000	126.6000	0.1756	42.4471	50.0000
127.0000	126.9996	389.3682	7.6056e5	2.6447e6	Undefined	126.7000	127.3000	0.3262	44.7687	50.0000
127.9000	127.8821	Undefined	1.1760e4	1.1760e4	Undefined	127.8000	128.0000	Undefined	0.6922	41.8367
130.8000	130.8186	Undefined	7920.0000	1.8840e4	2	130.6000	131.1000	Undefined	0.4662	39.4781
131.2000	131.2000	836.5780	9986.6667	3.5867e4	Undefined	130.6000	131.2000	0.1568	0.5878	50.0000
131.8000	131.7881	222.6948	3.8987e4	2.8833e5	Undefined	131.3000	132.5000	0.5918	2.2949	50.0000
140.8000	140.8197	147.7654	1.6989e6	1.5135e7	Undefined	140.1000	141.4000	0.9530	100.0000	50.0000
141.8000	141.8154	Undefined	1.2976e5	4.5833e5	Undefined	141.5000	142.4000	Undefined	7.6380	61.6317
142.3000	142.2816	Undefined	8.8240e4	8.8240e4	1	142.2000	142.4000	Undefined	5.1941	34.5119
142.6000	142.6000	1119.0221	5.5933e4	5.5933e4	Undefined	142.4000	142.7000	0.1274	3.2924	50.0000
143.2000	143.1948	803.6715	8.0667e4	1.5675e5	Undefined	143.0000	143.4000	0.1782	4.7483	50.0000
144.9000	144.8862	619.6885	1.8907e4	3.4973e4	Undefined	144.7000	145.0000	0.2338	1.1129	50.0000
146.4000	146.4000	703.0182	1.7893e4	3.5333e4	Undefined	146.2000	146.4000	0.2082	1.0533	50.0000
146.6000	146.6300	610.4405	3.7227e4	5.3240e4	Undefined	146.5000	146.8000	0.2402	2.1913	50.0000
147.0000	147.0064	Undefined	3.5493e4	4.7200e4	1	146.8000	147.1000	Undefined	2.0892	64.3313
147.9000	147.9000	Undefined	2.0320e4	2.0320e4	1	147.7000	147.9000	Undefined	1.1961	100.0000
148.5000	148.5000	Undefined	5546.6667	5546.6667	Undefined	148.3000	148.5000	Undefined	0.3265	100.0000
148.9000	148.9306	Undefined	4333.3333	4333.3333	1	148.8000	149.0000	Undefined	0.2551	46.7692
150.4000	150.4000	1279.1913	1.3880e4	1.3880e4	Undefined	150.3000	150.5000	0.1176	0.8170	50.0000
150.6000	150.6000	1132.3265	1.4987e4	1.4987e4	Undefined	150.5000	150.6000	0.1330	0.8822	50.0000
150.8000	150.8000	929.5328	1.7973e4	3.8880e4	Undefined	150.7000	151.2000	0.1622	1.0580	50.0000
151.0000	151.0000	Undefined	1.1933e4	1.3960e4	Undefined	150.9000	151.2000	Undefined	0.7024	100.0000
152.4000	152.4000	Undefined	1.7440e4	2.2893e4	Undefined	152.4000	152.5000	Undefined	1.0266	100.0000
152.7000	152.7000	1162.1257	1.0640e4	1.0640e4	Undefined	152.6000	152.8000	0.1314	0.6263	50.0000
153.0000	152.9564	693.5512	1.3587e4	1.9867e4	1	152.8000	153.2000	0.2205	0.7997	50.0000
154.0000	154.0000	Undefined	8506.6667	8506.6667	1	154.0000	154.1000	Undefined	0.5007	100.0000
154.5000	154.5000	878.0709	1.0747e4	1.1560e4	1	154.4000	154.6000	0.1760	0.6326	50.0000
155.0000	155.0000	Undefined	6040.0000	1.0267e4	Undefined	155.0000	155.3000	Undefined	0.3555	100.0000
155.6000	155.5921	971.6228	8986.6667	1.3640e4	Undefined	155.4000	155.7000	0.1601	0.5290	50.0000
156.8000	156.8626	200.8073	1.3187e5	1.0044e6	Undefined	156.3000	157.4000	0.7812	7.7620	50.0000
157.7000	157.7489	Undefined	6626.6667	6626.6667	2	157.5000	157.8000	Undefined	0.3901	68.3099
158.1000	158.1000	Undefined	6680.0000	6680.0000	2	158.1000	158.2000	Undefined	0.3932	100.0000
158.9000	158.9176	500.8250	5.1827e4	2.7371e5	Undefined	158.2000	159.2000	0.3173	3.0507	50.0000
160.5000	160.5000	Undefined	2.2800e4	3.0093e4	Undefined	160.5000	160.7000	Undefined	1.3421	100.0000
160.8000	160.8000	Undefined	8013.3333	8013.3333	Undefined	160.7000	160.8000	Undefined	0.4717	100.0000
161.8000	161.8471	310.4502	3.1613e4	1.3115e5	2	161.7000	162.3000	0.5213	1.8608	50.0000
162.2000	162.1617	Undefined	2.3360e4	2.3360e4	2	162.1000	162.3000	Undefined	1.3750	43.6929
162.7000	162.6980	Undefined	2.1520e4	3.7973e4	1	162.6000	162.9000	Undefined	1.2667	66.0781
163.1000	163.1832	500.8520	4.7960e4	1.4332e5	1	162.9000	163.5000	0.3258	2.8231	50.0000
163.6000	163.6000	Undefined	1.5800e4	1.5800e4	1	163.5000	163.7000	Undefined	0.9300	100.0000
164.0000	164.0000	1077.6181	8.8573e4	1.6915e5	Undefined	163.9000	164.4000	0.1522	5.2137	50.0000
164.8000	164.8023	Undefined	4.9787e4	1.0464e5	Undefined	164.5000	164.9000	Undefined	2.9306	65.4660
165.7000	165.7493	Undefined	1.1472e5	9.4348e5	1	164.9000	166.3000	Undefined	6.7527	45.7055
166.8000	166.8091	Undefined	7.0093e4	3.0760e5	1	166.6000	167.2000	Undefined	4.1259	77.5728
167.8000	167.7632	424.1935	7.9053e4	3.2852e5	1	167.2000	168.1000	0.3955	4.6533	50.0000
168.4000	168.3624	751.3813	3.0587e4	5.1693e4	Undefined	168.2000	168.5000	0.2241	1.8004	50.0000
168.7000	168.7161	770.6915	2.1573e4	2.1573e4	Undefined	168.5000	168.9000	0.2189	1.2699	50.0000
169.1000	169.1337	801.6613	4.5533e4	1.5443e5	Undefined	168.9000	169.6000	0.2110	2.6802	50.0000
170.6000	170.7373	231.3743	1.5660e5	1.1270e6	2	170.3000	171.6000	0.7379	9.2179	50.0000
171.1000	171.0922	Undefined	1.1639e5	3.3953e5	2	171.0000	171.6000	Undefined	6.8508	75.1804
171.8000	171.8000	1292.2561	3.3027e4	3.3027e4	Undefined	171.7000	171.9000	0.1329	1.9440	50.0000
172.2000	172.2000	592.6041	4.0400e4	7.4653e4	2	171.9000	172.2000	0.2906	2.3781	50.0000
172.5000	172.5023	474.3986	4.7347e4	1.3065e5	Undefined	172.3000	172.8000	0.3636	2.7870	50.0000
173.3000	173.2823	Undefined	7.4733e4	2.1159e5	Undefined	172.8000	173.4000	Undefined	4.3990	79.7502
173.8000	173.8488	448.6124	1.8533e4	1.8533e4	Undefined	173.7000	174.1000	0.3875	1.0909	50.0000
175.7000	175.7000	1261.0489	2.2280e4	2.2280e4	Undefined	175.6000	175.8000	0.1393	1.3115	50.0000
175.9000	175.9000	Undefined	7.6733e4	7.6733e4	Undefined	175.8000	175.9000	Undefined	4.5167	100.0000
176.8000	176.8280	279.3580	1.1095e5	6.3368e5	Undefined	176.2000	177.2000	0.6330	6.5306	50.0000
177.6000	177.6309	Undefined	9.0880e4	6.2755e5	Undefined	177.4000	178.4000	Undefined	5.3494	69.1315
178.2000	178.1603	Undefined	5.9213e4	1.1849e5	Undefined	178.1000	178.4000	Undefined	3.4855	63.3979
179.0000	178.9303	519.2116	1.2623e5	5.1613e5	Undefined	178.5000	179.3000	0.3446	7.4301	50.0000
180.0000	179.9504	367.5574	9.6093e4	4.7588e5	1	179.3000	180.2000	0.4896	5.6563	50.0000
180.5000	180.4911	Undefined	4.4333e4	7.6600e4	1	180.2000	180.6000	Undefined	2.6096	85.0977
181.1000	180.9674	340.4247	1.1057e5	5.4033e5	Undefined	180.6000	181.4000	0.5316	6.5087	50.0000
181.6000	181.6192	Undefined	7.6160e4	9.7027e4	Undefined	181.4000	181.7000	Undefined	4.4830	69.5728
182.2000	182.0412	1060.5649	1.0709e5	6.4231e5	2	181.4000	182.6000	0.1716	6.3038	50.0000
182.7000	182.7000	Undefined	5.6307e4	1.0792e5	2	182.6000	182.9000	Undefined	3.3144	100.0000
183.0000	183.0000	Undefined	4.4600e4	5.7373e4	2	182.9000	183.0000	Undefined	2.6253	100.0000
183.6000	183.7462	Undefined	8.0107e4	7.8857e5	1	183.1000	184.3000	Undefined	4.7153	65.2463
184.5000	184.5000	Undefined	8.3613e4	1.3151e5	1	184.4000	184.5000	Undefined	4.9217	100.0000
184.7000	184.7417	Undefined	9.3120e4	3.6120e5	1	184.6000	185.2000	Undefined	5.4813	72.5014
185.4000	185.4000	Undefined	6.8173e4	1.6055e5	Undefined	185.2000	185.4000	Undefined	4.0129	100.0000
185.9000	185.8892	Undefined	8.4320e4	5.3176e5	1	185.5000	186.4000	Undefined	4.9633	52.1980
186.7000	186.7656	419.6579	8.8933e4	3.6245e5	1	186.4000	187.2000	0.4450	5.2349	50.0000
187.4000	187.4109	547.9024	3.6907e4	9.0347e4	Undefined	187.2000	187.5000	0.3421	2.1724	50.0000
187.7000	187.7000	1502.3008	9.2893e4	1.2552e5	Undefined	187.6000	187.8000	0.1249	5.4680	50.0000
188.1000	188.0606	Undefined	3.1653e4	6.5733e4	1	187.9000	188.3000	Undefined	1.8632	32.2662
189.1000	189.0316	Undefined	4.3547e4	1.2792e5	Undefined	188.9000	189.3000	Undefined	2.5633	33.0374
190.4000	190.4000	Undefined	9053.3333	9053.3333	Undefined	190.4000	190.5000	Undefined	0.5329	100.0000
191.1000	191.0663	Undefined	3.9760e4	1.4141e5	Undefined	190.7000	191.2000	Undefined	2.3404	70.0537
191.9000	191.8446	318.5459	1.4161e5	1.0378e6	Undefined	191.2000	192.7000	0.6023	8.3358	50.0000
193.1000	193.1233	Undefined	5.9333e4	3.0817e5	Undefined	192.9000	193.8000	Undefined	3.4925	82.2135
193.9000	193.9055	Undefined	2.8627e4	1.3757e5	1	193.8000	194.5000	Undefined	1.6850	95.4821
194.7000	194.6568	875.7865	4.6413e4	8.3227e4	Undefined	194.5000	194.8000	0.2223	2.7320	50.0000
195.0000	195.1048	874.0309	7.5347e4	2.9008e5	Undefined	194.8000	195.8000	0.2232	4.4351	50.0000
196.0000	196.0294	Undefined	3.8973e4	5.4000e4	Undefined	195.8000	196.1000	Undefined	2.2941	64.4714
196.3000	196.3055	Undefined	3.9893e4	2.1189e5	2	195.8000	196.4000	Undefined	2.3482	80.0134
196.7000	196.7641	Undefined	4.7053e4	2.6068e5	2	196.5000	197.3000	Undefined	2.7697	71.8617
197.4000	197.4000	1722.7625	4.3733e4	4.3733e4	2	197.3000	197.5000	0.1146	2.5743	50.0000
197.9000	197.8665	543.9246	4.8867e4	2.0268e5	1	197.6000	198.3000	0.3638	2.8764	50.0000
198.6000	198.6000	Undefined	3.6493e4	3.6493e4	1	198.6000	198.7000	Undefined	2.1481	100.0000
198.6000	198.8000	Undefined	3.6493e4	1.0668e5	1	198.6000	198.8000	Undefined	1.6984	100.0000
199.0000	199.0403	692.9433	5.0507e4	1.1141e5	2	198.9000	199.1000	0.2872	2.9730	50.0000
199.5000	199.5000	1379.1685	1.0519e5	1.9657e5	Undefined	199.2000	199.7000	0.1447	6.1916	50.0000
199.8000	199.8000	Undefined	3.6560e4	7.4747e4	1	199.7000	200.1000	Undefined	2.1520	100.0000
200.0000	199.9790	Undefined	2.6707e4	2.6707e4	Undefined	199.9000	200.1000	Undefined	1.5720	40.9885
204.9000	204.9000	Undefined	4.5213e4	1.4633e5	2	204.9000	205.4000	Undefined	2.6614	100.0000
205.3000	205.2536	Undefined	2.7827e4	2.7827e4	2	205.1000	205.4000	Undefined	1.6380	55.9655
205.7000	205.7388	958.0691	1.9907e4	3.3880e4	1	205.6000	205.9000	0.2147	1.1718	50.0000
206.7000	206.7000	Undefined	1.6107e4	1.6107e4	1	206.5000	206.7000	Undefined	0.9481	100.0000
208.0000	207.9679	Undefined	1.1667e4	2.0227e4	Undefined	207.9000	208.1000	Undefined	0.6867	59.6000
208.7000	208.7613	281.4730	1.7917e5	1.4263e6	Undefined	208.1000	209.4000	0.7417	10.5466	50.0000
209.6000	209.6000	1533.4913	2.9360e4	2.9360e4	3	209.5000	209.7000	0.1367	1.7282	50.0000
209.9000	209.9263	840.1858	1.3787e4	1.3787e4	3	209.7000	210.1000	0.2499	0.8115	50.0000
210.2000	210.2363	Undefined	1.3027e4	1.3027e4	3	210.1000	210.3000	Undefined	0.7668	42.8864
210.5000	210.4635	857.9490	2.8840e4	6.5533e4	Undefined	210.1000	210.6000	0.2453	1.6976	50.0000
210.8000	210.7909	Undefined	3.1493e4	1.3812e5	Undefined	210.1000	210.9000	Undefined	1.8538	90.8975
211.2000	211.2000	Undefined	6.3640e4	1.6117e5	Undefined	210.6000	211.2000	Undefined	3.7460	100.0000
212.0000	212.0000	Undefined	2.1533e4	2.1533e4	Undefined	212.0000	212.1000	Undefined	1.2675	100.0000
212.7000	212.6862	Undefined	2.8907e4	1.1781e5	Undefined	212.6000	213.2000	Undefined	1.7015	80.7887
214.1000	214.1000	Undefined	9360.0000	9360.0000	1	214.0000	214.1000	Undefined	0.5510	100.0000
214.4000	214.4165	Undefined	1.0867e4	1.6240e4	3	214.3000	214.6000	Undefined	0.6396	67.7914
214.7000	214.7000	Undefined	1.0013e4	1.0013e4	3	214.6000	214.7000	Undefined	0.5894	100.0000
215.1000	215.1000	1887.1639	1.4347e4	1.4347e4	Undefined	215.0000	215.2000	0.1140	0.8445	50.0000
215.3000	215.3000	Undefined	9146.6667	9146.6667	Undefined	215.2000	215.3000	Undefined	0.5384	100.0000
219.1000	219.1000	1807.5944	1.1347e4	1.1347e4	Undefined	219.0000	219.2000	0.1212	0.6679	50.0000
220.6000	220.6000	Undefined	3746.6667	3746.6667	Undefined	220.5000	220.6000	Undefined	0.2205	100.0000
221.8000	221.7989	1301.7752	2.4867e4	5.0573e4	2	221.4000	221.9000	0.1704	1.4637	50.0000
222.1000	222.1126	Undefined	1.7413e4	1.7413e4	2	221.9000	222.2000	Undefined	1.0250	65.8499
222.7000	222.8437	260.5288	3.4285e5	2.7307e6	Undefined	222.2000	223.4000	0.8554	20.1813	50.0000
223.7000	223.7633	509.8855	3.0120e4	1.2885e5	1	223.5000	224.3000	0.4389	1.7729	50.0000
224.5000	224.5000	1038.7355	3.1200e4	5.4000e4	Undefined	224.3000	224.5000	0.2161	1.8365	50.0000
225.1000	224.9305	428.7551	6.4107e4	2.7796e5	Undefined	224.6000	225.5000	0.5246	3.7735	50.0000
225.8000	225.8000	Undefined	3.8200e4	3.8200e4	2	225.6000	225.8000	Undefined	2.2486	100.0000
226.3000	226.3000	1447.7856	2.8000e4	2.8000e4	2	226.2000	226.3000	0.1563	1.6482	50.0000
226.6000	226.6918	255.6193	9.9840e4	8.2921e5	Undefined	226.4000	227.4000	0.8868	5.8769	50.0000
227.6000	227.6064	Undefined	2.6627e4	2.6627e4	2	227.5000	227.8000	Undefined	1.5673	58.3625
228.0000	228.0570	601.3666	2.0413e4	4.7533e4	2	227.8000	228.3000	0.3792	1.2016	50.0000
228.7000	228.7000	Undefined	3.3027e4	3.3027e4	2	228.6000	228.7000	Undefined	1.9440	100.0000
231.2000	231.2000	Undefined	1.1533e4	1.1533e4	Undefined	231.2000	231.3000	Undefined	0.6789	100.0000
232.0000	232.0000	Undefined	5706.6667	5706.6667	Undefined	232.0000	232.1000	Undefined	0.3359	100.0000
232.7000	232.7000	Undefined	2.4760e4	2.4760e4	Undefined	232.7000	232.8000	Undefined	1.4574	100.0000
233.0000	233.0000	Undefined	2.7120e4	2.7120e4	1	233.0000	233.1000	Undefined	1.5964	100.0000
234.1000	234.1000	2046.5045	7506.6667	7506.6667	1	233.9000	234.2000	0.1144	0.4419	50.0000
234.3000	234.3000	1567.9292	1.7667e4	1.7667e4	Undefined	234.2000	234.4000	0.1494	1.0399	50.0000
234.6000	234.6147	Undefined	1.8640e4	4.7733e4	Undefined	234.2000	234.7000	Undefined	1.0972	59.3348
235.1000	235.0647	1563.7424	5.1320e4	1.3143e5	Undefined	234.7000	235.3000	0.1503	3.0208	50.0000
236.5000	236.5000	Undefined	6546.6667	6546.6667	Undefined	236.5000	236.6000	Undefined	0.3854	100.0000
236.7000	236.7000	1805.5037	3573.3333	3573.3333	Undefined	236.6000	236.8000	0.1311	0.2103	50.0000
237.1000	237.1000	Undefined	1.3107e4	1.3107e4	Undefined	237.0000	237.1000	Undefined	0.7715	100.0000
238.9000	238.8317	1583.1735	1.1453e5	4.7477e5	1	238.3000	239.4000	0.1509	6.7417	50.0000
240.0000	239.9304	423.3841	1.8813e4	9.8920e4	1	239.6000	240.7000	0.5667	1.1074	50.0000
240.8000	240.8000	Undefined	2.0387e4	2.0387e4	1	240.7000	240.8000	Undefined	1.2000	100.0000
241.2000	241.2000	1276.4552	1.9933e4	2.5067e4	Undefined	241.1000	241.4000	0.1890	1.1733	50.0000
241.7000	241.7000	1650.8725	1.2453e4	1.2453e4	1	241.6000	241.8000	0.1464	0.7330	50.0000
244.8000	244.8000	Undefined	1.0813e4	1.0813e4	1	244.8000	244.9000	Undefined	0.6365	100.0000
245.8000	245.8000	Undefined	1.6853e4	1.6853e4	Undefined	245.7000	245.8000	Undefined	0.9920	100.0000
247.2000	247.2000	Undefined	5346.6667	7160.0000	Undefined	247.2000	247.4000	Undefined	0.3147	100.0000
247.5000	247.5000	1813.0310	6773.3333	6773.3333	Undefined	247.4000	247.6000	0.1365	0.3987	50.0000
247.8000	247.8311	Undefined	7640.0000	1.7267e4	Undefined	247.4000	247.9000	Undefined	0.4497	67.9756
248.8000	248.7677	Undefined	5.9400e4	2.4115e5	Undefined	248.5000	249.1000	Undefined	3.4964	39.0909
250.5000	250.5000	Undefined	2.0280e4	2.0280e4	2	250.5000	250.6000	Undefined	1.1937	100.0000
251.1000	251.1000	1626.9864	1.3280e4	1.7293e4	2	251.0000	251.3000	0.1543	0.7817	50.0000
251.4000	251.4000	Undefined	7813.3333	7813.3333	2	251.3000	251.4000	Undefined	0.4599	100.0000
252.6000	252.6000	Undefined	6266.6667	6266.6667	Undefined	252.6000	252.7000	Undefined	0.3689	100.0000
255.1000	254.9887	279.1201	1.6995e5	1.4210e6	Undefined	254.5000	255.6000	0.9135	10.0035	50.0000
255.9000	255.9184	Undefined	4.0907e4	1.2525e5	Undefined	255.7000	256.2000	Undefined	2.4079	70.2412
259.0000	259.0000	Undefined	3.2413e4	3.2413e4	Undefined	259.0000	259.1000	Undefined	1.9079	100.0000
261.3000	261.3000	1777.4809	1.4787e4	1.4787e4	Undefined	261.2000	261.4000	0.1470	0.8704	50.0000
261.7000	261.7000	Undefined	6893.3333	6893.3333	Undefined	261.6000	261.7000	Undefined	0.4058	100.0000
262.0000	262.0000	1553.8689	9866.6667	9866.6667	1	261.9000	262.1000	0.1686	0.5808	50.0000
262.8000	262.7339	415.8999	7.3653e4	4.0579e5	Undefined	262.3000	263.1000	0.6317	4.3354	50.0000
263.2000	263.2000	Undefined	2.4280e4	2.4280e4	Undefined	263.1000	263.3000	Undefined	1.4292	100.0000
263.8000	263.8000	Undefined	1.2027e4	1.2027e4	Undefined	263.8000	263.9000	Undefined	0.7079	100.0000
264.0000	263.9805	Undefined	4226.6667	4226.6667	Undefined	263.9000	264.1000	Undefined	0.2488	38.8013
264.7000	264.6645	1288.2978	2.4093e4	4.6587e4	2	264.5000	264.8000	0.2054	1.4182	50.0000
264.9000	265.0442	1728.3919	1.5027e4	3.7867e4	2	264.8000	265.5000	0.1533	0.8845	50.0000
265.6000	265.6000	Undefined	6640.0000	6640.0000	2	265.5000	265.6000	Undefined	0.3908	100.0000
266.3000	266.3857	1709.0950	1.2400e4	3.9733e4	2	265.8000	266.6000	0.1559	0.7299	50.0000
266.7000	266.7000	Undefined	5.5773e4	5.5773e4	2	266.6000	266.7000	Undefined	3.2830	100.0000
267.2000	267.2000	Undefined	8333.3333	8333.3333	Undefined	267.1000	267.2000	Undefined	0.4905	100.0000
267.4000	267.4338	1115.7827	1.0187e4	1.3200e4	2	267.3000	267.6000	0.2397	0.5996	50.0000
269.2000	269.2000	Undefined	5.5987e4	5.5987e4	Undefined	269.1000	269.2000	Undefined	3.2955	100.0000
269.8000	269.8000	Undefined	2.3467e4	2.3467e4	Undefined	269.8000	269.9000	Undefined	1.3813	100.0000
272.6000	272.6000	Undefined	2.7427e4	2.7427e4	Undefined	272.6000	272.7000	Undefined	1.6144	100.0000
274.7000	274.7487	Undefined	3600.0000	3600.0000	Undefined	274.6000	274.8000	Undefined	0.2119	70.9259
275.4000	275.2297	Undefined	1.2547e4	4.3880e4	Undefined	275.1000	275.4000	Undefined	0.7275	58.6300
275.4000	275.4000	Undefined	1.2547e4	4.3880e4	Undefined	275.1000	275.4000	Undefined	0.7385	100.0000
275.6000	275.6000	2098.1480	2.1400e4	6.5280e4	Undefined	275.1000	275.7000	0.1314	1.2597	50.0000
275.9000	275.9445	1091.9115	1.7387e4	2.0173e4	Undefined	275.7000	276.1000	0.2527	1.0234	50.0000
276.8000	276.8311	382.4515	8.2613e4	5.3439e5	Undefined	276.1000	277.5000	0.7238	4.8628	50.0000
277.7000	277.7000	2095.8914	9880.0000	9880.0000	Undefined	277.5000	277.8000	0.1325	0.5816	50.0000
277.9000	277.9180	Undefined	1.1440e4	1.1440e4	Undefined	277.8000	278.0000	Undefined	0.6734	34.9650
278.7000	278.8001	496.3886	3.8987e4	2.4249e5	2	278.0000	279.3000	0.5617	2.2949	50.0000
279.4000	279.4000	Undefined	2.9107e4	7.4720e4	2	279.3000	279.8000	Undefined	1.7133	100.0000
279.7000	279.6883	Undefined	1.3507e4	1.3507e4	2	279.6000	279.9000	Undefined	0.7950	55.7256
280.2000	280.2000	Undefined	1.1040e4	2.5827e4	Undefined	279.9000	280.2000	Undefined	0.6498	100.0000
280.7000	280.7893	407.6059	3.6747e4	2.5061e5	Undefined	280.3000	281.5000	0.6889	2.1630	50.0000
281.7000	281.6675	Undefined	1.5920e4	2.5093e4	Undefined	281.5000	281.8000	Undefined	0.9371	45.1843
283.2000	283.0023	430.7087	4.7239e5	3.2830e6	Undefined	282.5000	283.7000	0.6571	27.8060	50.0000
283.9000	283.9065	Undefined	7.4187e4	1.2523e5	Undefined	283.8000	284.1000	Undefined	4.3668	80.3648
285.3000	285.3000	Undefined	9.4267e4	9.4267e4	1	285.3000	285.4000	Undefined	5.5488	100.0000
286.5000	286.5000	Undefined	2.3160e4	2.3160e4	1	286.3000	286.5000	Undefined	1.3633	100.0000
287.2000	287.1683	1268.5933	3.2027e4	8.0173e4	1	286.8000	287.4000	0.2264	1.8852	50.0000
287.7000	287.7000	2387.2632	5760.0000	5760.0000	Undefined	287.6000	287.8000	0.1205	0.3390	50.0000
288.0000	288.0000	1816.0784	1.6133e4	2.2587e4	1	287.8000	288.2000	0.1586	0.9497	50.0000
289.3000	289.3000	2642.0673	6373.3333	6373.3333	1	289.2000	289.4000	0.1095	0.3752	50.0000
289.8000	289.8000	1845.7879	1.1093e4	1.8960e4	Undefined	289.6000	290.0000	0.1570	0.6530	50.0000
290.8000	290.6952	326.2900	6.8013e4	5.0536e5	Undefined	290.0000	291.4000	0.8909	4.0035	50.0000
291.6000	291.6058	697.3328	1.8827e4	5.6733e4	Undefined	291.4000	292.1000	0.4182	1.1082	50.0000
292.9000	292.9702	290.3161	1.0539e5	9.4349e5	1	292.1000	293.6000	1.0091	6.2034	50.0000
293.9000	293.8266	Undefined	3.7627e4	1.6988e5	1	293.6000	294.5000	Undefined	2.2148	70.9072
294.6000	294.6000	Undefined	1.6080e4	1.6080e4	Undefined	294.5000	294.6000	Undefined	0.9465	100.0000
295.4000	295.3583	Undefined	1.0093e4	3.7600e4	Undefined	295.2000	295.7000	Undefined	0.5941	59.7094
295.9000	295.8681	1113.0370	7786.6667	1.2053e4	Undefined	295.7000	296.0000	0.2658	0.4583	50.0000
296.1000	296.1000	Undefined	1.0213e4	1.5920e4	Undefined	295.7000	296.1000	Undefined	0.6012	100.0000
296.7000	296.6970	855.3246	3.1453e4	9.0373e4	1	296.3000	296.9000	0.3469	1.8514	50.0000
297.7000	297.5583	1106.3066	3.3907e4	2.1492e5	Undefined	296.9000	298.1000	0.2690	1.9958	50.0000
302.2000	302.2000	Undefined	7506.6667	7506.6667	Undefined	302.1000	302.2000	Undefined	0.4419	100.0000
303.5000	303.4521	729.5954	9066.6667	5.8093e4	Undefined	303.0000	304.0000	0.4159	0.5337	50.0000
304.5000	304.5942	Undefined	7.0267e4	5.5392e5	Undefined	304.0000	305.2000	Undefined	4.1361	58.8046
305.1000	305.0956	Undefined	6.0573e4	1.5785e5	1	305.0000	305.5000	Undefined	3.5655	75.3577
305.9000	305.9344	Undefined	1.6587e4	3.8147e4	1	305.8000	306.2000	Undefined	0.9763	62.0981
306.4000	306.4000	Undefined	2.6320e4	6.8760e4	Undefined	305.8000	306.4000	Undefined	1.5493	100.0000
307.3000	307.3000	Undefined	1.4827e4	1.4827e4	1	307.3000	307.4000	Undefined	0.8727	100.0000
307.9000	307.9000	Undefined	4026.6667	4026.6667	Undefined	307.9000	308.0000	Undefined	0.2370	100.0000
308.6000	308.6241	1023.3843	1.8973e4	3.8293e4	Undefined	308.5000	308.9000	0.3016	1.1168	50.0000
309.2000	309.1984	Undefined	1.5693e4	8.3893e4	2	308.9000	309.5000	Undefined	0.9238	54.1206
309.7000	309.7254	1235.0671	1.6280e4	2.6320e4	2	309.6000	309.9000	0.2508	0.9583	50.0000
310.0000	310.0267	Undefined	9560.0000	9560.0000	1	309.9000	310.1000	Undefined	0.5627	69.6653
310.2000	310.2000	Undefined	1.8400e4	1.8400e4	2	309.9000	310.2000	Undefined	1.0831	100.0000
310.7000	310.7000	Undefined	1.4453e4	1.4453e4	2	310.7000	310.8000	Undefined	0.8508	100.0000
310.9000	310.9419	Undefined	1.2547e4	1.2547e4	Undefined	310.8000	311.1000	Undefined	0.7385	53.3475
311.3000	311.3000	2523.2354	5.7520e4	7.0373e4	2	311.1000	311.4000	0.1234	3.3858	50.0000
311.8000	311.7433	Undefined	1.3280e4	3.1307e4	2	311.4000	312.3000	Undefined	0.7817	61.2952
312.2000	312.2000	Undefined	9933.3333	9933.3333	2	312.1000	312.3000	Undefined	0.5847	100.0000
313.0000	312.8474	316.8326	2.5600e4	2.1217e5	Undefined	312.3000	313.6000	0.9874	1.5069	50.0000
313.8000	313.7552	1360.5236	1.5453e4	2.3453e4	Undefined	313.6000	314.0000	0.2306	0.9096	50.0000
315.2000	315.2000	Undefined	6493.3333	6493.3333	Undefined	315.1000	315.2000	Undefined	0.3822	100.0000
315.8000	315.8000	Undefined	3146.6667	3146.6667	Undefined	315.7000	315.8000	Undefined	0.1852	100.0000
317.1000	317.0641	Undefined	1.3973e4	2.4547e4	2	317.0000	317.2000	Undefined	0.8225	54.8664
317.6000	317.6000	Undefined	5493.3333	5493.3333	2	317.5000	317.6000	Undefined	0.3234	100.0000
317.9000	317.9000	Undefined	8026.6667	8026.6667	1	317.8000	317.9000	Undefined	0.4725	100.0000
318.9000	318.9000	Undefined	3480.0000	3480.0000	1	318.8000	318.9000	Undefined	0.2048	100.0000
319.3000	319.3423	1445.5031	6306.6667	9920.0000	Undefined	319.2000	319.5000	0.2209	0.3712	50.0000
320.4000	320.4000	2535.7025	2.6427e4	2.7893e4	1	320.3000	320.5000	0.1264	1.5555	50.0000
320.6000	320.6323	1555.8896	1.2747e4	1.2747e4	1	320.5000	320.8000	0.2061	0.7503	50.0000
321.3000	321.2113	639.2184	2.0387e4	8.5813e4	Undefined	320.8000	321.5000	0.5025	1.2000	50.0000
321.7000	321.7000	Undefined	1.8827e4	1.8827e4	Undefined	321.7000	321.8000	Undefined	1.1082	100.0000
322.8000	322.8000	Undefined	1.2960e4	1.4373e4	2	322.8000	322.9000	Undefined	0.7629	100.0000
323.1000	323.1304	1611.9393	2.0573e4	3.4640e4	Undefined	323.0000	323.3000	0.2005	1.2110	50.0000
323.4000	323.4000	1941.4387	1.8947e4	2.3693e4	2	323.3000	323.7000	0.1666	1.1153	50.0000
323.8000	323.8000	Undefined	5440.0000	5440.0000	2	323.7000	323.8000	Undefined	0.3202	100.0000
324.9000	324.9000	2999.7451	6.1933e4	7.3800e4	Undefined	324.8000	325.0000	0.1083	3.6456	50.0000
325.2000	325.2000	2101.0532	1.3547e4	1.3547e4	Undefined	325.1000	325.3000	0.1548	0.7974	50.0000
326.0000	326.0000	Undefined	7546.6667	7546.6667	Undefined	326.0000	326.1000	Undefined	0.4442	100.0000
327.0000	326.8767	791.5624	3.2307e4	2.2599e5	Undefined	326.3000	327.7000	0.4130	1.9017	50.0000
327.9000	327.9000	Undefined	1.0067e4	1.0067e4	1	327.9000	328.0000	Undefined	0.5926	100.0000
328.4000	328.4000	Undefined	2.0693e4	2.0693e4	1	328.2000	328.4000	Undefined	1.2181	100.0000
328.8000	328.7683	Undefined	1.3080e4	1.3080e4	Undefined	328.6000	328.9000	Undefined	0.7699	40.9786
329.2000	329.2095	1548.0762	1.8013e4	2.6973e4	1	328.9000	329.4000	0.2127	1.0603	50.0000
330.7000	330.6419	778.2398	2.7840e4	1.2193e5	Undefined	330.2000	331.0000	0.4249	1.6387	50.0000
331.3000	331.3000	Undefined	8760.0000	8760.0000	Undefined	331.2000	331.3000	Undefined	0.5156	100.0000
333.0000	333.0000	Undefined	3986.6667	3986.6667	Undefined	333.0000	333.1000	Undefined	0.2347	100.0000
334.4000	334.4000	Undefined	1.1040e4	1.9200e4	Undefined	334.4000	334.6000	Undefined	0.6498	100.0000
334.8000	334.8000	1380.6517	1.4840e4	2.9800e4	Undefined	334.6000	334.8000	0.2425	0.8735	50.0000
335.0000	335.0140	2485.8181	1.6347e4	3.0707e4	1	334.9000	335.5000	0.1348	0.9622	50.0000
335.9000	335.9000	2571.3928	9693.3333	1.0427e4	1	335.8000	336.1000	0.1306	0.5706	50.0000
336.7000	336.6691	Undefined	1.8253e4	2.8773e4	Undefined	336.6000	336.8000	Undefined	1.0744	64.8283
337.0000	336.9976	Undefined	1.4680e4	4.5947e4	2	336.8000	337.3000	Undefined	0.8641	88.7375
337.6000	337.6000	1972.8697	1.6947e4	1.9827e4	2	337.5000	337.8000	0.1711	0.9975	50.0000
337.9000	337.9160	Undefined	1.2027e4	2.0280e4	2	337.8000	338.1000	Undefined	0.7079	68.2373
338.7000	338.7000	Undefined	2.8133e4	6.9840e4	2	338.5000	338.7000	Undefined	1.6560	100.0000
339.2000	339.1154	689.6674	4.0187e4	2.3205e5	Undefined	338.5000	339.6000	0.4917	2.3655	50.0000
339.7000	339.7000	Undefined	9226.6667	9226.6667	Undefined	339.6000	339.7000	Undefined	0.5431	100.0000
340.0000	340.0373	Undefined	1.3427e4	1.3427e4	Undefined	339.9000	340.1000	Undefined	0.7903	51.7875
340.6000	340.6088	Undefined	4.1480e4	8.4387e4	3	340.3000	340.8000	Undefined	2.4416	32.0636
341.0000	341.0223	Undefined	3.6373e4	1.4003e5	3	340.8000	341.2000	Undefined	2.1410	80.8101
341.4000	341.4000	2633.3462	5.2573e4	5.2573e4	3	341.3000	341.5000	0.1296	3.0946	50.0000
341.7000	341.7000	2323.3691	2666.6667	2666.6667	Undefined	341.6000	341.9000	0.1471	0.1570	50.0000
342.2000	342.2000	Undefined	1.7680e4	1.7680e4	Undefined	341.9000	342.2000	Undefined	1.0407	100.0000
342.5000	342.5000	Undefined	1.2720e4	1.3560e4	Undefined	342.4000	342.5000	Undefined	0.7487	100.0000
342.7000	342.7219	1678.3303	2.6667e4	4.5320e4	2	342.6000	342.9000	0.2042	1.5697	50.0000
343.2000	343.2000	2493.4035	2.5067e4	4.1627e4	2	343.0000	343.5000	0.1376	1.4755	50.0000
343.9000	343.9000	Undefined	3093.3333	3093.3333	Undefined	343.9000	344.0000	Undefined	0.1821	100.0000
344.2000	344.2000	2156.9684	7373.3333	9973.3333	1	344.0000	344.2000	0.1596	0.4340	50.0000
344.4000	344.4483	1198.8793	1.3720e4	2.4267e4	3	344.3000	344.7000	0.2873	0.8076	50.0000
344.8000	344.8000	Undefined	1.5253e4	1.5253e4	3	344.7000	344.8000	Undefined	0.8979	100.0000
345.1000	345.1021	Undefined	1.4293e4	2.3480e4	Undefined	345.0000	345.3000	Undefined	0.8413	85.4944
345.6000	345.6000	2283.7703	3826.6667	3826.6667	Undefined	345.5000	345.7000	0.1513	0.2252	50.0000
345.9000	345.9000	Undefined	6666.6667	6666.6667	Undefined	345.9000	346.0000	Undefined	0.3924	100.0000
346.7000	346.6477	345.7182	3.4601e5	3.0587e6	Undefined	346.0000	347.5000	1.0027	20.3673	50.0000
347.8000	347.7777	Undefined	2.9907e4	1.3073e5	2	347.6000	348.3000	Undefined	1.7604	66.3397
348.5000	348.4770	1155.2349	1.7200e4	5.7493e4	2	348.3000	349.0000	0.3017	1.0124	50.0000
348.8000	348.8213	1459.1029	1.4733e4	5.3107e4	2	348.7000	349.3000	0.2391	0.8672	50.0000
349.1000	349.1399	1564.3724	1.4307e4	2.2267e4	Undefined	349.0000	349.3000	0.2232	0.8421	50.0000
349.4000	349.4000	Undefined	8706.6667	8706.6667	2	349.3000	349.4000	Undefined	0.5125	100.0000
349.9000	349.9000	Undefined	4213.3333	4213.3333	2	349.8000	349.9000	Undefined	0.2480	100.0000
351.0000	350.9258	459.8480	2.3187e4	1.6487e5	Undefined	350.5000	351.6000	0.7631	1.3648	50.0000
351.7000	351.7000	Undefined	5746.6667	5746.6667	Undefined	351.6000	351.7000	Undefined	0.3383	100.0000
352.5000	352.5000	2756.7335	5.5440e4	7.5853e4	Undefined	352.3000	352.6000	0.1279	3.2634	50.0000
352.8000	352.8000	Undefined	2.0920e4	4.2147e4	Undefined	352.8000	352.9000	Undefined	1.2314	100.0000
353.2000	353.2353	Undefined	2.1640e4	5.7587e4	Undefined	353.0000	353.5000	Undefined	1.2738	56.5003
354.1000	354.0979	Undefined	3106.6667	3106.6667	Undefined	354.0000	354.2000	Undefined	0.1829	85.4077
354.7000	354.8472	400.0422	4.9973e4	4.3523e5	Undefined	354.2000	355.5000	0.8870	2.9416	50.0000
355.7000	355.6852	Undefined	2.2027e4	2.2027e4	Undefined	355.6000	355.8000	Undefined	1.2966	40.5266
356.1000	356.1000	2291.7153	1.2493e4	1.2493e4	3	356.0000	356.2000	0.1554	0.7354	50.0000
356.4000	356.4254	Undefined	1.7973e4	3.7307e4	3	356.0000	356.5000	Undefined	1.0580	52.6335
356.9000	356.9000	2296.5327	1.9067e4	6.5013e4	Undefined	356.8000	357.5000	0.1554	1.1223	50.0000
357.1000	357.1000	Undefined	1.3827e4	2.9427e4	Undefined	357.0000	357.5000	Undefined	0.8139	100.0000
357.9000	357.8669	Undefined	4226.6667	5680.0000	Undefined	357.7000	358.0000	Undefined	0.2488	50.1577
358.6000	358.6929	1091.0641	1.3533e4	5.3787e4	2	358.0000	358.9000	0.3288	0.7966	50.0000
359.2000	359.2000	2364.3850	1.8253e4	2.5533e4	2	359.1000	359.3000	0.1519	1.0744	50.0000
359.5000	359.5000	Undefined	5226.6667	5226.6667	2	359.3000	359.6000	Undefined	0.3077	87.2449
362.1000	362.1368	Undefined	5493.3333	5493.3333	1	362.0000	362.2000	Undefined	0.3234	55.2184
363.1000	363.1000	2351.1595	1.2267e4	1.2267e4	Undefined	363.0000	363.2000	0.1544	0.7220	50.0000
363.4000	363.4000	Undefined	9440.0000	9440.0000	Undefined	363.4000	363.5000	Undefined	0.5557	100.0000
364.8000	364.8719	391.2445	2.7867e4	2.2111e5	Undefined	364.5000	365.6000	0.9326	1.6403	50.0000
366.0000	365.9884	1427.7102	1.0467e4	1.6987e4	Undefined	365.7000	366.1000	0.2563	0.6161	50.0000
366.2000	366.2000	Undefined	1.1373e4	2.0960e4	Undefined	365.7000	366.2000	Undefined	0.6695	100.0000
368.9000	368.7317	401.0620	1.3341e5	1.0959e6	Undefined	368.1000	369.4000	0.9194	7.8531	50.0000
369.9000	369.8866	1215.0898	1.1040e4	2.3760e4	2	369.7000	370.1000	0.3044	0.6498	50.0000
370.4000	370.4000	Undefined	9373.3333	9373.3333	2	370.4000	370.5000	Undefined	0.5517	100.0000
371.0000	370.9752	Undefined	1.4253e4	2.2000e4	Undefined	370.9000	371.1000	Undefined	0.8390	84.5650
371.4000	371.4040	Undefined	1.6907e4	3.3373e4	1	371.3000	371.7000	Undefined	0.9952	58.3596
372.3000	372.2534	1445.7847	1.9147e4	7.0147e4	Undefined	371.7000	372.4000	0.2575	1.1270	50.0000
372.9000	372.8522	1175.1029	3.7907e4	1.6127e5	1	372.4000	373.2000	0.3173	2.2313	50.0000
374.0000	373.9596	515.6980	8.8760e4	5.1633e5	Undefined	373.2000	374.2000	0.7252	5.2247	50.0000
375.7000	375.6858	2206.6706	2.5480e4	2.5480e4	Undefined	375.5000	375.8000	0.1703	1.4998	50.0000
376.0000	375.9955	1123.6172	1.9507e4	3.1467e4	Undefined	375.8000	376.2000	0.3346	1.1482	50.0000
376.5000	376.5000	Undefined	2.9000e4	6.3453e4	2	375.8000	376.5000	Undefined	1.7070	100.0000
377.2000	377.1989	2193.2119	2.6707e4	6.8893e4	2	376.8000	377.4000	0.1720	1.5720	50.0000
377.7000	377.7000	Undefined	5240.0000	5240.0000	Undefined	377.5000	377.7000	Undefined	0.3084	100.0000
378.6000	378.5829	Undefined	1.5280e4	4.2413e4	Undefined	378.5000	378.9000	Undefined	0.8994	70.5497
379.0000	379.0411	Undefined	1.0307e4	1.0307e4	Undefined	378.9000	379.1000	Undefined	0.6067	55.2393
382.8000	382.7841	Undefined	2.1520e4	3.0627e4	Undefined	382.7000	382.9000	Undefined	1.2667	39.1574
383.6000	383.6404	2173.4094	6.2827e4	2.9108e5	Undefined	383.1000	384.2000	0.1765	3.6982	50.0000
384.3000	384.2952	Undefined	2.8413e4	1.1123e5	Undefined	384.2000	384.7000	Undefined	1.6725	74.9179
384.9000	384.9378	743.9984	3.0853e4	1.1967e5	Undefined	384.8000	385.5000	0.5174	1.8161	50.0000
385.6000	385.5823	Undefined	6933.3333	6933.3333	2	385.5000	385.7000	Undefined	0.4081	34.5192
385.8000	385.8000	2608.5576	4546.6667	4546.6667	Undefined	385.7000	385.8000	0.1479	0.2676	50.0000
386.0000	386.0000	2366.0075	4973.3333	5200.0000	2	385.7000	386.1000	0.1631	0.2927	50.0000
386.6000	386.6398	Undefined	2.4773e4	4.0333e4	Undefined	386.4000	386.7000	Undefined	1.4582	63.9397
386.9000	386.8568	904.5066	3.2280e4	1.2163e5	2	386.4000	387.0000	0.4277	1.9001	50.0000
387.1000	387.1000	1007.1512	1.4667e4	1.9147e4	Undefined	387.0000	387.5000	0.3844	0.8633	50.0000
387.1000	387.2439	Undefined	1.4667e4	1.9147e4	2	387.0000	387.5000	Undefined	0.7009	32.4748
387.9000	387.9000	Undefined	8893.3333	8893.3333	2	387.9000	388.0000	Undefined	0.5235	100.0000
388.3000	388.3000	Undefined	2.8307e4	2.8307e4	2	388.3000	388.4000	Undefined	1.6662	100.0000
388.8000	388.7661	938.6052	3.1347e4	8.1427e4	2	388.4000	388.9000	0.4142	1.8452	50.0000
389.0000	389.0000	2589.7264	2.6133e4	3.9453e4	Undefined	388.9000	389.4000	0.1502	1.5383	50.0000
389.3000	389.2582	Undefined	1.4693e4	1.4693e4	2	389.1000	389.4000	Undefined	0.8649	63.7477
390.8000	390.8281	404.4403	7.3240e4	5.9115e5	Undefined	390.2000	391.4000	0.9663	4.3111	50.0000
391.7000	391.7000	Undefined	8080.0000	8080.0000	Undefined	391.6000	391.8000	Undefined	0.4756	100.0000
391.9000	391.9463	Undefined	8626.6667	1.5800e4	1	391.8000	392.2000	Undefined	0.5078	54.0958
392.9000	392.9000	Undefined	9120.0000	9120.0000	1	392.9000	393.1000	Undefined	0.5368	100.0000
394.3000	394.3079	Undefined	1.7893e4	2.1573e4	Undefined	394.2000	394.4000	Undefined	1.0533	42.6602
394.9000	394.8454	Undefined	2.9813e4	2.1337e5	Undefined	394.2000	395.3000	Undefined	1.7549	70.9750
395.8000	395.8000	2292.2492	1.3467e4	1.6120e4	Undefined	395.6000	396.0000	0.1727	0.7927	50.0000
396.1000	396.1372	Undefined	3533.3333	3533.3333	Undefined	396.0000	396.2000	Undefined	0.2080	41.8868
396.6000	396.5947	Undefined	2.0307e4	4.2027e4	Undefined	396.4000	396.7000	Undefined	1.1953	87.7544
396.9000	396.9042	Undefined	2.5147e4	1.3865e5	1	396.4000	397.0000	Undefined	1.4802	79.0032
397.2000	397.2127	Undefined	2.8333e4	1.6699e5	1	396.4000	397.3000	Undefined	1.6678	55.3882
398.2000	398.0810	2837.9927	9.0947e4	3.8268e5	Undefined	397.3000	398.3000	0.1403	5.3534	50.0000
398.4000	398.4000	823.4050	3.5040e4	4.3800e4	Undefined	398.3000	398.9000	0.4838	2.0626	50.0000
399.0000	399.0338	866.1371	2.2733e4	8.3227e4	3	398.9000	399.6000	0.4607	1.3381	50.0000
399.3000	399.2600	Undefined	2.0253e4	3.5707e4	3	399.2000	399.6000	Undefined	1.1922	65.4707
399.8000	399.8000	Undefined	9040.0000	1.4813e4	3	399.6000	399.8000	Undefined	0.5321	100.0000
400.0000	399.9994	Undefined	9160.0000	2.3973e4	Undefined	399.6000	400.1000	Undefined	0.5392	72.1980
400.8000	400.9509	498.9664	6.3253e4	4.4259e5	Undefined	400.4000	401.6000	0.8036	3.7233	50.0000
401.8000	401.7999	Undefined	1.6053e4	4.2400e4	Undefined	401.7000	402.1000	Undefined	0.9449	71.4701
402.0000	402.0000	Undefined	1.5480e4	1.5480e4	1	401.9000	402.1000	Undefined	0.9112	100.0000
402.0000	402.3000	Undefined	1.5480e4	5.5707e4	Undefined	401.9000	402.3000	Undefined	0.8806	100.0000
402.5000	402.5000	2400.0499	1.9427e4	2.8013e4	2	402.4000	402.8000	0.1677	1.1435	50.0000
403.1000	403.0822	1247.1519	2.2107e4	6.1333e4	Undefined	402.8000	403.4000	0.3232	1.3013	50.0000
403.6000	403.6097	Undefined	6666.6667	8693.3333	Undefined	403.4000	403.7000	Undefined	0.3924	92.3000
405.0000	404.9786	667.3954	5.8427e4	4.6268e5	Undefined	404.4000	405.6000	0.6068	3.4392	50.0000
405.9000	405.8730	Undefined	1.3987e4	2.3160e4	Undefined	405.7000	406.0000	Undefined	0.8233	78.2650
406.1000	406.1000	Undefined	1.2627e4	1.7640e4	2	406.0000	406.3000	Undefined	0.7432	100.0000
406.6000	406.6000	Undefined	2.3267e4	2.3267e4	2	406.5000	406.6000	Undefined	1.3695	100.0000
407.3000	407.3000	Undefined	1.3600e4	1.3600e4	2	407.3000	407.4000	Undefined	0.8005	100.0000
407.5000	407.5000	Undefined	6480.0000	6480.0000	2	407.4000	407.5000	Undefined	0.3814	100.0000
407.8000	407.8000	Undefined	1773.3333	1773.3333	Undefined	407.7000	407.8000	Undefined	0.1044	100.0000
408.4000	408.4000	2619.4903	8453.3333	1.4613e4	Undefined	408.2000	408.5000	0.1559	0.4976	50.0000
408.7000	408.7000	3316.7170	5.1453e4	7.0093e4	3	408.5000	408.8000	0.1232	3.0287	50.0000
409.0000	408.9655	Undefined	8440.0000	1.6000e4	3	408.9000	409.3000	Undefined	0.4968	61.1374
409.4000	409.4000	3280.8383	7293.3333	7293.3333	3	409.3000	409.5000	0.1248	0.4293	50.0000
409.8000	409.8000	Undefined	1.0533e4	1.0533e4	2	409.8000	409.9000	Undefined	0.6200	100.0000
410.2000	410.0465	Undefined	1.2787e4	6946.6667	1	409.9000	410.2000	Undefined	0.4089	71.2092
410.2000	410.2000	Undefined	1.2787e4	1.2787e4	2	409.9000	410.2000	Undefined	0.7527	100.0000
410.7000	410.7423	Undefined	1.4760e4	5.9427e4	Undefined	410.6000	411.2000	Undefined	0.8688	57.7687
411.0000	410.9993	Undefined	1.4493e4	1.9867e4	Undefined	410.9000	411.2000	Undefined	0.8531	62.6495
411.6000	411.6116	2248.3608	4666.6667	4666.6667	Undefined	411.5000	411.8000	0.1831	0.2747	50.0000
412.7000	412.8213	452.4087	1.3441e5	1.2496e6	Undefined	411.8000	413.5000	0.9125	7.9119	50.0000
413.7000	413.7368	Undefined	1.9733e4	7.9027e4	Undefined	413.6000	414.2000	Undefined	1.1616	76.2162
415.3000	415.3000	2867.7194	5400.0000	5400.0000	2	415.2000	415.4000	0.1448	0.3179	50.0000
415.9000	415.9000	2979.1614	5146.6667	6093.3333	2	415.8000	416.0000	0.1396	0.3029	50.0000
416.3000	416.3000	Undefined	4240.0000	4240.0000	2	416.2000	416.3000	Undefined	0.2496	100.0000
417.2000	417.0823	1258.1882	2.1133e4	1.4135e5	Undefined	416.5000	417.8000	0.3315	1.2440	50.0000
418.5000	418.5000	Undefined	6506.6667	6506.6667	Undefined	418.5000	418.6000	Undefined	0.3830	100.0000
419.1000	419.1119	2282.2621	1.3187e4	2.4347e4	2	418.9000	419.3000	0.1836	0.7762	50.0000
419.5000	419.5000	Undefined	1.0013e4	3.6173e4	2	419.5000	420.0000	Undefined	0.5894	100.0000
419.5000	419.7073	Undefined	1.0013e4	3.6173e4	1	419.5000	420.0000	Undefined	0.5494	55.1071
420.1000	420.1000	Undefined	5413.3333	5413.3333	Undefined	420.0000	420.1000	Undefined	0.3186	100.0000
420.9000	420.9000	3365.6088	5480.0000	5480.0000	1	420.8000	421.0000	0.1251	0.3226	50.0000
421.3000	421.3327	Undefined	1.0347e4	1.1093e4	1	421.2000	421.4000	Undefined	0.6090	42.1392
421.8000	421.7907	Undefined	3000.0000	3000.0000	1	421.7000	422.0000	Undefined	0.1766	43.5556
422.5000	422.5000	3604.0642	5.1373e4	6.1733e4	Undefined	422.2000	422.6000	0.1172	3.0240	50.0000
422.7000	422.7000	Undefined	1.2360e4	1.2360e4	Undefined	422.6000	423.3000	Undefined	0.7275	100.0000
422.9000	422.9309	Undefined	8986.6667	2.3280e4	1	422.8000	423.3000	Undefined	0.5290	79.0059
423.2000	423.1727	Undefined	7253.3333	7253.3333	1	423.1000	423.3000	Undefined	0.4270	61.6728
423.9000	423.9765	1335.0813	5626.6667	1.8813e4	Undefined	423.7000	424.4000	0.3176	0.3312	50.0000
424.9000	424.9229	Undefined	1.0813e4	1.9493e4	3	424.8000	425.1000	Undefined	0.6365	78.2984
425.2000	425.2733	1427.0663	1.2973e4	2.3613e4	3	425.1000	425.5000	0.2980	0.7636	50.0000
425.6000	425.6465	1655.5130	7813.3333	7813.3333	3	425.5000	425.8000	0.2571	0.4599	50.0000
425.9000	425.9228	Undefined	6720.0000	6720.0000	3	425.8000	426.0000	Undefined	0.3956	65.8730
426.5000	426.5174	2026.4476	7400.0000	1.1507e4	1	426.4000	426.7000	0.2105	0.4356	50.0000
426.9000	426.9000	Undefined	3.1173e4	3.1173e4	Undefined	426.7000	426.9000	Undefined	1.8349	100.0000
427.4000	427.4076	1544.1221	8466.6667	1.7160e4	1	427.2000	427.7000	0.2768	0.4984	50.0000
428.7000	428.7000	Undefined	2093.3333	2093.3333	1	428.6000	428.7000	Undefined	0.1232	100.0000
429.4000	429.3666	1618.4682	1.0733e4	2.7293e4	Undefined	429.1000	429.5000	0.2653	0.6318	50.0000
429.6000	429.6000	Undefined	3893.3333	3893.3333	Undefined	429.5000	429.7000	Undefined	0.2292	100.0000
429.8000	429.8000	Undefined	7360.0000	7360.0000	Undefined	429.7000	429.8000	Undefined	0.4332	100.0000
431.1000	431.0542	435.4102	9.5983e5	9.1070e6	1	430.0000	431.9000	0.9900	56.4981	50.0000
432.0000	432.0000	Undefined	2.5899e5	1.4312e6	1	431.9000	432.7000	Undefined	15.2447	100.0000
432.0000	432.2233	Undefined	2.5899e5	1.4312e6	Undefined	431.9000	432.7000	Undefined	14.9865	60.4059
432.9000	432.9000	3483.9426	1.4267e5	1.4267e5	2	432.8000	433.0000	0.1243	8.3978	50.0000
433.1000	433.1000	Undefined	3.5227e4	6.2373e4	Undefined	433.0000	433.7000	Undefined	2.0735	100.0000
433.1000	433.3497	Undefined	3.5227e4	6.2373e4	2	433.0000	433.7000	Undefined	1.9629	70.9516
433.8000	433.7707	Undefined	5506.6667	5506.6667	2	433.7000	433.9000	Undefined	0.3241	70.8232
434.0000	434.0000	2525.7404	7133.3333	7573.3333	Undefined	433.9000	434.0000	0.1718	0.4199	50.0000
434.2000	434.2000	2636.8894	8253.3333	8253.3333	2	434.1000	434.3000	0.1647	0.4858	50.0000
434.9000	434.9000	3414.0315	1.4347e4	1.4347e4	2	434.8000	435.0000	0.1274	0.8445	50.0000
435.4000	435.3665	1926.4806	1.6733e4	3.1653e4	3	435.2000	435.5000	0.2260	0.9850	50.0000
435.6000	435.6000	Undefined	6546.6667	6546.6667	3	435.5000	435.7000	Undefined	0.3854	100.0000
436.2000	436.2000	Undefined	1.4533e4	1.4533e4	3	436.1000	436.2000	Undefined	0.8555	100.0000
436.5000	436.5145	1035.0181	1.2227e4	3.0120e4	3	436.4000	436.9000	0.4217	0.7197	50.0000
436.7000	436.7000	Undefined	1.1733e4	1.6600e4	3	436.6000	436.9000	Undefined	0.6907	100.0000
437.3000	437.1945	896.1358	1.2933e4	5.0293e4	Undefined	436.9000	437.6000	0.4879	0.7613	50.0000
438.1000	438.1000	Undefined	4480.0000	4480.0000	2	438.1000	438.2000	Undefined	0.2637	100.0000
438.5000	438.5000	3379.5021	1.0853e4	1.0853e4	2	438.4000	438.6000	0.1298	0.6389	50.0000
439.2000	439.1881	1174.0994	1.3773e4	5.3280e4	Undefined	438.8000	439.5000	0.3741	0.8107	50.0000
439.8000	439.8126	Undefined	5400.0000	5400.0000	2	439.7000	439.9000	Undefined	0.3179	65.0617
440.5000	440.5000	Undefined	9000.0000	9000.0000	2	440.5000	440.7000	Undefined	0.5298	100.0000
440.8000	440.8000	3631.6101	1.4707e4	1.6427e4	Undefined	440.7000	440.9000	0.1214	0.8657	50.0000
441.1000	441.1475	1727.0621	2560.0000	2560.0000	Undefined	441.0000	441.3000	0.2554	0.1507	50.0000
444.2000	444.2000	Undefined	3346.6667	3346.6667	Undefined	444.2000	444.3000	Undefined	0.1970	100.0000
444.8000	444.9400	443.5881	2.2065e5	2.2288e6	Undefined	444.3000	445.7000	1.0030	12.9883	50.0000
445.9000	445.9068	Undefined	7.9333e4	2.1327e5	Undefined	445.8000	446.0000	Undefined	4.6698	95.1176
446.5000	446.2174	Undefined	1.0344e5	4.1537e5	Undefined	446.1000	446.5000	Undefined	5.0096	88.2970
446.5000	446.5000	Undefined	1.0344e5	4.1537e5	Undefined	446.1000	446.5000	Undefined	6.0888	100.0000
446.9000	446.9154	Undefined	1.0467e5	6.5561e5	1	446.6000	447.6000	Undefined	6.1610	76.8471
447.9000	447.8385	Undefined	2.7547e4	1.1487e5	1	447.6000	448.2000	Undefined	1.6215	42.4492
449.2000	449.0571	855.7877	5.8133e4	2.6073e5	Undefined	448.3000	449.3000	0.5247	3.4219	50.0000
449.4000	449.4000	Undefined	2.1267e4	2.1267e4	Undefined	449.3000	449.7000	Undefined	1.2518	100.0000
449.4000	449.5150	Undefined	2.1267e4	1.2947e4	Undefined	449.3000	449.8000	Undefined	0.7621	41.8898
