# Supplementary material for: Study on the performance and mechanism of a p–n type In2O3/BiOCl heterojunction prepared using a sacrificial MOF framework for the degradation of PFOA
Source: RSC Adv. 2025 May 8;15(19):15029–51. doi: 10.1039/d5ra01317h (PMC12060136; doi:10.1039/d5ra01317h)
Supplement: RA-015-D5RA01317H-s001 [file RA-015-D5RA01317H-s001.zip › Supplementary Information/LC-MS/20221123-2h-8.txt]

100.3000	100.3000	Undefined	1.8710e4	5.2340e4	Undefined	100.2000	100.6000	Undefined	0.9911	100.0000
100.9000	100.9028	Undefined	3.1570e4	1.3267e5	Undefined	100.2000	101.0000	Undefined	1.6723	74.3269
102.5000	102.4904	Undefined	6490.0000	6490.0000	1	102.4000	102.6000	Undefined	0.3438	92.7581
103.5000	103.5000	Undefined	1.7780e4	3.2040e4	Undefined	103.4000	103.5000	Undefined	0.9418	100.0000
103.8000	103.8487	198.7253	2.5840e4	9.3530e4	1	103.6000	104.2000	0.5226	1.3688	50.0000
104.8000	104.8457	162.9153	6.5010e4	3.4637e5	Undefined	104.4000	105.2000	0.6436	3.4436	50.0000
106.1000	105.9893	134.3146	1.0573e6	8.0978e6	1	105.2000	106.5000	0.7891	56.0072	50.0000
106.9000	106.8693	Undefined	2.2308e5	1.3260e6	1	106.5000	107.5000	Undefined	11.8167	75.3071
107.7000	107.7200	Undefined	9.6940e4	2.0893e5	Undefined	107.5000	107.9000	Undefined	5.1350	70.9563
108.1000	108.1014	Undefined	9.5740e4	1.6553e5	Undefined	107.9000	108.2000	Undefined	5.0714	91.2732
109.0000	108.9354	139.8741	5.6126e5	3.9292e6	Undefined	108.2000	109.4000	0.7788	29.7304	50.0000
109.9000	109.8027	Undefined	9.4310e4	5.2287e5	Undefined	109.5000	110.4000	Undefined	4.9957	54.4004
111.0000	111.0356	249.8805	8.5820e4	4.3220e5	Undefined	110.7000	111.6000	0.4444	4.5460	50.0000
111.4000	111.4000	Undefined	5.5190e4	1.8288e5	1	111.3000	112.1000	Undefined	2.9235	100.0000
111.7000	111.6969	Undefined	3.4640e4	8.4910e4	Undefined	111.6000	112.1000	Undefined	1.8349	72.4163
112.5000	112.4732	Undefined	7.5220e4	1.8064e5	Undefined	112.1000	112.6000	Undefined	3.9845	71.4172
113.0000	113.0410	454.7681	5.1440e4	1.0241e5	Undefined	112.9000	113.3000	0.2486	2.7248	50.0000
113.8000	113.8121	Undefined	4.5910e4	1.0116e5	Undefined	113.5000	113.9000	Undefined	2.4319	68.9174
115.0000	114.8828	234.4426	1.0789e5	6.5387e5	1	114.4000	115.5000	0.4900	5.7150	50.0000
115.8000	115.8494	212.3160	3.6670e4	1.4228e5	1	115.5000	116.2000	0.5456	1.9424	50.0000
116.5000	116.4512	556.5781	5.5920e4	1.0877e5	Undefined	116.3000	116.6000	0.2092	2.9621	50.0000
116.7000	116.7000	405.0426	3.2200e4	3.2200e4	2	116.6000	117.0000	0.2881	1.7057	50.0000
116.7000	116.8535	326.1465	3.2200e4	2.7740e4	1	116.6000	117.0000	0.3583	1.0091	50.0000
117.2000	117.2000	921.0387	9870.0000	1.2070e4	2	117.1000	117.3000	0.1272	0.5228	50.0000
117.7000	117.7987	326.3447	2.3640e4	9.0000e4	Undefined	117.4000	118.1000	0.3610	1.2522	50.0000
118.2000	118.2000	1064.8239	1.3900e4	1.3900e4	Undefined	118.1000	118.3000	0.1110	0.7363	50.0000
119.7000	119.7796	169.0132	1.0922e5	7.0033e5	Undefined	119.4000	120.4000	0.7087	5.7855	50.0000
120.5000	120.5022	Undefined	4.5420e4	6.5780e4	Undefined	120.4000	120.7000	Undefined	2.4059	78.4566
120.9000	120.9000	Undefined	4.6360e4	4.6360e4	1	120.9000	121.0000	Undefined	2.4557	100.0000
121.9000	121.9000	Undefined	4.1810e4	8.1520e4	Undefined	121.9000	122.2000	Undefined	2.2147	100.0000
122.1000	122.0671	Undefined	2.2700e4	2.2700e4	Undefined	122.0000	122.2000	Undefined	1.2024	71.1454
122.4000	122.4371	Undefined	2.3400e4	6.0720e4	Undefined	122.2000	122.5000	Undefined	1.2395	75.1496
123.0000	122.9955	261.4818	5.2160e4	2.2859e5	1	122.6000	123.4000	0.4704	2.7630	50.0000
123.9000	123.9009	292.9957	9.0290e4	3.5377e5	Undefined	123.6000	124.3000	0.4229	4.7827	50.0000
127.0000	126.8203	165.8193	8.2231e5	5.6829e6	Undefined	126.1000	127.4000	0.7648	43.5585	50.0000
127.9000	127.8650	Undefined	3.3010e4	3.3010e4	Undefined	127.7000	128.0000	Undefined	1.7486	40.6543
128.1000	128.1000	Undefined	1.4230e4	1.4230e4	Undefined	128.0000	128.1000	Undefined	0.7538	100.0000
129.7000	129.7000	915.0505	1.9650e4	1.9650e4	Undefined	129.6000	129.8000	0.1417	1.0409	50.0000
130.2000	130.2475	479.5022	2.2380e4	5.4240e4	Undefined	130.1000	130.5000	0.2716	1.1855	50.0000
131.8000	131.6072	Undefined	5.4070e4	2.3438e5	3	131.3000	131.8000	Undefined	2.5241	53.6779
131.8000	131.8000	275.5848	5.4070e4	2.3438e5	3	131.3000	131.8000	0.4783	2.8641	50.0000
132.2000	132.1494	336.8595	7.2960e4	2.4659e5	3	131.9000	132.5000	0.3923	3.8648	50.0000
132.7000	132.7000	Undefined	1.1320e4	1.1320e4	Undefined	132.6000	132.7000	Undefined	0.5996	100.0000
134.0000	133.9902	389.8568	6.4080e4	2.4496e5	Undefined	133.8000	134.4000	0.3437	3.3944	50.0000
140.5000	140.5453	150.0421	1.8878e6	1.6349e7	Undefined	140.2000	141.5000	0.9367	100.0000	50.0000
141.8000	141.7227	Undefined	1.4626e5	4.8143e5	1	141.6000	142.3000	Undefined	7.7475	52.6973
142.2000	142.1664	Undefined	4.9150e4	4.9150e4	1	142.1000	142.3000	Undefined	2.6035	67.7823
142.8000	142.8000	779.3280	4.1000e4	7.4370e4	1	142.6000	142.8000	0.1832	2.1718	50.0000
143.0000	143.0298	430.6151	5.3510e4	1.5008e5	Undefined	142.9000	143.5000	0.3322	2.8345	50.0000
143.8000	143.7556	611.6441	1.6160e4	3.6690e4	1	143.6000	144.1000	0.2350	0.8560	50.0000
144.9000	144.9434	370.4779	5.6740e4	3.2514e5	Undefined	144.1000	145.5000	0.3912	3.0056	50.0000
145.9000	145.8705	546.6229	1.9010e4	3.8200e4	3	145.5000	146.0000	0.2669	1.0070	50.0000
146.3000	146.2647	470.0728	9320.0000	9320.0000	3	146.0000	146.4000	0.3112	0.4937	50.0000
146.5000	146.5406	Undefined	9570.0000	9570.0000	3	146.4000	146.6000	Undefined	0.5069	42.4242
146.8000	146.8000	Undefined	1.2110e4	1.2110e4	Undefined	146.8000	146.9000	Undefined	0.6415	100.0000
147.1000	147.0558	Undefined	1.4400e4	2.4300e4	Undefined	146.9000	147.2000	Undefined	0.7628	59.2014
147.6000	147.6000	Undefined	1.7770e4	3.9930e4	1	147.5000	147.6000	Undefined	0.9413	100.0000
147.9000	147.8919	615.8430	5.8320e4	2.6886e5	1	147.7000	148.5000	0.2401	3.0893	50.0000
148.8000	148.7786	Undefined	3.0100e4	1.6572e5	Undefined	148.5000	149.3000	Undefined	1.5944	70.7143
150.1000	150.1019	356.8313	7.7720e4	4.4006e5	1	149.4000	150.6000	0.4207	4.1169	50.0000
151.0000	151.0353	947.6860	2.5100e4	1.0283e5	1	150.7000	151.6000	0.1594	1.3296	50.0000
151.7000	151.7000	843.2834	1.2310e4	1.2310e4	Undefined	151.6000	151.8000	0.1799	0.6521	50.0000
151.9000	151.9000	Undefined	1.1010e4	1.1010e4	2	151.8000	151.9000	Undefined	0.5832	100.0000
152.4000	152.4000	Undefined	1.0440e4	1.8480e4	Undefined	152.3000	152.4000	Undefined	0.5530	100.0000
153.0000	153.0265	322.3572	3.9920e4	2.0445e5	Undefined	152.5000	153.5000	0.4747	2.1146	50.0000
153.7000	153.7000	Undefined	1.4530e4	2.2870e4	2	153.7000	153.9000	Undefined	0.7697	100.0000
154.1000	154.1000	Undefined	1.1000e4	2.0370e4	2	153.9000	154.1000	Undefined	0.5827	100.0000
155.0000	154.8240	249.2806	4.2790e4	2.8313e5	Undefined	154.2000	155.4000	0.6211	2.2666	50.0000
155.6000	155.5765	Undefined	2.0570e4	5.9590e4	Undefined	155.4000	155.9000	Undefined	1.0896	77.1269
155.8000	155.8000	Undefined	1.6100e4	1.6100e4	Undefined	155.7000	155.9000	Undefined	0.8528	100.0000
155.8000	156.0160	Undefined	1.6100e4	3.3600e4	Undefined	155.7000	156.1000	Undefined	0.8507	59.4334
157.1000	156.9326	163.0200	1.0811e5	1.0124e6	Undefined	156.1000	157.7000	0.9627	5.7267	50.0000
158.0000	157.9670	Undefined	3.4120e4	1.3483e5	1	157.7000	158.1000	Undefined	1.8074	80.3195
158.7000	158.7781	180.2423	6.1220e4	4.4148e5	Undefined	158.2000	159.3000	0.8809	3.2429	50.0000
159.4000	159.3865	Undefined	2.0980e4	2.0980e4	Undefined	159.3000	159.6000	Undefined	1.1113	67.0162
159.9000	159.9000	Undefined	2.2360e4	2.2360e4	1	159.9000	160.0000	Undefined	1.1844	100.0000
160.1000	160.1000	Undefined	1.3810e4	1.3810e4	1	160.0000	160.1000	Undefined	0.7315	100.0000
160.9000	160.9000	787.7051	2.9620e4	5.9300e4	Undefined	160.7000	160.9000	0.2043	1.5690	50.0000
161.1000	161.1250	Undefined	3.6610e4	3.6610e4	Undefined	161.0000	161.2000	Undefined	1.9393	43.8268
161.9000	161.8913	240.6209	1.1945e5	7.7893e5	1	161.2000	162.4000	0.6728	6.3274	50.0000
162.7000	162.7255	367.2225	9.7020e4	4.0307e5	1	162.4000	162.9000	0.4431	5.1392	50.0000
163.7000	163.7347	135.9790	1.1549e5	1.1759e6	1	163.0000	164.5000	1.2041	6.1176	50.0000
164.8000	164.8269	280.2133	1.2837e5	6.1484e5	1	164.5000	165.2000	0.5882	6.7999	50.0000
165.7000	165.7798	263.2973	1.1797e5	8.3324e5	1	165.2000	166.4000	0.6296	6.2490	50.0000
166.6000	166.6425	Undefined	7.0090e4	2.3415e5	1	166.4000	166.9000	Undefined	3.7127	66.4931
167.1000	167.1157	Undefined	5.8950e4	1.5816e5	Undefined	166.9000	167.3000	Undefined	3.1226	74.9618
167.9000	167.7859	Undefined	9.0030e4	6.3642e5	1	167.3000	168.2000	Undefined	4.7690	68.9437
169.0000	168.9233	225.6848	1.0819e5	6.7491e5	Undefined	168.3000	169.4000	0.7485	5.7309	50.0000
169.6000	169.6000	1076.4808	3.3220e4	3.3220e4	Undefined	169.5000	169.7000	0.1576	1.7597	50.0000
170.0000	169.9406	Undefined	4.7470e4	1.8040e5	Undefined	169.5000	170.2000	Undefined	2.5145	67.6111
170.7000	170.8438	173.6811	1.8714e5	1.7411e6	Undefined	170.2000	171.4000	0.9837	9.9130	50.0000
171.7000	171.6947	Undefined	9.1380e4	2.4216e5	2	171.5000	172.0000	Undefined	4.8405	69.6706
172.2000	172.2000	Undefined	5.1650e4	1.0866e5	2	172.0000	172.2000	Undefined	2.7359	100.0000
172.7000	172.8354	212.7118	1.0392e5	6.9341e5	Undefined	172.3000	173.4000	0.8125	5.5047	50.0000
173.8000	173.8389	617.3798	4.2200e4	9.6250e4	Undefined	173.7000	174.1000	0.2816	2.2354	50.0000
176.6000	176.6206	Undefined	8.4700e4	2.5162e5	1	176.1000	176.7000	Undefined	4.4866	67.6269
177.5000	177.5825	Undefined	1.1215e5	1.0886e6	Undefined	176.9000	178.3000	Undefined	5.9407	58.5288
178.5000	178.5121	Undefined	2.3620e4	4.9120e4	Undefined	178.4000	178.6000	Undefined	1.2512	89.8391
178.8000	178.8287	Undefined	4.2580e4	4.2580e4	Undefined	178.7000	178.9000	Undefined	2.2555	45.7844
179.2000	179.1497	Undefined	4.6340e4	2.0804e5	2	178.7000	179.4000	Undefined	2.4547	69.5511
179.5000	179.5000	Undefined	4.1280e4	4.1280e4	2	179.4000	179.6000	Undefined	2.1866	100.0000
180.0000	179.9557	359.7763	9.1760e4	4.7745e5	Undefined	179.4000	180.3000	0.5002	4.8606	50.0000
180.4000	180.4000	1190.3406	5.9510e4	5.9510e4	Undefined	180.3000	180.5000	0.1516	3.1523	50.0000
180.9000	180.9000	1648.0978	3.2740e4	3.2740e4	1	180.8000	181.0000	0.1098	1.7343	50.0000
181.1000	181.1252	Undefined	1.2490e4	1.2490e4	Undefined	181.0000	181.2000	Undefined	0.6616	43.1545
181.6000	181.6622	262.9659	5.4160e4	3.0640e5	Undefined	181.2000	182.2000	0.6908	2.8689	50.0000
182.1000	182.1000	Undefined	3.9130e4	9.1550e4	Undefined	182.0000	182.5000	Undefined	2.0728	100.0000
182.1000	182.2467	Undefined	3.9130e4	9.1550e4	2	182.0000	182.5000	Undefined	1.6289	42.7724
183.0000	182.8740	420.2034	3.6350e4	1.2757e5	2	182.5000	183.1000	0.4352	1.9255	50.0000
183.2000	183.2033	865.7238	2.1170e4	2.1170e4	2	183.1000	183.5000	0.2116	1.1214	50.0000
183.7000	183.6875	841.6225	3.5010e4	7.7870e4	Undefined	183.5000	184.0000	0.2183	1.8545	50.0000
184.1000	184.1000	1318.9132	7960.0000	7960.0000	Undefined	184.0000	184.2000	0.1396	0.4216	50.0000
184.3000	184.3000	1213.2712	2.1730e4	2.6960e4	Undefined	184.2000	184.3000	0.1519	1.1511	50.0000
185.0000	184.9481	261.6087	1.0449e5	7.3681e5	1	184.4000	185.5000	0.7070	5.5349	50.0000
186.0000	185.9334	349.9971	4.4870e4	1.7120e5	1	185.6000	186.2000	0.5312	2.3768	50.0000
195.0000	194.8616	268.1529	9.2430e4	6.7720e5	Undefined	194.4000	195.5000	0.7267	4.8961	50.0000
195.9000	195.8555	Undefined	1.6350e4	3.0320e4	Undefined	195.6000	196.0000	Undefined	0.8661	56.2080
196.4000	196.4000	Undefined	2.1050e4	4.5810e4	Undefined	196.3000	196.4000	Undefined	1.1150	100.0000
196.8000	196.8485	344.9033	7.5960e4	4.0288e5	1	196.5000	197.4000	0.5707	4.0237	50.0000
197.8000	197.8652	476.8493	3.4520e4	1.4425e5	1	197.5000	198.3000	0.4149	1.8286	50.0000
198.7000	198.7156	Undefined	3.2080e4	9.7350e4	1	198.6000	199.0000	Undefined	1.6993	66.1315
199.3000	199.3178	333.8339	2.7760e4	1.1617e5	Undefined	199.0000	199.7000	0.5971	1.4705	50.0000
199.8000	199.8000	1474.0596	3.6810e4	3.7290e4	1	199.7000	200.0000	0.1355	1.9499	50.0000
205.5000	205.5000	Undefined	9930.0000	9930.0000	Undefined	205.5000	205.6000	Undefined	0.5260	100.0000
205.7000	205.7000	Undefined	1.1740e4	1.1740e4	Undefined	205.6000	205.7000	Undefined	0.6219	100.0000
208.6000	208.8020	309.1045	2.5947e5	1.8655e6	Undefined	208.1000	209.5000	0.6755	13.7444	50.0000
210.4000	210.4327	832.0597	1.6610e4	4.0300e4	Undefined	210.3000	210.5000	0.2529	0.8798	50.0000
210.7000	210.7432	466.0538	3.8520e4	1.9474e5	1	210.6000	211.4000	0.4522	2.0404	50.0000
211.2000	211.2197	Undefined	3.0390e4	4.4510e4	Undefined	211.1000	211.4000	Undefined	1.6098	70.1218
212.0000	211.7946	308.2885	5.8700e4	4.0485e5	Undefined	211.4000	212.4000	0.6870	3.1094	50.0000
212.8000	212.8000	1573.7643	8.8870e4	2.5574e5	Undefined	212.5000	213.2000	0.1352	4.7075	50.0000
213.8000	213.7546	Undefined	1.5160e4	2.4290e4	Undefined	213.7000	213.9000	Undefined	0.8030	45.8773
214.2000	214.2000	Undefined	4580.0000	4580.0000	Undefined	213.9000	214.2000	Undefined	0.2426	100.0000
221.4000	221.4000	1913.2246	3230.0000	3230.0000	Undefined	221.3000	221.5000	0.1157	0.1711	50.0000
222.1000	222.1000	1375.2165	2.0580e4	4.1640e4	Undefined	221.7000	222.2000	0.1615	1.0901	50.0000
222.5000	222.6317	939.7871	4.1861e5	2.1886e6	Undefined	222.2000	223.6000	0.2369	22.1741	50.0000
223.8000	223.8000	1284.3708	1.5920e4	1.5920e4	Undefined	223.7000	223.9000	0.1742	0.8433	50.0000
224.1000	224.0861	986.8972	1.8010e4	1.8310e4	Undefined	223.9000	224.2000	0.2271	0.9540	50.0000
224.9000	224.9770	488.3844	5.4230e4	3.8893e5	Undefined	224.2000	225.5000	0.4607	2.8726	50.0000
225.7000	225.7133	683.4005	1.4300e4	1.4300e4	2	225.5000	226.0000	0.3303	0.7575	50.0000
226.2000	226.2348	Undefined	1.3040e4	1.3040e4	2	226.1000	226.3000	Undefined	0.6907	43.3666
226.6000	226.6405	925.7482	2.7590e4	4.9760e4	Undefined	226.5000	226.8000	0.2448	1.4615	50.0000
227.2000	227.1714	Undefined	2.8000e4	1.5951e5	Undefined	226.5000	227.4000	Undefined	1.4832	75.5179
228.2000	228.2000	Undefined	1.8100e4	1.8100e4	Undefined	228.0000	228.2000	Undefined	0.9588	100.0000
231.7000	231.6876	Undefined	8060.0000	8060.0000	Undefined	231.6000	231.8000	Undefined	0.4269	34.9256
231.9000	231.9000	1636.7568	6480.0000	6480.0000	Undefined	231.8000	232.0000	0.1417	0.3433	50.0000
232.6000	232.6373	705.1852	3.3270e4	9.1310e4	Undefined	232.5000	232.9000	0.3299	1.7623	50.0000
233.0000	233.0122	950.9692	1.4120e4	1.4120e4	2	232.9000	233.2000	0.2450	0.7479	50.0000
233.3000	233.3312	Undefined	1.1200e4	1.1200e4	2	233.2000	233.4000	Undefined	0.5933	65.0893
233.9000	233.9000	1694.1868	1.1950e4	1.3290e4	Undefined	233.7000	234.0000	0.1381	0.6330	50.0000
234.9000	234.7252	397.2150	3.1410e4	1.9482e5	Undefined	234.2000	235.3000	0.5909	1.6638	50.0000
235.7000	235.7000	1887.8261	1.2950e4	1.2950e4	Undefined	235.6000	235.8000	0.1249	0.6860	50.0000
236.1000	236.0956	Undefined	1.2130e4	1.2130e4	2	236.0000	236.2000	Undefined	0.6425	61.2119
236.6000	236.6000	Undefined	1.4360e4	1.4360e4	2	236.5000	236.6000	Undefined	0.7607	100.0000
237.0000	237.0000	Undefined	1.2780e4	1.2780e4	2	237.0000	237.1000	Undefined	0.6770	100.0000
237.9000	237.9000	Undefined	9010.0000	9010.0000	Undefined	237.9000	238.1000	Undefined	0.4773	100.0000
239.0000	238.7858	323.6307	1.1728e5	9.3217e5	Undefined	238.1000	239.5000	0.7378	6.2124	50.0000
239.7000	239.7361	899.1133	3.3930e4	1.2381e5	3	239.6000	240.3000	0.2666	1.7973	50.0000
240.1000	240.0353	Undefined	2.4180e4	4.5700e4	3	239.9000	240.3000	Undefined	1.2808	59.9256
240.6000	240.6000	Undefined	1.4340e4	1.4340e4	3	240.6000	240.8000	Undefined	0.7596	100.0000
241.2000	241.1971	Undefined	2.1100e4	7.0460e4	Undefined	241.0000	241.5000	Undefined	1.1177	46.9668
241.8000	241.8375	673.8029	1.8870e4	7.5660e4	Undefined	241.5000	242.2000	0.3589	0.9996	50.0000
243.3000	243.3000	Undefined	7850.0000	7850.0000	Undefined	243.2000	243.3000	Undefined	0.4158	100.0000
245.5000	245.5114	Undefined	6220.0000	6220.0000	Undefined	245.4000	245.6000	Undefined	0.3295	37.4598
245.7000	245.7000	Undefined	3.4440e4	3.4440e4	Undefined	245.6000	245.7000	Undefined	1.8243	100.0000
246.1000	246.1000	Undefined	1.3270e4	1.3270e4	Undefined	246.0000	246.1000	Undefined	0.7029	100.0000
247.9000	247.8809	Undefined	9130.0000	1.2590e4	Undefined	247.8000	248.0000	Undefined	0.4836	51.3143
248.7000	248.6768	1175.0054	7.6180e4	2.6532e5	1	248.5000	249.3000	0.2116	4.0353	50.0000
249.5000	249.5000	1813.5895	2.5320e4	2.5320e4	Undefined	249.4000	249.6000	0.1376	1.3412	50.0000
249.8000	249.8417	747.2813	2.0560e4	4.3740e4	1	249.6000	249.9000	0.3343	1.0891	50.0000
250.1000	250.1255	1188.9708	2.5430e4	3.7120e4	Undefined	250.0000	250.3000	0.2104	1.3470	50.0000
250.8000	250.7324	1129.6269	2.6170e4	6.7350e4	3	250.4000	250.9000	0.2220	1.3862	50.0000
251.2000	251.2000	1617.4211	1.8380e4	4.2690e4	3	251.1000	251.5000	0.1553	0.9736	50.0000
251.4000	251.4000	1676.7968	1.7730e4	1.7730e4	3	251.3000	251.6000	0.1499	0.9392	50.0000
251.7000	251.7000	2198.0279	2.0790e4	2.0790e4	Undefined	251.6000	251.8000	0.1145	1.1013	50.0000
251.9000	251.9953	573.5057	1.4540e4	3.1260e4	Undefined	251.8000	252.4000	0.4394	0.7702	50.0000
252.8000	252.8184	Undefined	3.6960e4	2.0191e5	2	252.7000	253.6000	Undefined	1.9578	81.3582
253.3000	253.2468	Undefined	2.7670e4	7.1910e4	2	253.1000	253.6000	Undefined	1.4657	72.4431
253.9000	253.8938	437.9911	2.0580e4	8.0220e4	Undefined	253.6000	254.3000	0.5797	1.0901	50.0000
254.7000	254.7743	316.9591	3.6213e5	2.5935e6	Undefined	254.5000	255.6000	0.8038	19.1823	50.0000
255.9000	255.9082	Undefined	7.9740e4	3.8115e5	Undefined	255.7000	256.4000	Undefined	4.2239	85.7788
257.3000	257.3565	899.3144	2.3720e4	4.8620e4	2	257.2000	257.6000	0.2862	1.2565	50.0000
257.7000	257.7000	Undefined	1.0860e4	1.1980e4	2	257.6000	257.9000	Undefined	0.5753	100.0000
258.4000	258.4000	2459.0210	9440.0000	9440.0000	2	258.3000	258.5000	0.1051	0.5000	50.0000
259.0000	258.8869	854.2673	1.8830e4	5.5600e4	2	258.5000	259.1000	0.3031	0.9974	50.0000
259.4000	259.3965	Undefined	1.6330e4	1.9150e4	2	259.3000	259.6000	Undefined	0.8650	57.5934
259.7000	259.7245	708.5970	1.6040e4	3.6610e4	2	259.6000	260.0000	0.3665	0.8497	50.0000
260.2000	259.9000	Undefined	1.4970e4	2.9780e4	Undefined	259.8000	260.2000	Undefined	0.7358	100.0000
260.2000	260.2000	Undefined	1.4970e4	1.4970e4	2	260.0000	260.2000	Undefined	0.7930	100.0000
260.7000	260.7000	Undefined	3.3210e4	3.3210e4	Undefined	260.6000	260.7000	Undefined	1.7592	100.0000
261.2000	261.2000	2291.1337	5.2740e4	5.2740e4	Undefined	261.1000	261.3000	0.1140	2.7937	50.0000
261.4000	261.4000	2180.2376	1.1630e4	1.1630e4	Undefined	261.3000	261.5000	0.1199	0.6161	50.0000
262.0000	261.9967	805.1748	3.9950e4	1.6764e5	Undefined	261.5000	262.2000	0.3254	2.1162	50.0000
262.4000	262.4000	Undefined	4.4650e4	7.9260e4	1	262.3000	262.4000	Undefined	2.3651	100.0000
262.8000	262.7542	385.5111	5.8570e4	2.8425e5	3	262.3000	263.1000	0.6816	3.1025	50.0000
263.2000	263.2000	1656.1144	4.4780e4	4.4780e4	3	263.1000	263.4000	0.1589	2.3720	50.0000
263.7000	263.5170	Undefined	2.6250e4	7.9170e4	1	263.4000	263.7000	Undefined	0.9498	88.4830
263.7000	263.7000	Undefined	2.6250e4	7.9170e4	Undefined	263.4000	263.7000	Undefined	1.3905	100.0000
264.0000	264.0173	Undefined	4.4810e4	1.6926e5	Undefined	263.4000	264.2000	Undefined	2.3736	45.8045
265.0000	264.9143	304.3301	1.0113e6	8.5434e6	Undefined	264.2000	265.5000	0.8705	53.5684	50.0000
265.9000	265.8952	Undefined	1.7721e5	8.0061e5	1	265.8000	266.5000	Undefined	9.3870	83.9879
267.1000	266.9303	Undefined	1.1279e5	9.0666e5	Undefined	266.5000	267.6000	Undefined	5.9746	56.8313
268.0000	267.9162	Undefined	2.8500e4	7.6990e4	Undefined	267.7000	268.3000	Undefined	1.5097	30.3684
269.0000	269.1283	273.1993	4.5200e4	3.6423e5	Undefined	268.5000	269.7000	0.9851	2.3943	50.0000
269.8000	269.8000	1136.4456	2.6300e4	3.8910e4	1	269.7000	270.1000	0.2374	1.3931	50.0000
271.0000	271.0000	1578.7733	4.1440e4	1.0861e5	Undefined	270.9000	271.4000	0.1717	2.1951	50.0000
271.3000	271.2682	Undefined	2.9880e4	3.4840e4	1	271.1000	271.4000	Undefined	1.5828	75.5857
272.1000	272.1000	Undefined	1.0510e4	1.0510e4	1	272.1000	272.2000	Undefined	0.5567	100.0000
272.9000	272.9352	1005.8865	1.5020e4	2.9370e4	1	272.8000	273.2000	0.2713	0.7956	50.0000
273.8000	273.7755	599.1208	2.9610e4	1.4979e5	Undefined	273.2000	274.2000	0.4570	1.5685	50.0000
275.3000	275.2588	581.1641	3.1120e4	2.1803e5	2	274.6000	275.7000	0.4736	1.6485	50.0000
275.8000	275.8000	520.0031	2.8450e4	9.9130e4	2	275.7000	276.3000	0.5304	1.5070	50.0000
275.8000	276.1548	Undefined	2.8450e4	9.9130e4	2	275.7000	276.3000	Undefined	1.2130	45.6332
277.0000	277.0557	373.4719	4.9810e4	2.8560e5	1	276.8000	277.6000	0.7418	2.6385	50.0000
277.7000	277.7000	1907.3742	4.0630e4	4.0630e4	Undefined	277.6000	277.8000	0.1456	2.1522	50.0000
277.9000	277.9000	Undefined	2.4940e4	6.7910e4	Undefined	277.8000	278.3000	Undefined	1.3211	100.0000
277.9000	278.1273	Undefined	2.4940e4	6.7910e4	1	277.8000	278.3000	Undefined	1.3174	55.9107
278.7000	278.7000	1740.7004	1.2457e5	2.7415e5	3	278.3000	278.9000	0.1601	6.5986	50.0000
279.1000	279.0521	Undefined	3.6440e4	1.2718e5	3	278.9000	279.5000	Undefined	1.9303	73.4221
279.3000	279.3000	Undefined	2.5690e4	1.0390e5	3	279.2000	280.0000	Undefined	1.3608	100.0000
279.7000	279.6975	671.8067	2.3590e4	1.0436e5	3	279.5000	280.3000	0.4163	1.2496	50.0000
280.1000	280.1458	1149.2087	1.6860e4	2.5940e4	3	280.0000	280.3000	0.2438	0.8931	50.0000
280.7000	280.8186	Undefined	3.5330e4	2.8557e5	Undefined	280.3000	281.4000	Undefined	1.8715	52.6748
281.5000	281.5000	Undefined	2.5500e4	3.8840e4	Undefined	281.4000	281.5000	Undefined	1.3508	100.0000
281.7000	281.7026	Undefined	2.7420e4	3.9140e4	Undefined	281.6000	281.9000	Undefined	1.4525	67.8702
282.2000	282.1568	901.9539	3.0440e4	6.7150e4	Undefined	281.9000	282.3000	0.3128	1.6124	50.0000
283.1000	283.0257	311.7509	1.1213e6	1.0117e7	Undefined	282.3000	283.7000	0.9079	59.3946	50.0000
283.9000	283.9045	Undefined	2.3227e5	8.1529e5	Undefined	283.8000	284.3000	Undefined	12.3035	94.7152
286.0000	286.0157	318.7645	6.3090e5	5.4467e6	1	285.4000	286.6000	0.8973	33.4193	50.0000
287.1000	286.9948	Undefined	1.4072e5	9.6884e5	1	286.7000	287.8000	Undefined	7.4541	61.1818
288.0000	287.9562	Undefined	1.8300e4	6.7550e4	1	287.9000	288.6000	Undefined	0.9694	66.9126
288.2000	288.2000	Undefined	1.4330e4	3.2550e4	Undefined	288.1000	288.6000	Undefined	0.7591	100.0000
289.0000	289.0006	Undefined	1.2080e4	4.5880e4	1	288.9000	289.5000	Undefined	0.6399	70.6540
289.9000	289.8644	Undefined	6280.0000	2.5020e4	1	289.5000	290.1000	Undefined	0.3327	72.2930
290.9000	290.8890	459.3934	7.1360e4	5.0594e5	Undefined	290.1000	291.4000	0.6332	3.7800	50.0000
291.5000	291.5000	Undefined	2.1130e4	6.8150e4	Undefined	291.4000	292.1000	Undefined	1.1193	100.0000
291.8000	291.7841	Undefined	1.3760e4	2.8090e4	Undefined	291.7000	292.1000	Undefined	0.7289	82.6672
292.2000	292.2000	Undefined	2.4700e4	3.6860e4	Undefined	292.1000	292.2000	Undefined	1.3084	100.0000
292.7000	292.7951	287.2361	9.6820e4	8.0264e5	1	292.3000	293.5000	1.0194	5.1286	50.0000
293.7000	293.7311	458.4895	3.2810e4	1.5090e5	1	293.6000	294.4000	0.6406	1.7380	50.0000
294.0000	293.9653	Undefined	2.9040e4	1.4523e5	Undefined	293.8000	294.7000	Undefined	1.5383	75.3444
294.6000	294.2000	Undefined	2.1580e4	7.6760e4	Undefined	294.1000	294.6000	Undefined	1.1029	100.0000
294.6000	294.6000	Undefined	2.1580e4	4.2160e4	1	294.4000	294.6000	Undefined	1.1431	100.0000
294.8000	294.8199	1067.7774	2.7340e4	4.4340e4	1	294.7000	295.1000	0.2761	1.4482	50.0000
295.5000	295.5000	Undefined	2.2030e4	8.7030e4	Undefined	295.1000	295.5000	Undefined	1.1669	100.0000
295.7000	295.7010	Undefined	2.5640e4	1.4526e5	2	295.1000	295.8000	Undefined	1.3582	66.7512
296.0000	296.0443	Undefined	2.8700e4	5.5230e4	2	295.9000	296.2000	Undefined	1.5203	76.2195
296.8000	296.9019	314.7296	9.4582e5	8.4996e6	Undefined	296.2000	297.6000	0.9434	50.1009	50.0000
297.7000	297.7000	Undefined	1.8149e5	7.6304e5	Undefined	297.6000	298.2000	Undefined	9.6137	100.0000
297.7000	297.9371	Undefined	1.8149e5	7.6304e5	Undefined	297.6000	298.2000	Undefined	9.3700	68.2642
300.1000	300.0622	Undefined	1.7690e4	2.7950e4	3	300.0000	300.2000	Undefined	0.9371	58.3380
300.3000	300.3000	Undefined	4.1980e4	4.1980e4	3	300.2000	300.3000	Undefined	2.2237	100.0000
300.7000	300.7000	Undefined	1.9550e4	2.2840e4	3	300.7000	300.9000	Undefined	1.0356	100.0000
301.0000	301.0867	874.0161	2.4320e4	7.9650e4	Undefined	300.9000	301.5000	0.3445	1.2883	50.0000
302.5000	302.5246	650.2913	7290.0000	2.4680e4	Undefined	302.1000	302.6000	0.4652	0.3862	50.0000
302.8000	302.8000	2656.6971	1.8990e4	1.8990e4	Undefined	302.7000	302.9000	0.1140	1.0059	50.0000
303.3000	303.3105	Undefined	8520.0000	9430.0000	Undefined	303.1000	303.4000	Undefined	0.4513	37.6761
305.0000	304.8658	300.3579	7.5820e4	7.1950e5	Undefined	304.1000	305.5000	1.0150	4.0163	50.0000
305.9000	305.9438	1155.5304	1.3920e4	2.5220e4	Undefined	305.7000	306.1000	0.2648	0.7374	50.0000
306.2000	306.2000	1845.3855	1.4650e4	1.4650e4	Undefined	306.1000	306.2000	0.1659	0.7760	50.0000
306.6000	306.7270	537.3069	4.9540e4	2.8629e5	Undefined	306.3000	307.3000	0.5709	2.6242	50.0000
307.5000	307.5000	2165.4806	1.1040e4	1.1040e4	Undefined	307.4000	307.6000	0.1420	0.5848	50.0000
308.0000	307.9288	2070.3147	9610.0000	1.2430e4	Undefined	307.6000	308.1000	0.1487	0.5091	50.0000
309.0000	308.9837	1655.0043	8.0570e4	4.1386e5	Undefined	308.1000	309.5000	0.1867	4.2679	50.0000
310.0000	309.9774	1068.6302	1.5810e4	3.6740e4	Undefined	309.8000	310.3000	0.2901	0.8375	50.0000
310.9000	310.9571	315.9849	1.8588e5	1.7153e6	Undefined	310.3000	311.7000	0.9841	9.8462	50.0000
311.8000	311.8000	Undefined	4.1780e4	4.1780e4	Undefined	311.7000	311.9000	Undefined	2.2131	100.0000
311.8000	312.0956	Undefined	4.1780e4	1.8852e5	Undefined	311.7000	312.2000	Undefined	2.1633	81.0847
312.7000	312.7182	1138.1283	5.7530e4	3.2369e5	3	312.3000	313.3000	0.2748	3.0474	50.0000
313.2000	313.2000	Undefined	4.5140e4	1.8248e5	3	313.1000	314.0000	Undefined	2.3911	100.0000
313.5000	313.5139	Undefined	2.4670e4	9.4300e4	3	313.3000	314.0000	Undefined	1.3068	86.7450
313.9000	313.9000	Undefined	1.9790e4	1.9790e4	3	313.8000	313.9000	Undefined	1.0483	100.0000
314.1000	314.1000	2381.8578	2.1830e4	2.1830e4	Undefined	314.0000	314.2000	0.1319	1.1564	50.0000
315.1000	315.0900	Undefined	1.3430e4	2.8580e4	2	314.9000	315.2000	Undefined	0.7114	75.0558
315.4000	315.4000	2527.8336	3.0120e4	3.5870e4	Undefined	315.2000	315.5000	0.1248	1.5955	50.0000
315.6000	315.6000	Undefined	5050.0000	5050.0000	2	315.5000	315.6000	Undefined	0.2675	100.0000
316.1000	316.1000	Undefined	1.6920e4	1.6920e4	Undefined	315.8000	316.1000	Undefined	0.8963	100.0000
316.7000	316.7382	1359.1948	1.1750e4	2.9950e4	2	316.4000	316.9000	0.2330	0.6224	50.0000
317.0000	317.1069	830.5463	2.4490e4	7.3320e4	2	316.9000	317.4000	0.3818	1.2973	50.0000
317.9000	317.9000	2141.5579	7610.0000	7610.0000	Undefined	317.8000	318.0000	0.1484	0.4031	50.0000
319.5000	319.5000	Undefined	4730.0000	4730.0000	Undefined	319.5000	319.6000	Undefined	0.2506	100.0000
320.8000	320.7923	2036.0759	9.9180e4	3.9637e5	1	320.5000	321.5000	0.1576	5.2537	50.0000
322.0000	321.9025	893.7127	2.1880e4	6.0880e4	1	321.6000	322.2000	0.3602	1.1590	50.0000
322.3000	322.3000	Undefined	2.2090e4	2.9320e4	Undefined	322.2000	322.3000	Undefined	1.1701	100.0000
322.9000	322.9807	301.3753	6.7740e4	6.2502e5	Undefined	322.4000	323.7000	1.0717	3.5882	50.0000
323.9000	323.8936	Undefined	3.2640e4	4.6990e4	1	323.8000	324.1000	Undefined	1.7290	49.0349
324.6000	324.6000	Undefined	1.9820e4	1.9820e4	2	324.6000	324.7000	Undefined	1.0499	100.0000
324.8000	324.8000	2392.4709	1.7860e4	1.7860e4	1	324.7000	325.0000	0.1358	0.9461	50.0000
325.3000	325.2273	798.1268	2.1000e4	8.3840e4	Undefined	325.0000	325.5000	0.4075	1.1124	50.0000
325.7000	325.7000	Undefined	5380.0000	8010.0000	2	325.6000	325.7000	Undefined	0.2850	100.0000
325.9000	325.9000	2130.5903	9920.0000	1.7930e4	1	325.6000	326.0000	0.1530	0.5255	50.0000
326.2000	326.1592	1339.6583	5260.0000	5260.0000	2	326.0000	326.3000	0.2435	0.2786	50.0000
326.7000	326.7428	1209.0584	2.9980e4	8.8700e4	Undefined	326.3000	326.9000	0.2702	1.5881	50.0000
327.1000	327.0993	Undefined	2.2180e4	8.8860e4	Undefined	326.9000	327.3000	Undefined	1.1749	97.0243
327.5000	327.4910	Undefined	2.5140e4	1.1768e5	2	327.4000	328.3000	Undefined	1.3317	65.6921
327.9000	327.8538	Undefined	2.0400e4	6.5260e4	2	327.7000	328.3000	Undefined	1.0806	52.6716
328.2000	328.2000	Undefined	8800.0000	8800.0000	Undefined	328.1000	328.3000	Undefined	0.4661	100.0000
328.5000	328.5000	Undefined	1.4190e4	2.2800e4	2	328.5000	328.7000	Undefined	0.7517	100.0000
329.0000	328.9549	Undefined	2.0280e4	5.5750e4	3	328.7000	329.1000	Undefined	1.0742	59.7387
329.3000	329.2962	1031.3895	1.9030e4	3.8920e4	3	329.1000	329.5000	0.3193	1.0080	50.0000
329.6000	329.6197	1616.4960	1.0050e4	1.0050e4	3	329.5000	329.7000	0.2039	0.5324	50.0000
329.9000	329.9000	2832.5572	1.3160e4	1.3160e4	Undefined	329.8000	330.0000	0.1165	0.6971	50.0000
330.4000	330.4215	Undefined	2.0120e4	5.2740e4	2	330.3000	330.5000	Undefined	1.0658	69.3588
330.9000	330.9293	625.6870	2.9000e4	1.3371e5	Undefined	330.6000	331.4000	0.5289	1.5362	50.0000
331.5000	331.5118	Undefined	5350.0000	6640.0000	Undefined	331.4000	331.7000	Undefined	0.2834	86.9159
331.9000	331.8630	1370.1282	6550.0000	8980.0000	Undefined	331.7000	332.0000	0.2422	0.3470	50.0000
332.1000	332.1000	Undefined	1.2520e4	1.2520e4	Undefined	332.0000	332.1000	Undefined	0.6632	100.0000
333.0000	332.9901	Undefined	3.9570e4	1.4000e5	Undefined	332.9000	333.4000	Undefined	2.0961	71.5188
333.7000	333.7161	976.8769	1.7630e4	6.2060e4	Undefined	333.5000	334.1000	0.3416	0.9339	50.0000
334.0000	334.0000	1968.1798	1.3960e4	1.3960e4	2	333.9000	334.1000	0.1697	0.7395	50.0000
334.2000	334.2000	Undefined	9690.0000	9690.0000	Undefined	334.1000	334.2000	Undefined	0.5133	100.0000
334.5000	334.4822	1234.5289	3.0740e4	6.8400e4	Undefined	334.3000	334.7000	0.2709	1.6283	50.0000
335.2000	335.1317	Undefined	2.9100e4	1.3230e5	Undefined	334.9000	335.7000	Undefined	1.5415	50.5670
335.8000	335.8000	2534.2240	2.9870e4	4.5010e4	Undefined	335.7000	336.1000	0.1325	1.5822	50.0000
337.0000	336.9598	401.1432	3.2930e4	2.6395e5	1	336.4000	337.7000	0.8400	1.7443	50.0000
338.0000	337.9283	Undefined	2.2290e4	6.8650e4	1	337.7000	338.2000	Undefined	1.1807	47.3531
339.3000	339.2526	Undefined	2.5810e4	4.7260e4	Undefined	339.2000	339.4000	Undefined	1.3672	49.0895
341.2000	340.7211	Undefined	1.7610e4	1.0564e5	3	340.5000	341.2000	Undefined	0.7898	60.2280
341.2000	341.0000	Undefined	1.7610e4	5.0980e4	3	340.9000	341.2000	Undefined	0.7570	100.0000
341.2000	341.2000	Undefined	1.7610e4	1.0564e5	4	340.5000	341.2000	Undefined	0.9328	100.0000
341.4000	341.3936	Undefined	1.7740e4	1.7740e4	3	341.3000	341.5000	Undefined	0.9397	41.4882
341.6000	341.6000	Undefined	9610.0000	9610.0000	3	341.5000	341.8000	Undefined	0.5091	100.0000
342.1000	342.1000	Undefined	1.8480e4	1.8480e4	1	342.1000	342.2000	Undefined	0.9789	100.0000
342.7000	342.6820	505.9168	3.0750e4	1.5959e5	Undefined	342.4000	343.3000	0.6773	1.6289	50.0000
343.1000	343.1000	Undefined	2.0710e4	6.2650e4	Undefined	342.9000	343.2000	Undefined	1.0970	100.0000
343.4000	343.4000	2037.6689	3.0220e4	5.1790e4	1	343.3000	343.7000	0.1685	1.6008	50.0000
344.6000	344.5995	545.9520	3.5640e4	2.8371e5	Undefined	343.9000	345.4000	0.6312	1.8879	50.0000
345.5000	345.5000	1333.9166	1.4520e4	2.4460e4	Undefined	345.4000	345.6000	0.2590	0.7691	50.0000
345.8000	345.8394	1006.7261	1.6050e4	3.3050e4	Undefined	345.7000	346.1000	0.3435	0.8502	50.0000
347.0000	346.9297	Undefined	6.2080e4	4.0904e5	1	346.4000	347.3000	Undefined	3.2884	61.9765
348.1000	348.0904	272.9702	9.1640e4	9.3068e5	Undefined	347.3000	348.7000	1.2752	4.8543	50.0000
348.8000	348.8000	Undefined	5.7400e4	3.5327e5	1	348.7000	349.5000	Undefined	3.0405	100.0000
348.8000	349.0287	Undefined	5.7400e4	3.2596e5	Undefined	348.7000	349.6000	Undefined	2.7285	67.7150
349.9000	349.8930	Undefined	3.5380e4	9.8470e4	1	349.8000	350.3000	Undefined	1.8741	72.5975
350.2000	350.1615	Undefined	2.1850e4	2.1850e4	Undefined	350.1000	350.3000	Undefined	1.1574	47.8261
350.8000	350.9065	Undefined	5.6980e4	3.1621e5	3	350.3000	351.3000	Undefined	3.0183	31.4584
351.4000	351.4000	Undefined	5.4350e4	2.6636e5	3	351.3000	352.1000	Undefined	2.8790	100.0000
351.7000	351.6779	Undefined	4.4830e4	1.2460e5	3	351.6000	352.1000	Undefined	2.3747	61.4878
351.9000	351.9000	Undefined	4.4220e4	4.9110e4	3	351.8000	352.1000	Undefined	2.3424	100.0000
352.9000	352.9000	Undefined	2.2820e4	2.2820e4	Undefined	352.9000	353.0000	Undefined	1.2088	100.0000
353.1000	353.1000	2435.6144	1.7160e4	1.7160e4	Undefined	353.0000	353.1000	0.1450	0.9090	50.0000
353.3000	353.3380	Undefined	2.2820e4	2.2820e4	Undefined	353.2000	353.4000	Undefined	1.2088	56.0035
354.4000	354.1972	237.0082	5.5310e4	5.9189e5	1	353.4000	355.1000	1.4945	2.9298	50.0000
355.2000	355.2000	862.3314	3.6860e4	1.1807e5	1	355.1000	355.6000	0.4119	1.9525	50.0000
355.8000	355.8000	Undefined	7420.0000	1.0880e4	Undefined	355.7000	355.8000	Undefined	0.3930	100.0000
356.0000	356.0115	Undefined	7990.0000	1.8870e4	1	355.7000	356.1000	Undefined	0.4232	77.3467
356.6000	356.6173	Undefined	1.8880e4	7.3760e4	Undefined	356.3000	356.8000	Undefined	1.0001	60.2225
357.2000	357.1607	1000.0135	2.1380e4	7.2820e4	Undefined	356.9000	357.6000	0.3572	1.1325	50.0000
357.8000	357.8423	Undefined	1.0160e4	1.0160e4	Undefined	357.6000	357.9000	Undefined	0.5382	63.3858
358.9000	358.7419	1404.8546	2.9870e4	2.0792e5	Undefined	358.1000	359.5000	0.2554	1.5822	50.0000
359.7000	359.7072	965.9337	5190.0000	5410.0000	Undefined	359.5000	360.0000	0.3724	0.2749	50.0000
360.1000	360.1000	Undefined	5460.0000	5460.0000	Undefined	360.0000	360.1000	Undefined	0.2892	100.0000
361.6000	361.6530	513.8989	3.3830e4	2.3541e5	Undefined	361.2000	362.3000	0.7037	1.7920	50.0000
363.1000	362.9276	403.0659	2.7350e4	2.0753e5	Undefined	362.4000	363.6000	0.9004	1.4488	50.0000
363.7000	363.7000	2617.6887	8130.0000	8130.0000	Undefined	363.6000	364.0000	0.1389	0.4307	50.0000
363.9000	363.8852	Undefined	2250.0000	2250.0000	2	363.8000	364.0000	Undefined	0.1192	82.2222
364.2000	364.2262	Undefined	6480.0000	6480.0000	2	364.1000	364.3000	Undefined	0.3433	39.5062
365.0000	364.9786	351.7864	1.4254e5	1.3734e6	Undefined	364.3000	365.8000	1.0375	7.5505	50.0000
365.9000	365.9000	Undefined	6.2920e4	1.2243e5	1	365.8000	366.2000	Undefined	3.3329	100.0000
366.7000	366.6974	Undefined	2.7010e4	2.7010e4	Undefined	366.6000	366.8000	Undefined	1.4307	71.8438
367.0000	366.9662	Undefined	3.3400e4	5.5520e4	1	366.8000	367.1000	Undefined	1.7692	73.5479
367.8000	367.7992	Undefined	1.0648e5	4.9663e5	Undefined	367.1000	367.9000	Undefined	5.6403	86.1523
368.5000	368.4993	Undefined	1.4377e5	1.4377e5	Undefined	368.4000	368.6000	Undefined	7.6156	37.3548
369.0000	369.0167	Undefined	5.5040e4	2.9858e5	1	368.8000	369.6000	Undefined	2.9155	79.1424
369.8000	369.7986	Undefined	2.4810e4	6.2550e4	Undefined	369.6000	370.0000	Undefined	1.3142	72.0677
370.2000	370.2111	Undefined	3.1720e4	9.0490e4	1	370.0000	370.3000	Undefined	1.6802	76.6078
370.5000	370.5374	1327.6560	3.7090e4	7.4450e4	Undefined	370.4000	370.8000	0.2791	1.9647	50.0000
370.9000	370.9437	552.8861	2.9160e4	1.6516e5	2	370.8000	371.7000	0.6709	1.5446	50.0000
371.3000	371.3102	Undefined	2.5140e4	6.8020e4	2	371.2000	371.8000	Undefined	1.3317	70.8632
371.9000	371.9003	Undefined	7890.0000	1.0970e4	2	371.8000	372.1000	Undefined	0.4179	66.9202
372.7000	372.7081	1218.5928	6.2320e4	2.9238e5	1	372.1000	373.2000	0.3059	3.3011	50.0000
373.8000	373.7825	452.3414	5.6060e4	4.1425e5	Undefined	373.2000	374.2000	0.8263	2.9695	50.0000
375.5000	375.5000	2284.8577	2.0940e4	2.0940e4	Undefined	375.4000	375.6000	0.1643	1.1092	50.0000
375.7000	375.7000	Undefined	1.2480e4	1.2480e4	Undefined	375.6000	375.8000	Undefined	0.6611	100.0000
376.2000	376.2000	1119.2967	1.9770e4	5.7830e4	Undefined	375.8000	376.2000	0.3361	1.0472	50.0000
376.9000	376.9229	417.2898	2.5310e4	2.1080e5	1	376.3000	377.6000	0.9033	1.3407	50.0000
377.7000	377.7000	Undefined	1.0990e4	1.2090e4	Undefined	377.6000	377.7000	Undefined	0.5821	100.0000
378.0000	377.9838	1038.0493	1.5140e4	3.3490e4	1	377.8000	378.2000	0.3641	0.8020	50.0000
378.8000	378.9246	390.5241	8.0400e4	6.4397e5	Undefined	378.2000	379.6000	0.9703	4.2589	50.0000
379.9000	379.9086	Undefined	1.4370e4	3.1950e4	Undefined	379.7000	380.1000	Undefined	0.7612	49.8608
381.4000	381.4000	3073.1941	3.3410e4	3.3410e4	Undefined	381.3000	381.5000	0.1241	1.7698	50.0000
382.0000	382.0000	Undefined	6540.0000	6540.0000	Undefined	382.0000	382.1000	Undefined	0.3464	100.0000
382.7000	382.7748	666.1122	7.3300e4	3.1894e5	1	382.4000	383.2000	0.5746	3.8828	50.0000
383.3000	383.3000	Undefined	4.5640e4	7.4410e4	Undefined	383.2000	383.3000	Undefined	2.4176	100.0000
383.9000	383.9458	679.1263	7.8190e4	5.2520e5	Undefined	383.4000	384.6000	0.5654	4.1418	50.0000
385.2000	385.0486	Undefined	3.8910e4	2.0723e5	1	384.8000	385.7000	Undefined	2.0611	49.2033
385.9000	385.8771	Undefined	9790.0000	9790.0000	Undefined	385.7000	386.0000	Undefined	0.5186	80.5414
386.1000	386.1000	2242.2309	1.4800e4	3.5970e4	1	385.7000	386.1000	0.1722	0.7840	50.0000
387.0000	386.8868	985.0643	5.4960e4	3.2320e5	Undefined	386.2000	387.4000	0.3928	2.9113	50.0000
387.9000	387.9000	Undefined	7560.0000	7560.0000	Undefined	387.9000	388.0000	Undefined	0.4005	100.0000
388.2000	388.2489	Undefined	1.3430e4	1.5400e4	Undefined	388.0000	388.3000	Undefined	0.7114	72.4497
388.4000	388.4000	2327.8879	2.7520e4	6.4240e4	Undefined	388.0000	388.4000	0.1668	1.4578	50.0000
388.7000	388.6690	1330.1925	3.6040e4	7.3610e4	3	388.5000	388.9000	0.2922	1.9091	50.0000
389.0000	389.0000	1484.7251	2.1800e4	6.1490e4	3	388.9000	389.5000	0.2620	1.1548	50.0000
389.3000	389.3176	Undefined	1.6860e4	6.6270e4	3	389.2000	389.9000	Undefined	0.8931	68.6536
389.7000	389.7228	Undefined	1.2670e4	2.7960e4	3	389.5000	389.9000	Undefined	0.6711	54.5383
390.7000	390.9305	451.9579	9.0200e4	6.8548e5	Undefined	390.2000	391.4000	0.8650	4.7780	50.0000
391.5000	391.5017	Undefined	4.9820e4	3.2761e5	1	391.4000	392.2000	Undefined	2.6390	89.4520
392.4000	392.4000	Undefined	3.4320e4	1.4817e5	1	392.3000	392.7000	Undefined	1.8180	100.0000
393.2000	393.1353	1098.1291	5.0830e4	2.2018e5	Undefined	392.8000	393.8000	0.3580	2.6925	50.0000
394.2000	394.1992	Undefined	1.0880e4	2.4550e4	Undefined	393.9000	394.3000	Undefined	0.5763	79.1360
394.9000	394.9790	555.5165	4.6980e4	2.8539e5	Undefined	394.3000	395.4000	0.7110	2.4886	50.0000
395.5000	395.5000	Undefined	1.7810e4	3.8030e4	1	395.4000	396.0000	Undefined	0.9434	100.0000
395.9000	395.8576	Undefined	8700.0000	1.4370e4	3	395.6000	396.0000	Undefined	0.4608	56.2069
396.2000	396.2000	1494.9243	7480.0000	1.1960e4	3	396.0000	396.2000	0.2650	0.3962	50.0000
396.4000	396.4355	Undefined	1.2790e4	2.4750e4	1	396.0000	396.5000	Undefined	0.6775	52.4238
396.6000	396.6000	Undefined	2.4890e4	5.7340e4	Undefined	396.3000	396.6000	Undefined	1.3184	100.0000
396.8000	396.8000	2602.0891	4.4460e4	8.0200e4	Undefined	396.5000	396.9000	0.1525	2.3551	50.0000
397.1000	397.1236	Undefined	3.4350e4	6.5310e4	Undefined	396.9000	397.3000	Undefined	1.8195	85.4294
398.1000	398.0988	Undefined	6.0830e4	6.3592e5	1	397.3000	398.8000	Undefined	3.2222	51.6521
399.0000	399.0065	Undefined	3.7900e4	2.1729e5	1	398.8000	399.7000	Undefined	2.0076	92.1768
399.9000	399.8880	Undefined	1.1140e4	3.0130e4	Undefined	399.7000	400.1000	Undefined	0.5901	73.2047
400.7000	400.7204	856.3341	1.4763e5	8.8764e5	Undefined	400.4000	401.7000	0.4679	7.8201	50.0000
401.9000	401.9000	2185.2131	3.2550e4	3.5020e4	2	401.8000	402.1000	0.1839	1.7242	50.0000
402.5000	402.5009	Undefined	3.5010e4	1.0351e5	Undefined	402.1000	402.6000	Undefined	1.8545	76.2925
403.0000	403.0381	Undefined	3.9720e4	2.0698e5	Undefined	402.8000	403.7000	Undefined	2.1040	79.3303
404.1000	404.1000	Undefined	8190.0000	8190.0000	Undefined	404.1000	404.2000	Undefined	0.4338	100.0000
404.8000	404.9579	840.3768	2.8550e4	2.1812e5	3	404.2000	405.5000	0.4819	1.5123	50.0000
405.4000	405.4000	Undefined	2.3910e4	6.4000e4	3	405.2000	405.8000	Undefined	1.2665	100.0000
405.7000	405.7000	Undefined	1.3600e4	1.3600e4	3	405.6000	405.7000	Undefined	0.7204	100.0000
405.9000	405.9432	1697.1746	1.8570e4	3.2740e4	Undefined	405.8000	406.2000	0.2392	0.9837	50.0000
407.3000	407.2212	Undefined	2.1850e4	1.4611e5	Undefined	406.7000	407.7000	Undefined	1.1574	42.8833
407.9000	407.8714	Undefined	4200.0000	4200.0000	Undefined	407.8000	408.0000	Undefined	0.2225	51.3095
408.2000	408.1839	1876.4727	1.1950e4	1.6240e4	Undefined	408.0000	408.3000	0.2175	0.6330	50.0000
408.6000	408.6094	Undefined	2.7950e4	5.3770e4	Undefined	408.3000	408.7000	Undefined	1.4805	78.6047
409.2000	409.0378	430.5426	2.9790e4	2.5450e5	2	408.3000	409.6000	0.9501	1.5780	50.0000
409.7000	409.7000	Undefined	1.2240e4	5.3160e4	2	409.6000	410.2000	Undefined	0.6484	100.0000
410.0000	409.9749	Undefined	9780.0000	1.8840e4	2	409.9000	410.2000	Undefined	0.5181	65.4908
410.5000	410.5000	2766.3657	2.1540e4	2.9820e4	1	410.3000	410.6000	0.1484	1.1410	50.0000
410.7000	410.7230	1658.1236	2.2510e4	2.9560e4	3	410.6000	410.8000	0.2477	1.1924	50.0000
411.0000	411.0000	2603.9678	3.2410e4	6.1970e4	3	410.6000	411.1000	0.1578	1.7168	50.0000
411.3000	411.3247	473.7182	2.7260e4	1.3193e5	Undefined	411.1000	412.0000	0.8683	1.4440	50.0000
411.6000	411.6105	Undefined	1.8250e4	1.1523e5	Undefined	411.5000	412.4000	Undefined	0.9667	91.0959
412.1000	412.1000	Undefined	1.7190e4	3.3280e4	Undefined	412.0000	412.4000	Undefined	0.9106	100.0000
412.7000	412.8600	845.0547	3.0830e4	2.1149e5	1	412.4000	413.5000	0.4886	1.6331	50.0000
414.1000	413.9820	909.5637	1.2260e4	4.1360e4	1	413.6000	414.2000	0.4551	0.6494	50.0000
415.2000	415.1962	1073.3111	2.5520e4	1.8573e5	Undefined	414.5000	415.7000	0.3868	1.3518	50.0000
415.9000	415.9000	2983.6123	8480.0000	8480.0000	Undefined	415.8000	416.0000	0.1394	0.4492	50.0000
416.8000	416.9177	407.4185	7.4470e4	6.2831e5	Undefined	416.4000	417.5000	1.0233	3.9447	50.0000
417.7000	417.6660	Undefined	2.2060e4	7.7720e4	3	417.6000	418.3000	Undefined	1.1685	80.5757
418.1000	418.0932	Undefined	2.1260e4	4.9640e4	3	417.9000	418.3000	Undefined	1.1262	49.4120
418.5000	418.5000	2480.6349	2.4590e4	3.7760e4	3	418.3000	418.5000	0.1687	1.3026	50.0000
418.8000	418.7727	1241.1850	3.3240e4	6.5480e4	2	418.6000	419.0000	0.3374	1.7608	50.0000
419.2000	419.2032	Undefined	2.9980e4	1.2868e5	Undefined	419.0000	419.7000	Undefined	1.5881	81.0874
419.9000	419.8761	Undefined	1.7530e4	5.4040e4	1	419.7000	420.2000	Undefined	0.9286	67.2561
420.6000	420.6000	Undefined	1.7290e4	2.2540e4	Undefined	420.6000	420.8000	Undefined	0.9159	100.0000
420.6000	420.9000	Undefined	1.7290e4	6.4660e4	1	420.6000	420.9000	Undefined	0.8730	100.0000
421.3000	421.4034	748.4772	2.0930e4	1.1753e5	1	421.0000	422.0000	0.5630	1.1087	50.0000
421.8000	421.8343	1724.9738	1.2750e4	1.2750e4	1	421.7000	422.0000	0.2445	0.6754	50.0000
422.4000	422.4160	Undefined	2.6600e4	9.4230e4	1	422.0000	422.5000	Undefined	1.4090	69.1917
423.0000	422.9966	569.9364	3.6600e4	2.4533e5	1	422.6000	423.7000	0.7422	1.9387	50.0000
423.6000	423.5545	Undefined	1.6750e4	2.1180e4	1	423.4000	423.7000	Undefined	0.8873	51.9104
424.1000	424.0602	818.3632	1.3740e4	4.1140e4	1	423.7000	424.3000	0.5182	0.7278	50.0000
424.6000	424.6653	933.2380	3.2450e4	1.3527e5	1	424.3000	425.1000	0.4550	1.7189	50.0000
425.6000	425.5830	Undefined	1.5730e4	6.2770e4	1	425.5000	426.2000	Undefined	0.8332	61.0617
425.8000	425.8000	Undefined	1.3800e4	3.3610e4	Undefined	425.7000	426.2000	Undefined	0.7310	100.0000
427.1000	427.0628	504.6038	2.6940e4	2.0248e5	Undefined	426.5000	427.7000	0.8463	1.4270	50.0000
428.1000	428.1000	Undefined	1.4830e4	1.4830e4	Undefined	427.9000	428.1000	Undefined	0.7856	100.0000
428.8000	429.0246	506.3462	3.7850e4	3.3941e5	Undefined	428.3000	429.8000	0.8473	2.0049	50.0000
430.0000	430.0306	Undefined	1.4170e4	1.8350e4	Undefined	429.9000	430.2000	Undefined	0.7506	55.7163
431.0000	431.0048	396.4236	8.7580e4	8.4169e5	Undefined	430.2000	431.7000	1.0872	4.6392	50.0000
431.9000	431.9020	Undefined	2.2420e4	6.3580e4	1	431.7000	432.0000	Undefined	1.1876	92.5959
432.6000	432.3072	Undefined	2.5460e4	1.1152e5	3	432.1000	432.6000	Undefined	1.3211	72.3536
432.6000	432.6000	Undefined	2.5460e4	1.1152e5	3	432.1000	432.6000	Undefined	1.3486	100.0000
432.8000	432.8265	1686.9905	5.4030e4	2.7008e5	Undefined	432.7000	433.7000	0.2566	2.8620	50.0000
433.1000	433.0868	Undefined	3.3560e4	1.5393e5	3	433.0000	433.8000	Undefined	1.7777	73.7187
433.3000	433.3000	Undefined	3.3180e4	9.6660e4	3	433.2000	433.8000	Undefined	1.7576	100.0000
433.9000	433.9381	Undefined	1.3660e4	4.8160e4	3	433.8000	434.4000	Undefined	0.7236	65.4832
434.3000	434.2767	Undefined	9460.0000	9460.0000	3	434.2000	434.4000	Undefined	0.5011	43.4461
435.1000	435.1948	Undefined	2.5100e4	1.9101e5	1	434.7000	435.7000	Undefined	1.3296	70.3586
436.2000	436.2000	Undefined	2.0450e4	6.6320e4	1	435.9000	436.2000	Undefined	1.0833	100.0000
437.0000	436.9980	444.5533	1.2256e5	1.1211e6	1	436.3000	437.7000	0.9830	6.4921	50.0000
438.0000	437.9981	Undefined	4.0480e4	2.6851e5	1	437.8000	438.7000	Undefined	2.1443	77.1369
438.5000	438.4926	Undefined	3.0270e4	1.0918e5	1	438.3000	438.7000	Undefined	1.6034	73.6538
438.9000	438.9155	Undefined	3.3470e4	1.9454e5	1	438.8000	439.8000	Undefined	1.7729	57.2005
439.2000	439.1600	Undefined	2.6190e4	1.2442e5	1	439.0000	439.9000	Undefined	1.3873	75.0668
439.4000	439.4000	Undefined	2.2610e4	5.9780e4	1	439.3000	439.9000	Undefined	1.1977	100.0000
440.2000	440.0007	Undefined	1.3990e4	4.5680e4	1	439.9000	440.2000	Undefined	0.7374	56.7529
440.2000	440.2000	Undefined	1.3990e4	4.5680e4	1	439.9000	440.2000	Undefined	0.7411	100.0000
441.0000	441.0311	2488.5944	3.0030e4	1.9898e5	Undefined	440.3000	441.9000	0.1772	1.5907	50.0000
443.5000	443.6228	683.9400	9300.0000	5.3010e4	Undefined	443.1000	444.0000	0.6486	0.4926	50.0000
444.9000	444.9735	464.2985	2.1300e5	2.1853e6	Undefined	444.0000	445.8000	0.9584	11.2828	50.0000
446.0000	446.0092	Undefined	6.7600e4	1.8098e5	2	445.9000	446.3000	Undefined	3.5808	91.1686
446.4000	446.4000	Undefined	6.1020e4	1.0922e5	2	446.3000	446.4000	Undefined	3.2323	100.0000
447.2000	446.9886	Undefined	9.7170e4	8.8343e5	Undefined	446.5000	448.2000	Undefined	5.1472	39.9146
449.0000	449.1042	453.1792	9.5640e4	8.9752e5	Undefined	448.3000	449.7000	0.9910	5.0661	50.0000
