# Supplementary material for: Study on the performance and mechanism of a p–n type In2O3/BiOCl heterojunction prepared using a sacrificial MOF framework for the degradation of PFOA
Source: RSC Adv. 2025 May 8;15(19):15029–51. doi: 10.1039/d5ra01317h (PMC12060136; doi:10.1039/d5ra01317h)
Supplement: RA-015-D5RA01317H-s001 [file RA-015-D5RA01317H-s001.zip › Supplementary Information/Testing of catalyst surface charge at different pH values/A1 PH11 1.xls]

## Sheet: Sheet1
A1 PH11
Zeta Potential classes (mV)	Intensity Distribution Data (counts)				Instructions Open the DTS software and select a measurement in the Record view. Click on the Run button in this spreadsheet to have the zeta distribution data imported into the document and displayed in the graph.
-149.725	0
-146.374	0
-143.022	0
-139.67	0
-136.319	0
-132.967	0
-129.616	0
-126.264	0
-122.912	0
-119.561	0
-116.209	0
-112.857	0
-109.506	0
-106.154	0
-102.802	0
-99.4508	0
-96.0992	0
-92.7476	0
-89.3959	0
-86.0443	0
-82.6927	0
-79.341	0
-75.9894	0
-72.6378	2362.89
-69.2861	4891.38
-65.9345	7503.46
-62.5829	13217.3
-59.2312	26710.2
-55.8796	44770
-52.528	57353
-49.1763	58616.9
-45.8247	51165.7
-42.4731	64327.2
-39.1214	89140.7
-35.7698	77099.3
-32.4182	50745.2
-29.0665	51343.8
-25.7149	62377.8
-22.3633	53566.2
-19.0116	28910.9
-15.66	14468.8
-12.3084	5778.49
-8.95674	0
-5.60509	0
-2.25345	0
1.09816	0
4.44981	661.494
7.80145	0
11.1531	0
14.5047	0
17.8564	0
21.208	0
24.5596	0
27.9113	0
31.2629	0
34.6145	0
37.9662	0
41.3178	0
44.6694	0
48.0211	0
51.3727	0
54.7243	0
58.076	0
61.4276	0
64.7792	0
68.1309	0
71.4825	0
74.8341	0
78.1858	0
81.5374	0
84.889	0
88.2407	0
91.5923	0
94.9439	0
98.2956	0
101.647	0
104.999	0
108.35	0
111.702	0
115.054	0
118.405	0
121.757	0
125.109	0
128.46	0
131.812	0
135.164	0
138.515	0
141.867	0
145.218	0
146.032	0
99.3619	0
102.674	0
105.986	0
109.298	0
112.61	0
115.922	0
119.234	0
122.547	0
125.859	0
129.171	0
