# Supplementary material for: Study on the performance and mechanism of a p–n type In2O3/BiOCl heterojunction prepared using a sacrificial MOF framework for the degradation of PFOA
Source: RSC Adv. 2025 May 8;15(19):15029–51. doi: 10.1039/d5ra01317h (PMC12060136; doi:10.1039/d5ra01317h)
Supplement: RA-015-D5RA01317H-s001 [file RA-015-D5RA01317H-s001.zip › Supplementary Information/Testing of catalyst surface charge at different pH values/A1 PH11 2.xls]

## Sheet: Sheet1
A1 PH11
Zeta Potential classes (mV)	Intensity Distribution Data (counts)				Instructions Open the DTS software and select a measurement in the Record view. Click on the Run button in this spreadsheet to have the zeta distribution data imported into the document and displayed in the graph.
-148.3	0
-145.021	0
-141.742	0
-138.464	0
-135.185	0
-131.907	0
-128.628	0
-125.349	0
-122.071	0
-118.792	0
-115.513	0
-112.235	0
-108.956	0
-105.678	0
-102.399	0
-99.1204	0
-95.8417	0
-92.5631	0
-89.2845	0
-86.0059	0
-82.7273	0
-79.4487	2820.27
-76.17	8754.88
-72.8914	15666.3
-69.6128	21365.8
-66.3342	19702.3
-63.0555	14340.7
-59.7769	16738.8
-56.4983	27585.2
-53.2197	36689.9
-49.9411	44229.2
-46.6624	57822.9
-43.3838	65964.3
-40.1052	69926.7
-36.8266	80840.7
-33.548	75412.9
-30.2694	46225.3
-26.9907	26219.7
-23.7121	21976.5
-20.4335	27369.5
-17.1549	34267.1
-13.8763	26050.5
-10.5976	18709.1
-7.31903	15561.8
-4.0404	11543.3
-0.761768	7667.87
2.51683	1719.9
5.79546	0
9.07409	0
12.3527	0
15.6313	0
18.91	0
22.1885	0
25.4672	0
28.7458	0
32.0244	0
35.303	0
38.5817	0
41.8603	0
45.1389	0
48.4175	0
51.6961	0
54.9748	0
58.2534	0
61.532	0
64.8106	0
68.0892	0
71.3678	0
74.6465	0
77.9251	0
81.2037	0
84.4823	0
87.761	0
91.0396	0
94.3182	0
97.5968	0
100.875	0
104.154	0
107.433	0
110.711	0
113.99	0
117.269	0
120.547	0
123.826	0
127.104	0
130.383	0
133.662	0
136.94	0
140.219	0
143.497	0
99.3619	0
102.674	0
105.986	0
109.298	0
112.61	0
115.922	0
119.234	0
122.547	0
125.859	0
129.171	0
