# Supplementary material for: Study on the performance and mechanism of a p–n type In2O3/BiOCl heterojunction prepared using a sacrificial MOF framework for the degradation of PFOA
Source: RSC Adv. 2025 May 8;15(19):15029–51. doi: 10.1039/d5ra01317h (PMC12060136; doi:10.1039/d5ra01317h)
Supplement: RA-015-D5RA01317H-s001 [file RA-015-D5RA01317H-s001.zip › Supplementary Information/Testing of catalyst surface charge at different pH values/A1 PH11 3.xls]

## Sheet: Sheet1
A1 PH11
Zeta Potential classes (mV)	Intensity Distribution Data (counts)				Instructions Open the DTS software and select a measurement in the Record view. Click on the Run button in this spreadsheet to have the zeta distribution data imported into the document and displayed in the graph.
-147.661	0
-144.384	0
-141.107	0
-137.83	0
-134.554	0
-131.277	0
-128	0
-124.723	0
-121.446	0
-118.169	0
-114.892	0
-111.615	0
-108.338	0
-105.061	0
-101.785	0
-98.5077	0
-95.2308	0
-91.9539	0
-88.677	0
-85.4001	0
-82.1232	0
-78.8463	0
-75.5694	0
-72.2925	0
-69.0156	0
-65.7387	0
-62.4618	0
-59.1849	2016.94
-55.908	8221.12
-52.6311	10724.5
-49.3542	26780.7
-46.0773	52295.1
-42.8004	56299.5
-39.5235	55771.3
-36.2466	60514.4
-32.9697	46981.8
-29.6928	25447.2
-26.4159	13591.1
-23.139	9568.62
-19.8621	7460.7
-16.5852	2167.14
-13.3083	0
-10.0314	0
-6.75452	0
-3.47761	0
-0.200705	0
3.07617	0
6.35308	43.0328
9.62999	0
12.9069	0
16.1838	0
19.4607	0
22.7376	0
26.0145	0
29.2914	0
32.5683	0
35.8452	0
39.1221	0
42.3989	0
45.6759	0
48.9528	0
52.2296	0
55.5065	0
58.7835	0
62.0603	0
65.3372	0
68.6142	0
71.891	0
75.1679	0
78.4448	0
81.7217	0
84.9986	0
88.2755	0
91.5524	0
94.8293	0
98.1062	0
101.383	0
104.66	0
107.937	0
111.214	0
114.491	0
117.768	0
121.044	0
124.321	0
127.598	0
130.875	0
134.152	0
137.429	0
140.706	0
143.983	0
99.3619	0
102.674	0
105.986	0
109.298	0
112.61	0
115.922	0
119.234	0
122.547	0
125.859	0
129.171	0
