# Supplementary material for: Study on the performance and mechanism of a p–n type In2O3/BiOCl heterojunction prepared using a sacrificial MOF framework for the degradation of PFOA
Source: RSC Adv. 2025 May 8;15(19):15029–51. doi: 10.1039/d5ra01317h (PMC12060136; doi:10.1039/d5ra01317h)
Supplement: RA-015-D5RA01317H-s001 [file RA-015-D5RA01317H-s001.zip › Supplementary Information/Testing of catalyst surface charge at different pH values/A1 PH3 1.xls]

## Sheet: Sheet1
A1 PH3
Zeta Potential classes (mV)	Intensity Distribution Data (counts)				Instructions Open the DTS software and select a measurement in the Record view. Click on the Run button in this spreadsheet to have the zeta distribution data imported into the document and displayed in the graph.
-198.726	0
-195.414	0
-192.102	0
-188.79	0
-185.478	0
-182.165	0
-178.853	0
-175.541	0
-172.229	0
-168.917	0
-165.605	0
-162.293	0
-158.981	0
-155.669	0
-152.357	0
-149.045	0
-145.733	0
-142.42	0
-139.108	0
-135.796	0
-132.484	0
-129.172	0
-125.86	0
-122.548	0
-119.236	0
-115.924	0
-112.612	0
-109.3	0
-105.987	0
-102.675	0
-99.3633	0
-96.0512	0
-92.7392	0
-89.4271	0
-86.115	0
-82.8029	0
-79.4908	0
-76.1787	0
-72.8666	0
-69.5545	0
-66.2425	0
-62.9304	0
-59.6183	0
-56.3062	0
-52.9941	0
-49.682	0
-46.3699	0
-43.0578	0
-39.7458	0
-36.4337	0
-33.1216	0
-29.8095	0
-26.4974	0
-23.1853	0
-19.8732	0
-16.5611	0
-13.2491	0
-9.93697	0
-6.62489	0
-3.3128	0
-0.00071106	118.547
3.31138	728.05
6.62346	1435.32
9.93555	2977.43
13.2476	7067.58
16.5597	18033.9
19.8718	35816.6
23.1839	55002.5
26.496	76945.7
29.8081	83602
33.1202	58035.1
36.4322	29158.3
39.7443	12591.3
43.0564	3579.83
46.3685	1243.08
49.6806	164.376
52.9927	0
56.3048	0
59.6169	0
62.9289	0
66.241	0
69.5531	0
72.8652	0
76.1773	0
79.4894	0
82.8015	0
86.1136	0
89.4256	0
92.7377	0
96.0498	0
99.3619	0
102.674	0
105.986	0
109.298	0
112.61	0
115.922	0
119.234	0
122.547	0
125.859	0
129.171	0
