# Supplementary material for: Study on the performance and mechanism of a p–n type In2O3/BiOCl heterojunction prepared using a sacrificial MOF framework for the degradation of PFOA
Source: RSC Adv. 2025 May 8;15(19):15029–51. doi: 10.1039/d5ra01317h (PMC12060136; doi:10.1039/d5ra01317h)
Supplement: RA-015-D5RA01317H-s001 [file RA-015-D5RA01317H-s001.zip › Supplementary Information/Testing of catalyst surface charge at different pH values/A1 PH3 2.xls]

## Sheet: Sheet1
A1 PH3
Zeta Potential classes (mV)	Intensity Distribution Data (counts)				Instructions Open the DTS software and select a measurement in the Record view. Click on the Run button in this spreadsheet to have the zeta distribution data imported into the document and displayed in the graph.
-198.667	0
-195.367	0
-192.066	0
-188.766	0
-185.465	0
-182.164	0
-178.864	0
-175.563	0
-172.263	0
-168.962	0
-165.661	0
-162.361	0
-159.06	0
-155.76	0
-152.459	0
-149.158	0
-145.858	0
-142.557	0
-139.257	0
-135.956	0
-132.655	0
-129.355	0
-126.054	0
-122.754	0
-119.453	0
-116.152	0
-112.852	0
-109.551	0
-106.25	0
-102.95	0
-99.6493	0
-96.3487	0
-93.0481	0
-89.7475	0
-86.4469	0
-83.1463	0
-79.8456	0
-76.545	0
-73.2444	0
-69.9438	0
-66.6432	0
-63.3426	0
-60.042	0
-56.7414	0
-53.4408	0
-50.1402	0
-46.8396	0
-43.539	0
-40.2384	0
-36.9378	0
-33.6372	0
-30.3366	0
-27.036	0
-23.7354	0
-20.4348	0
-17.1341	0
-13.8335	0
-10.5329	0
-7.23233	0
-3.93173	0
-0.631122	0
2.66948	0
5.97009	24.5114
9.27069	1389.45
12.5713	4946.13
15.8719	12520.4
19.1725	29206.5
22.4731	54596.6
25.7737	80654.9
29.0743	83331.2
32.3749	56808.4
35.6755	32840.5
38.9761	17340.9
42.2767	5557.99
45.5774	686.613
48.878	0
52.1786	0
55.4792	0
58.7798	0
62.0804	0
65.381	0
68.6816	0
71.9822	0
75.2828	0
78.5834	0
81.884	0
85.1846	0
88.4852	0
91.7858	0
95.0864	0
98.387	0
101.688	0
104.988	0
108.289	0
111.589	0
114.89	0
118.191	0
121.491	0
124.792	0
128.092	0
