# Supplementary material for: Study on the performance and mechanism of a p–n type In2O3/BiOCl heterojunction prepared using a sacrificial MOF framework for the degradation of PFOA
Source: RSC Adv. 2025 May 8;15(19):15029–51. doi: 10.1039/d5ra01317h (PMC12060136; doi:10.1039/d5ra01317h)
Supplement: RA-015-D5RA01317H-s001 [file RA-015-D5RA01317H-s001.zip › Supplementary Information/Testing of catalyst surface charge at different pH values/A1 PH3 3.xls]

## Sheet: Sheet1
A1 PH3
Zeta Potential classes (mV)	Intensity Distribution Data (counts)				Instructions Open the DTS software and select a measurement in the Record view. Click on the Run button in this spreadsheet to have the zeta distribution data imported into the document and displayed in the graph.
-198.726	0
-195.414	0
-192.102	0
-188.79	0
-185.478	0
-182.165	0
-178.853	0
-175.541	0
-172.229	0
-168.917	0
-165.605	0
-162.293	0
-158.981	0
-155.669	0
-152.357	0
-149.045	0
-145.733	0
-142.42	0
-139.108	0
-135.796	0
-132.484	0
-129.172	0
-125.86	0
-122.548	0
-119.236	0
-115.924	0
-112.612	0
-109.3	0
-105.987	0
-102.675	0
-99.3633	0
-96.0512	0
-92.7392	0
-89.4271	0
-86.115	0
-82.8029	0
-79.4908	0
-76.1787	0
-72.8666	0
-69.5545	0
-66.2425	0
-62.9304	0
-59.6183	0
-56.3062	0
-52.9941	0
-49.682	0
-46.3699	0
-43.0578	0
-39.7458	0
-36.4337	0
-33.1216	0
-29.8095	0
-26.4974	0
-23.1853	0
-19.8732	0
-16.5611	0
-13.2491	0
-9.93697	0
-6.62489	0
-3.3128	0
-0.00071106	0
3.31138	0
6.62346	301.26
9.93555	1655.5
13.2476	4412.86
16.5597	13647.7
19.8718	31049.6
23.1839	53401.3
26.496	81637.7
29.8081	92158
33.1202	64798.9
36.4322	33639.6
39.7443	16329.7
43.0564	5115.81
46.3685	1086.16
49.6806	30.64
52.9927	0
56.3048	0
59.6169	0
62.9289	0
66.241	0
69.5531	0
72.8652	0
76.1773	0
79.4894	0
82.8015	0
86.1136	0
89.4256	0
92.7377	0
96.0498	0
99.3619	0
102.674	0
105.986	0
109.298	0
112.61	0
115.922	0
119.234	0
122.547	0
125.859	0
129.171	0
