# Supplementary material for: Study on the performance and mechanism of a p–n type In2O3/BiOCl heterojunction prepared using a sacrificial MOF framework for the degradation of PFOA
Source: RSC Adv. 2025 May 8;15(19):15029–51. doi: 10.1039/d5ra01317h (PMC12060136; doi:10.1039/d5ra01317h)
Supplement: RA-015-D5RA01317H-s001 [file RA-015-D5RA01317H-s001.zip › Supplementary Information/Testing of catalyst surface charge at different pH values/A1 PH5 1.xls]

## Sheet: Sheet1
A1 PH5
Zeta Potential classes (mV)	Intensity Distribution Data (counts)				Instructions Open the DTS software and select a measurement in the Record view. Click on the Run button in this spreadsheet to have the zeta distribution data imported into the document and displayed in the graph.
-149.626	0
-146.298	0
-142.97	0
-139.642	0
-136.314	0
-132.986	0
-129.658	0
-126.331	0
-123.003	0
-119.675	0
-116.347	0
-113.019	0
-109.691	0
-106.363	0
-103.035	0
-99.7074	0
-96.3795	0
-93.0516	0
-89.7237	0
-86.3958	0
-83.0679	0
-79.74	0
-76.4121	0
-73.0842	0
-69.7563	0
-66.4284	0
-63.1005	0
-59.7726	0
-56.4447	0
-53.1168	0
-49.789	0
-46.4611	0
-43.1332	0
-39.8053	0
-36.4774	0
-33.1495	0
-29.8216	0
-26.4937	0
-23.1658	0
-19.8379	0
-16.51	0
-13.1821	0
-9.85422	0
-6.52633	534.374
-3.19843	2786.63
0.129463	7357.81
3.45736	20633.1
6.78525	52954.2
10.1131	97850
13.441	115650
16.7689	80816.2
20.0968	34353.1
23.4247	9471.39
26.7526	946.5
30.0805	0
33.4084	0
36.7363	0
40.0642	0
43.3921	0
46.72	0
50.0479	0
53.3758	0
56.7037	0
60.0316	0
63.3595	0
66.6873	0
70.0152	0
73.3431	0
76.671	0
79.9989	0
83.3268	0
86.6547	0
89.9826	0
93.3105	0
96.6384	0
99.9663	0
103.294	0
106.622	0
109.95	0
113.278	0
116.606	0
119.934	0
123.262	0
126.589	0
129.917	0
133.245	0
136.573	0
139.901	0
143.229	0
146.557	0
99.3619	0
102.674	0
105.986	0
109.298	0
112.61	0
115.922	0
119.234	0
122.547	0
125.859	0
129.171	0
