# Supplementary material for: Study on the performance and mechanism of a p–n type In2O3/BiOCl heterojunction prepared using a sacrificial MOF framework for the degradation of PFOA
Source: RSC Adv. 2025 May 8;15(19):15029–51. doi: 10.1039/d5ra01317h (PMC12060136; doi:10.1039/d5ra01317h)
Supplement: RA-015-D5RA01317H-s001 [file RA-015-D5RA01317H-s001.zip › Supplementary Information/Testing of catalyst surface charge at different pH values/A1 PH5 2.xls]

## Sheet: Sheet1
A1 PH5
Zeta Potential classes (mV)	Intensity Distribution Data (counts)				Instructions Open the DTS software and select a measurement in the Record view. Click on the Run button in this spreadsheet to have the zeta distribution data imported into the document and displayed in the graph.
-149.583	0
-146.262	0
-142.941	0
-139.619	0
-136.298	0
-132.977	0
-129.656	0
-126.334	0
-123.013	0
-119.692	0
-116.371	0
-113.049	0
-109.728	0
-106.407	0
-103.086	0
-99.7643	0
-96.4431	0
-93.1218	0
-89.8006	0
-86.4793	0
-83.158	0
-79.8368	0
-76.5155	0
-73.1943	0
-69.873	0
-66.5517	0
-63.2305	0
-59.9092	0
-56.588	0
-53.2667	0
-49.9454	0
-46.6242	0
-43.3029	0
-39.9817	0
-36.6604	0
-33.3391	0
-30.0179	0
-26.6966	0
-23.3754	0
-20.0541	0
-16.7329	0
-13.4116	0
-10.0903	1917.69
-6.76908	2610.65
-3.44782	1819.47
-0.126564	3326.45
3.19469	17015.5
6.51595	43628.4
9.83721	78896.2
13.1585	112365
16.4797	101858
19.801	52488.4
23.1222	17302.4
26.4435	3416.78
29.7648	149.949
33.086	0
36.4073	0
39.7285	0
43.0498	0
46.3711	0
49.6923	0
53.0136	0
56.3348	0
59.6561	0
62.9774	0
66.2986	0
69.6199	0
72.9411	0
76.2624	0
79.5836	0
82.9049	0
86.2262	0
89.5474	0
92.8687	0
96.1899	0
99.5112	0
102.832	0
106.154	0
109.475	0
112.796	0
116.117	0
119.439	0
122.76	0
126.081	0
129.403	0
132.724	0
136.045	0
139.366	0
142.688	0
146.009	0
99.3619	0
102.674	0
105.986	0
109.298	0
112.61	0
115.922	0
119.234	0
122.547	0
125.859	0
129.171	0
