# Supplementary material for: Study on the performance and mechanism of a p–n type In2O3/BiOCl heterojunction prepared using a sacrificial MOF framework for the degradation of PFOA
Source: RSC Adv. 2025 May 8;15(19):15029–51. doi: 10.1039/d5ra01317h (PMC12060136; doi:10.1039/d5ra01317h)
Supplement: RA-015-D5RA01317H-s001 [file RA-015-D5RA01317H-s001.zip › Supplementary Information/Testing of catalyst surface charge at different pH values/A1 PH5 3.xls]

## Sheet: Sheet1
A1 PH5
Zeta Potential classes (mV)	Intensity Distribution Data (counts)				Instructions Open the DTS software and select a measurement in the Record view. Click on the Run button in this spreadsheet to have the zeta distribution data imported into the document and displayed in the graph.
-149.486	0
-146.162	0
-142.839	0
-139.516	0
-136.193	0
-132.869	0
-129.546	0
-126.223	0
-122.9	0
-119.577	0
-116.253	0
-112.93	0
-109.607	0
-106.284	0
-102.96	0
-99.6372	0
-96.3139	0
-92.9907	0
-89.6675	0
-86.3443	0
-83.021	0
-79.6978	0
-76.3746	0
-73.0514	0
-69.7282	0
-66.4049	0
-63.0817	0
-59.7585	0
-56.4353	0
-53.112	0
-49.7888	0
-46.4656	0
-43.1424	0
-39.8191	0
-36.4959	0
-33.1727	0
-29.8495	0
-26.5262	0
-23.203	0
-19.8798	0
-16.5566	0
-13.2334	0
-9.91013	7.29049
-6.58691	219.239
-3.26368	1245.48
0.0595398	5060.02
3.38276	19071.7
6.70599	43855.8
10.0292	85151.9
13.3524	111975
16.6757	80684.6
19.9989	31875.5
23.3221	8989.02
26.6453	2727.57
29.9686	1.32848
33.2918	0
36.615	0
39.9382	0
43.2614	0
46.5847	0
49.9079	0
53.2311	0
56.5543	0
59.8776	0
63.2008	0
66.524	0
69.8472	0
73.1705	0
76.4937	0
79.8169	0
83.1401	0
86.4633	0
89.7866	0
93.1098	0
96.433	0
99.7562	0
103.079	0
106.403	0
109.726	0
113.049	0
116.372	0
119.696	0
123.019	0
126.342	0
129.665	0
132.988	0
136.312	0
139.635	0
142.958	0
146.281	0
99.3619	0
102.674	0
105.986	0
109.298	0
112.61	0
115.922	0
119.234	0
122.547	0
125.859	0
129.171	0
