# Supplementary material for: Study on the performance and mechanism of a p–n type In2O3/BiOCl heterojunction prepared using a sacrificial MOF framework for the degradation of PFOA
Source: RSC Adv. 2025 May 8;15(19):15029–51. doi: 10.1039/d5ra01317h (PMC12060136; doi:10.1039/d5ra01317h)
Supplement: RA-015-D5RA01317H-s001 [file RA-015-D5RA01317H-s001.zip › Supplementary Information/Testing of catalyst surface charge at different pH values/A1 PH7 1.xls]

## Sheet: Sheet1
A1 PH7
Zeta Potential classes (mV)	Intensity Distribution Data (counts)				Instructions Open the DTS software and select a measurement in the Record view. Click on the Run button in this spreadsheet to have the zeta distribution data imported into the document and displayed in the graph.
-149.961	0
-146.637	0
-143.313	0
-139.989	0
-136.665	0
-133.341	0
-130.017	0
-126.694	0
-123.37	0
-120.046	0
-116.722	0
-113.398	0
-110.074	0
-106.75	0
-103.426	0
-100.102	0
-96.7778	0
-93.4539	0
-90.1299	0
-86.8059	0
-83.482	0
-80.158	0
-76.834	0
-73.5101	0
-70.1861	0
-66.8621	0
-63.5382	0
-60.2142	0
-56.8903	0
-53.5663	0
-50.2423	0
-46.9184	0
-43.5944	0
-40.2704	0
-36.9465	0
-33.6225	0
-30.2985	0
-26.9746	0
-23.6506	0
-20.3266	361.512
-17.0027	3495.58
-13.6787	19227.1
-10.3547	81990.2
-7.03077	136220
-3.70681	93336.5
-0.382843	23342.4
2.94112	2819.21
6.26509	1864.92
9.58905	1048.47
12.913	0
16.237	0
19.5609	0
22.8849	0
26.2089	0
29.5328	0
32.8568	0
36.1808	0
39.5047	0
42.8287	0
46.1527	0
49.4766	0
52.8006	0
56.1246	0
59.4485	0
62.7725	0
66.0965	0
69.4204	0
72.7444	0
76.0684	0
79.3923	0
82.7163	0
86.0403	0
89.3642	0
92.6882	0
96.0121	0
99.3361	0
102.66	0
105.984	0
109.308	0
112.632	0
115.956	0
119.28	0
122.604	0
125.928	0
129.252	0
132.576	0
135.9	0
139.224	0
142.548	0
145.872	0
99.3619	0
102.674	0
105.986	0
109.298	0
112.61	0
115.922	0
119.234	0
122.547	0
125.859	0
129.171	0
