# Supplementary material for: Study on the performance and mechanism of a p–n type In2O3/BiOCl heterojunction prepared using a sacrificial MOF framework for the degradation of PFOA
Source: RSC Adv. 2025 May 8;15(19):15029–51. doi: 10.1039/d5ra01317h (PMC12060136; doi:10.1039/d5ra01317h)
Supplement: RA-015-D5RA01317H-s001 [file RA-015-D5RA01317H-s001.zip › Supplementary Information/Testing of catalyst surface charge at different pH values/A1 PH7 2.xls]

## Sheet: Sheet1
A1 PH7
Zeta Potential classes (mV)	Intensity Distribution Data (counts)				Instructions Open the DTS software and select a measurement in the Record view. Click on the Run button in this spreadsheet to have the zeta distribution data imported into the document and displayed in the graph.
-148.741	0
-145.423	0
-142.105	0
-138.787	0
-135.469	0
-132.151	0
-128.833	0
-125.515	0
-122.197	0
-118.879	0
-115.561	0
-112.243	0
-108.925	0
-105.606	0
-102.288	0
-98.9704	0
-95.6523	0
-92.3343	0
-89.0162	0
-85.6982	0
-82.3801	0
-79.0621	0
-75.7441	0
-72.426	0
-69.108	0
-65.7899	0
-62.4719	0
-59.1538	0
-55.8358	0
-52.5177	0
-49.1997	0
-45.8816	0
-42.5636	0
-39.2455	0
-35.9275	0
-32.6094	0
-29.2914	0
-25.9733	0
-22.6553	0
-19.3372	3230.93
-16.0192	13295.4
-12.7011	54180.4
-9.3831	122473
-6.06505	127986
-2.747	63529.7
0.571045	16431
3.88909	2027.2
7.20714	199.849
10.5252	0
13.8432	0
17.1613	0
20.4793	0
23.7974	0
27.1154	0
30.4335	0
33.7515	0
37.0696	0
40.3876	0
43.7057	0
47.0237	0
50.3418	0
53.6598	0
56.9779	0
60.2959	0
63.614	0
66.932	0
70.25	0
73.5681	0
76.8861	0
80.2042	0
83.5222	0
86.8403	0
90.1583	0
93.4764	0
96.7944	0
100.112	0
103.431	0
106.749	0
110.067	0
113.385	0
116.703	0
120.021	0
123.339	0
126.657	0
129.975	0
133.293	0
136.611	0
139.929	0
143.247	0
146.565	0
99.3619	0
102.674	0
105.986	0
109.298	0
112.61	0
115.922	0
119.234	0
122.547	0
125.859	0
129.171	0
