# Supplementary material for: Study on the performance and mechanism of a p–n type In2O3/BiOCl heterojunction prepared using a sacrificial MOF framework for the degradation of PFOA
Source: RSC Adv. 2025 May 8;15(19):15029–51. doi: 10.1039/d5ra01317h (PMC12060136; doi:10.1039/d5ra01317h)
Supplement: RA-015-D5RA01317H-s001 [file RA-015-D5RA01317H-s001.zip › Supplementary Information/Testing of catalyst surface charge at different pH values/A1 PH7 3.xls]

## Sheet: Sheet1
A1 PH7
Zeta Potential classes (mV)	Intensity Distribution Data (counts)				Instructions Open the DTS software and select a measurement in the Record view. Click on the Run button in this spreadsheet to have the zeta distribution data imported into the document and displayed in the graph.
-149.064	0
-145.748	0
-142.432	0
-139.116	0
-135.8	0
-132.484	0
-129.168	0
-125.852	0
-122.536	0
-119.22	0
-115.904	0
-112.588	0
-109.272	0
-105.956	0
-102.64	0
-99.3235	0
-96.0075	0
-92.6915	0
-89.3755	0
-86.0594	0
-82.7434	0
-79.4274	0
-76.1114	0
-72.7954	0
-69.4793	0
-66.1633	0
-62.8473	0
-59.5313	0
-56.2153	0
-52.8992	0
-49.5832	0
-46.2672	0
-42.9512	0
-39.6352	0
-36.3191	0
-33.0031	0
-29.6871	0
-26.3711	1.70945
-23.055	135.258
-19.739	2828.56
-16.423	15085.6
-13.107	45701.3
-9.79096	83090.2
-6.47494	101392
-3.15892	88620.7
0.157104	51612.2
3.47313	20413.9
6.78915	9943.81
10.1052	5240.84
13.4212	1542.76
16.7372	73.9021
20.0532	0
23.3693	0
26.6853	0
30.0013	0
33.3173	0
36.6333	0
39.9494	0
43.2654	0
46.5814	0
49.8974	0
53.2134	0
56.5295	0
59.8455	0
63.1615	0
66.4775	0
69.7936	0
73.1096	0
76.4256	0
79.7416	0
83.0576	0
86.3737	0
89.6897	0
93.0057	0
96.3217	0
99.6377	0
102.954	0
106.27	0
109.586	0
112.902	0
116.218	0
119.534	0
122.85	0
126.166	0
129.482	0
132.798	0
136.114	0
139.43	0
142.746	0
146.062	0
99.3619	0
102.674	0
105.986	0
109.298	0
112.61	0
115.922	0
119.234	0
122.547	0
125.859	0
129.171	0
