# Supplementary material for: Study on the performance and mechanism of a p–n type In2O3/BiOCl heterojunction prepared using a sacrificial MOF framework for the degradation of PFOA
Source: RSC Adv. 2025 May 8;15(19):15029–51. doi: 10.1039/d5ra01317h (PMC12060136; doi:10.1039/d5ra01317h)
Supplement: RA-015-D5RA01317H-s001 [file RA-015-D5RA01317H-s001.zip › Supplementary Information/Testing of catalyst surface charge at different pH values/A1 PH9 1.xls]

## Sheet: Sheet1
A1 PH9
Zeta Potential classes (mV)	Intensity Distribution Data (counts)				Instructions Open the DTS software and select a measurement in the Record view. Click on the Run button in this spreadsheet to have the zeta distribution data imported into the document and displayed in the graph.
-149.732	0
-146.403	0
-143.073	0
-139.744	0
-136.415	0
-133.085	0
-129.756	0
-126.427	0
-123.097	0
-119.768	0
-116.439	0
-113.109	0
-109.78	0
-106.451	0
-103.121	0
-99.7918	0
-96.4625	0
-93.1331	0
-89.8038	0
-86.4744	0
-83.1451	0
-79.8157	0
-76.4863	0
-73.157	0
-69.8276	0
-66.4983	0
-63.1689	0
-59.8396	0
-56.5102	0
-53.1809	0
-49.8515	204.379
-46.5222	708.641
-43.1928	2436.87
-39.8635	6756.07
-36.5341	13825.3
-33.2048	23564.6
-29.8754	58862
-26.5461	112053
-23.2167	121070
-19.8874	85768.5
-16.558	48343.4
-13.2286	23287.2
-9.8993	9123.74
-6.56994	2339.41
-3.24059	1302.54
0.0887604	746.538
3.41811	271.93
6.74747	45.3317
10.0768	0
13.4062	0
16.7355	0
20.0649	0
23.3942	0
26.7236	0
30.0529	0
33.3823	0
36.7116	0
40.041	0
43.3703	0
46.6997	0
50.029	0
53.3584	0
56.6878	0
60.0171	0
63.3465	0
66.6758	0
70.0052	0
73.3345	0
76.6639	0
79.9932	0
83.3226	0
86.6519	0
89.9813	0
93.3106	0
96.64	0
99.9693	0
103.299	0
106.628	0
109.957	0
113.287	0
116.616	0
119.945	0
123.275	0
126.604	0
129.934	0
133.263	0
136.592	0
139.922	0
143.251	0
146.58	0
99.3619	0
102.674	0
105.986	0
109.298	0
112.61	0
115.922	0
119.234	0
122.547	0
125.859	0
129.171	0
