# Supplementary material for: Study on the performance and mechanism of a p–n type In2O3/BiOCl heterojunction prepared using a sacrificial MOF framework for the degradation of PFOA
Source: RSC Adv. 2025 May 8;15(19):15029–51. doi: 10.1039/d5ra01317h (PMC12060136; doi:10.1039/d5ra01317h)
Supplement: RA-015-D5RA01317H-s001 [file RA-015-D5RA01317H-s001.zip › Supplementary Information/Testing of catalyst surface charge at different pH values/A1 PH9 2.xls]

## Sheet: Sheet1
A1 PH9
Zeta Potential classes (mV)	Intensity Distribution Data (counts)				Instructions Open the DTS software and select a measurement in the Record view. Click on the Run button in this spreadsheet to have the zeta distribution data imported into the document and displayed in the graph.
-149.732	0
-146.402	0
-143.073	0
-139.743	0
-136.414	0
-133.084	0
-129.754	0
-126.425	0
-123.095	0
-119.765	0
-116.436	0
-113.106	0
-109.776	0
-106.447	0
-103.117	0
-99.7874	0
-96.4578	0
-93.1281	0
-89.7985	0
-86.4689	0
-83.1392	0
-79.8096	0
-76.4799	0
-73.1503	0
-69.8206	0
-66.491	0
-63.1613	0
-59.8317	0
-56.5021	0
-53.1724	0.0519418
-49.8428	175.518
-46.5131	678.118
-43.1835	2496.71
-39.8538	7111.6
-36.5242	14762.1
-33.1945	26471
-29.8649	58761.9
-26.5353	103761
-23.2056	116560
-19.876	92756.7
-16.5463	58934.4
-13.2167	31138.5
-9.88703	13711.4
-6.55738	4857.2
-3.22774	2024.05
0.101906	746.458
3.43155	262.642
6.7612	80.7847
10.0908	7.39671
13.4205	0
16.7501	0
20.0798	0
23.4094	0
26.7391	0
30.0687	0
33.3984	0
36.728	0
40.0576	0
43.3873	0
46.7169	0
50.0466	0
53.3762	0
56.7059	0
60.0355	0
63.3652	0
66.6948	0
70.0244	0
73.3541	0
76.6837	0
80.0134	0
83.343	0
86.6727	0
90.0023	0
93.332	0
96.6616	0
99.9912	0
103.321	0
106.651	0
109.98	0
113.31	0
116.639	0
119.969	0
123.299	0
126.628	0
129.958	0
133.288	0
136.617	0
139.947	0
143.277	0
146.606	0
99.3619	0
102.674	0
105.986	0
109.298	0
112.61	0
115.922	0
119.234	0
122.547	0
125.859	0
129.171	0
