# Supplementary material for: Study on the performance and mechanism of a p–n type In2O3/BiOCl heterojunction prepared using a sacrificial MOF framework for the degradation of PFOA
Source: RSC Adv. 2025 May 8;15(19):15029–51. doi: 10.1039/d5ra01317h (PMC12060136; doi:10.1039/d5ra01317h)
Supplement: RA-015-D5RA01317H-s001 [file RA-015-D5RA01317H-s001.zip › Supplementary Information/Testing of catalyst surface charge at different pH values/A1 PH9 3.xls]

## Sheet: Sheet1
A1 PH9
Zeta Potential classes (mV)	Intensity Distribution Data (counts)				Instructions Open the DTS software and select a measurement in the Record view. Click on the Run button in this spreadsheet to have the zeta distribution data imported into the document and displayed in the graph.
-149.36	0
-146.041	0
-142.722	0
-139.403	0
-136.084	0
-132.765	0
-129.446	0
-126.127	0
-122.808	0
-119.489	0
-116.17	0
-112.851	0
-109.532	0
-106.213	0
-102.894	0
-99.5749	0
-96.2559	0
-92.9369	0
-89.6178	0
-86.2988	0
-82.9798	0
-79.6608	0
-76.3418	0
-73.0228	0
-69.7038	0
-66.3848	0
-63.0658	0
-59.7467	0
-56.4277	1.60549
-53.1087	63.9135
-49.7897	314.562
-46.4707	1553.16
-43.1517	3482.33
-39.8327	3197.15
-36.5137	4732.44
-33.1946	13038.9
-29.8756	37661.8
-26.5566	84231.2
-23.2376	121730
-19.9186	111592
-16.5996	69675.2
-13.2806	33924.5
-9.96157	13452.3
-6.64255	4548.77
-3.32354	2068.5
-0.00453186	390.871
3.31448	0
6.63349	0
9.9525	0
13.2715	0
16.5905	0
19.9095	0
23.2285	0
26.5476	0
29.8666	0
33.1856	0
36.5046	0
39.8236	0
43.1426	0
46.4616	0
49.7806	0
53.0997	0
56.4187	0
59.7377	0
63.0567	0
66.3757	0
69.6947	0
73.0137	0
76.3327	0
79.6517	0
82.9708	0
86.2898	0
89.6088	0
92.9278	0
96.2468	0
99.5658	0
102.885	0
106.204	0
109.523	0
112.842	0
116.161	0
119.48	0
122.799	0
126.118	0
129.437	0
132.756	0
136.075	0
139.394	0
142.713	0
146.032	0
99.3619	0
102.674	0
105.986	0
109.298	0
112.61	0
115.922	0
119.234	0
122.547	0
125.859	0
129.171	0
