# Supplementary material for: Study on the performance and mechanism of a p–n type In2O3/BiOCl heterojunction prepared using a sacrificial MOF framework for the degradation of PFOA
Source: RSC Adv. 2025 May 8;15(19):15029–51. doi: 10.1039/d5ra01317h (PMC12060136; doi:10.1039/d5ra01317h)
Supplement: RA-015-D5RA01317H-s001 [file RA-015-D5RA01317H-s001.zip › Supplementary Information/XPS-data/A1.xls]

## Sheet: O1s Scan
							Acquisition Parameters :
							Parameter
							Total acquisition time	30.1 secs
							Number of Scans	3
﻿							Source Gun Type	Al K Alpha
Axis	Energy	Elements=	201				Spot Size	500 祄
							Lens Mode	Standard
C:\Users\Fermi\AppData\Local\Temp\VGD{A7BB654D-98CA-496C-9F0C-9EFBE347E5B2}.vgd							Analyser Mode	CAE : Pass Energy 30.0 eV
							Energy Step Size	0.100 eV
							Number of Energy Steps	201
Binding Energy (E)				Backgnd.
eV		Counts / s		Counts / s
545.2		41554.9		0
545.1		42325.5		41936.4
545		42101.6		41858.8
544.9		41763.7		41835.2
544.8		41400.9		41814.6
544.7		41751.8		41796.7
544.6		42198.4		41771
544.5		42077.7		41762.8
544.4		41426.3		41712.5
544.3		41881.6		41608.3
544.2		42219.3		41497.9
544.1		41740.2		41385.3
544		41539.5		41223.7
543.9		41580.6		41066.2
543.8		41070.7		40954.6
543.7		40835.1		40870.8
543.6		40831.2		40780.7
543.5		41260.7		40743.4
543.4		40424.3		40740.9
543.3		40365.6		40713.3
543.2		41690.7		40671.5
543.1		41181.9		40632.9
543		40933		40573.7
542.9		40966.8		40494.9
542.8		40785		40444.2
542.7		40328.1		40412.1
542.6		40285.6		40380.4
542.5		40766.7		40364.3
542.4		40259.4		40358.2
542.3		40349.4		40351.8
542.2		40299.1		40321.6
542.1		41095.9		40296.4
542		40451.7		40272.3
541.9		40107.6		40250.7
541.8		40153.3		40233
541.7		40065.7		40232.7
541.6		40386.8		40231.2
541.5		40566.6		40224.7
541.4		40625.9		40215.3
541.3		40436.3		40205.7
541.2		40040.1		40196.7
541.1		40268.7		40186.6
541		40644.3		40175.2
540.9		40717.5		40160.7
540.8		40703.6		40142.5
540.7		40375.6		40122.6
540.6		40360.9		40110.4
540.5		39731		40104.9
540.4		39964.1		40099.9
540.3		40619.5		40095.6
540.2		40273.6		40094.8
540.1		39889.9		40091.2
540		39943.9		40073.3
539.9		41072.7		40059.4
539.8		40213.3		40044.3
539.7		40297.9		40023.7
539.6		40258.1		39996.9
539.5		40335.1		39974.3
539.4		40605.1		39948.9
539.3		40342.1		39927.2
539.2		39876.4		39905
539.1		40191.8		39881.1
539		40377.3		39862.6
538.9		40064.4		39848.8
538.8		39881.7		39834
538.7		39893.7		39820.2
538.6		40043		39811.2
538.5		39936.5		39809.6
538.4		39300.9		39807.3
538.3		39888.4		39796.8
538.2		40329.1		39787.4
538.1		39910.7		39772
538		40216.2		39740
537.9		40150.7		39706.5
537.8		39816.1		39671.7
537.7		40241		39633.3
537.6		39946.2		39597.8
537.5		39867.2		39564.3
537.4		39870.9		39519.9
537.3		40284.4		39475.6
537.2		40031.4		39438.5
537.1		39338.5		39408.8
537		39281.5		39384
536.9		39467.7		39376.7
536.8		39167.8		39374.5
536.7		39710.3		39366.9
536.6		39631.2		39356.7
536.5		39395.4		39345.3
536.4		39481.2		39329.4
536.3		39378.1		39325.3
536.2		38963		39324.2
536.1		39446.7		39315.9
536		39793.1		39309.3
535.9		39349.9		39306.8
535.8		39112		39290.6
535.7		39730.7		39278
535.6		39174.4		39277.6
535.5		39043.7		39277.6
535.4		39327.3		39277.4
535.3		39696.1		39277.3
535.2		39622.2		39277.1
535.1		39308.1		39276.8
535		39716.2		39276.5
534.9		39490.1		39276.2
534.8		39390.1		39275.9
534.7		39812.6		39275.5
534.6		39708.4		39275.1
534.5		39630.2		39274.7
534.4		39771.9		39274.1
534.3		40377.9		39273.4
534.2		40149.2		39272.7
534.1		39887.5		39271.9
534		39807.5		39271
533.9		40367.7		39270.1
533.8		40710.9		39269
533.7		40959.1		39267.6
533.6		41129.7		39266
533.5		41165.3		39264.3
533.4		41088.4		39262.3
533.3		41755		39260.2
533.2		41675.1		39258
533.1		41656.2		39255.6
533		42303.4		39252.9
532.9		42247.7		39249.9
532.8		43472.9		39246.5
532.7		43941.1		39242.5
532.6		44409.9		39238
532.5		45084.9		39232.7
532.4		45958.8		39226.9
532.3		45965.4		39220.7
532.2		46494.8		39213.9
532.1		46931.5		39206.6
532		47947.9		39198.8
531.9		48252		39190.5
531.8		48828.5		39181.7
531.7		48811.4		39172.4
531.6		49254.9		39162.7
531.5		49897.4		39152.8
531.4		49333.5		39142.9
531.3		49045.6		39132.8
531.2		49696.1		39122.5
531.1		49998.7		39111.9
531		51830.6		39100.3
530.9		54084.4		39087.3
530.8		56302.9		39072.4
530.7		59004		39054.9
530.6		63223.6		39034.4
530.5		67692		39010.2
530.4		72188.5		38982.2
530.3		76064.4		38950.2
530.2		79236.2		38914.7
530.1		81330.5		38876.3
530		81659.6		38836.5
529.9		79989		38796.3
529.8		77310.4		38757.1
529.7		73880.8		38720.6
529.6		67973.3		38687.7
529.5		62337.4		38659.1
529.4		58098.5		38635.1
529.3		53930.9		38615.6
529.2		50402.1		38600.3
529.1		46664.6		38588.4
529		44901.9		38579.3
528.9		43667.1		38572.5
528.8		41789.4		38567.6
528.7		41117.6		38563.9
528.6		40159.5		38561.2
528.5		40118		38559.2
528.4		39415.3		38557.9
528.3		39003.5		38556.9
528.2		38937.2		38556.1
528.1		39270		38555.6
528		38914.9		38555.2
527.9		38861.9		38554.7
527.8		39259.1		38554.2
527.7		38817.3		38553.7
527.6		39440.2		38553.2
527.5		39208		38552.6
527.4		39154.1		38552
527.3		39322.7		38551.4
527.2		38540.1		38551
527.1		38641		38550.7
527		38485		38550.6
526.9		38413.4		38560.6
526.8		38673.3		38570.7
526.7		39344.9		38580.8
526.6		38947.7		38590.9
526.5		38730		38600.9
526.4		38542.9		38611
526.3		38989.4		38621.1
526.2		38809.1		38631.2
526.1		39081.1		38641.2
526		39107.9		38651.3
525.9		39026.1		38661.4
525.8		38546.6		38671.4
525.7		38964.7		38681.5
525.6		38968.9		38691.6
525.5		39223.6		38701.7
525.4		38649.6		38711.7
525.3		38320.6		38721.8
525.2		38693.5		0

## Sheet: In3d Scan
							Acquisition Parameters :
							Parameter
							Total acquisition time	33.1 secs
							Number of Scans	3
﻿							Source Gun Type	Al K Alpha
Axis	Energy	Elements=	221				Spot Size	500 祄
							Lens Mode	Standard
C:\Users\Fermi\AppData\Local\Temp\VGD{BF87FAD9-519F-40BC-A317-2A53F530C592}.vgd							Analyser Mode	CAE : Pass Energy 30.0 eV
							Energy Step Size	0.100 eV
							Number of Energy Steps	221
Binding Energy (E)				Backgnd.
eV		Counts / s		Counts / s
460.2		38843.5		0
460.1		38121.4		38357.6
460		38409		37996.8
459.9		38056.4		37942.8
459.8		37400.5		37748.9
459.7		37726.8		37428.7
459.6		37151.7		37186.7
459.5		36807.9		37076.8
459.4		36846.5		36831.6
459.3		36851		36678.7
459.2		36500.6		36642.9
459.1		36387.6		36544.2
459		36628.9		36367
458.9		36353.1		36303.6
458.8		35964.7		36075
458.7		36183.9		35791.2
458.6		35244.2		35496.8
458.5		35210.1		35305.4
458.4		34881		34981.1
458.3		35007.9		34904.8
458.2		34562.2		34804.2
458.1		34862.5		34796.4
458		34707.4		34667.2
457.9		34849.7		34523.7
457.8		34364		34503.9
457.7		33835.1		34366.6
457.6		34860.5		34085.2
457.5		34240		33934.4
457.4		33432.9		33806.4
457.3		33543.1		33510.7
457.2		33485.3		33256.7
457.1		33344		33076.3
457		32857.9		32902
456.9		32480.8		32827
456.8		32475.5		32721.7
456.7		33115.8		32685
456.6		32721.2		32680.4
456.5		32631.6		32647.5
456.4		32720.6		32584.4
456.3		32610.3		32521.1
456.2		32795.5		32445.6
456.1		32537.4		32364.4
456		32334.9		32303.3
455.9		32130		32263
455.8		32103.5		32232.7
455.7		32501.4		32213.4
455.6		32278.2		32210.4
455.5		32065.3		32202.1
455.4		32168		32169.8
455.3		32327.5		32169.7
455.2		32010.2		32164.7
455.1		32474.5		32156.3
455		32183		32153
454.9		31916.7		32150.9
454.8		32262.7		32140.5
454.7		32342.3		32138.2
454.6		32094		32136.7
454.5		32075.3		32134.6
454.4		32643.4		32132.1
454.3		32632.1		32129.1
454.2		32848.7		32124.8
454.1		33545		32118.3
454		34380.9		32109.2
453.9		35494.1		32097.1
453.8		35749.2		32081.1
453.7		37157.7		32060.2
453.6		38813.4		32034.3
453.5		39837.5		32002
453.4		42313.6		31960.9
453.3		45238.2		31909.3
453.2		48490.8		31845.8
453.1		51652.1		31767.9
453		55252.4		31674.7
452.9		58840.3		31564.6
452.8		63380.4		31436.5
452.7		67685.6		31289.5
452.6		71856.5		31122.5
452.5		76503.2		30934.4
452.4		81145.9		30726.1
452.3		84811.2		30498
452.2		88432.5		30252.1
452.1		90398		29991.4
452		91661.6		29719.5
451.9		92133.6		29440.2
451.8		91666.2		29159.2
451.7		89136.3		28882
451.6		84901.2		28613.8
451.5		80411		28361.6
451.4		73368.5		28132.4
451.3		65287.4		27930.6
451.2		57920.3		27758.8
451.1		51138.5		27618.1
451		45357		27506.4
450.9		40867.3		27419.3
450.8		37732.3		27352.2
450.7		35593.9		27300.5
450.6		33823.2		27260.5
450.5		32347.6		27228.6
450.4		31730.1		27203
450.3		30766.9		27182.6
450.2		29693.7		27165.9
450.1		29651.3		27151.9
450		29338.5		27140.2
449.9		29081.7		27130.5
449.8		28645.6		27122
449.7		28198.4		27114.3
449.6		28741.9		27107.4
449.5		28526.5		27101.1
449.4		28357.5		27094.9
449.3		28443.4		27088.9
449.2		27954.4		27083.7
449.1		27855.7		27079.5
449		27440.7		27076
448.9		27517.5		27073.3
448.8		27604.6		27070.8
448.7		27725.6		27068.8
448.6		27261.5		27066.9
448.5		27249.1		27065.6
448.4		26989.8		27064.6
448.3		27141.2		27064.1
448.2		27210.4		27063.6
448.1		27298.6		27063
448		27321.2		27062.7
447.9		26737.4		27062.6
447.8		26745.8		27062.5
447.7		27405.3		27062.3
447.6		27762.3		27062
447.5		27965.7		27061.6
447.4		27792.6		27061
447.3		27877.1		27060.3
447.2		28298.1		27059.5
447.1		28208.3		27058.6
447		28914.2		27057.4
446.9		29767.8		27055.9
446.8		30102.1		27054
446.7		30734.6		27051.7
446.6		31562.7		27048.9
446.5		32093.6		27045.6
446.4		33943.6		27041.4
446.3		35416.5		27036.3
446.2		38032.7		27029.9
446.1		40507.5		27021.9
446		42862.6		27012.2
445.9		46541.5		27000.4
445.8		50010.4		26986.2
445.7		55050.8		26969.3
445.6		59743.1		26949.1
445.5		65274.3		26925.6
445.4		71087.4		26898.1
445.3		77131		26866.5
445.2		84583.7		26830.3
445.1		92013.8		26789.3
445		99263.3		26743.4
444.9		105598		26692.5
444.8		112420		26636.5
444.7		119786		26575.8
444.6		125666		26511.1
444.5		127173		26443
444.4		129577		26372.1
444.3		131770		26299.5
444.2		130950		26226.8
444.1		126669		26155
444		120241		26085.7
443.9		111764		26020.4
443.8		103271		25960.2
443.7		94126.9		25905.8
443.6		85263.7		25857.3
443.5		78260.7		25814.6
443.4		70862.4		25777.1
443.3		66264.4		25743.8
443.2		63336.9		25714
443.1		60899.4		25686.9
443		59189.2		25661.5
442.9		58730.8		25637.2
442.8		57895.7		25613.7
442.7		57519.3		25590.7
442.6		57610.6		25567.9
442.5		57250.9		25545.5
442.4		56443		25523.3
442.3		56209.9		25501.3
442.2		55340.3		25479.8
442.1		54831.5		25458.7
442		53802.4		25438.1
441.9		52815.7		25418.1
441.8		51642.9		25398.8
441.7		50977.6		25380.2
441.6		48970.4		25362.5
441.5		48270.1		25345.4
441.4		47675		25329.1
441.3		46315.7		25313.7
441.2		44503		25299
441.1		43734.2		25285.1
441		42424.2		25272.2
440.9		41319.8		25260
440.8		40332		25248.6
440.7		39136.9		25238
440.6		38275.1		25228.1
440.5		37120		25218.9
440.4		36398.2		25210.4
440.3		35134.2		25202.7
440.2		33894.7		25195.6
440.1		33477.5		25189.1
440		33149.5		25183.1
439.9		32761.9		25177.7
439.8		31292.3		25172.7
439.7		30432		25168.2
439.6		30101.4		25164.2
439.5		29847.7		25160.6
439.4		29717		25157.3
439.3		28926		25154.3
439.2		28071.7		25151.7
439.1		27610.8		25149.4
439		27628.3		25147.5
438.9		27272.8		25145.9
438.8		26510.2		25144.6
438.7		26013.4		25143.6
438.6		25492.3		25142.9
438.5		24945.9		25142.6
438.4		25380.2		25142.3
438.3		25609.5		25142.2
438.2		24633.3		0

## Sheet: C1s Scan
							Acquisition Parameters :
							Parameter
							Total acquisition time	57.3 secs
							Number of Scans	6
﻿							Source Gun Type	Al K Alpha
Axis	Energy	Elements=	191				Spot Size	500 祄
							Lens Mode	Standard
C:\Users\Fermi\AppData\Local\Temp\VGD{4363E76A-B2A2-4D44-8B94-DDCE271DB0D3}.vgd							Analyser Mode	CAE : Pass Energy 30.0 eV
							Energy Step Size	0.100 eV
							Number of Energy Steps	191
Binding Energy (E)				Backgnd.
eV		Counts / s		Counts / s
298.2		20119.6		0
298.1		20229.8		20343.2
298		20243.7		20341.5
297.9		20779.6		20338.2
297.8		20720.9		20335.5
297.7		20356.1		20331.9
297.6		20396.5		20327.5
297.5		20440.9		20324.1
297.4		20510		20322.1
297.3		20380.8		20319.8
297.2		20405		20317.7
297.1		20350.9		20315.4
297		20485		20312.7
296.9		20573.6		20309.4
296.8		20515.4		20305.1
296.7		20624.8		20301.8
296.6		20110.9		20299.3
296.5		20268.3		20297.3
296.4		20433.3		20294.4
296.3		20746		20292.3
296.2		20398.2		20289.2
296.1		20342.4		20285.9
296		20298.3		20283.7
295.9		20178.2		20282.9
295.8		20369.9		20282.9
295.7		20225.9		20282.9
295.6		20458.4		20282.8
295.5		20395.2		20282.7
295.4		20431.4		20282.6
295.3		20247.3		20282.5
295.2		20398.6		20282.3
295.1		20652		20282.1
295		20357.2		20281.9
294.9		20394.5		20281.8
294.8		20307.9		20281.5
294.7		20584.3		20281.4
294.6		20506.6		20281.1
294.5		20687.3		20280.8
294.4		20743.6		20280.4
294.3		20505.7		20280.1
294.2		20280.8		20279.8
294.1		20220.7		20279.6
294		20434.6		20279.4
293.9		20770.1		20279.1
293.8		21130.8		20278.6
293.7		20897.9		20278
293.6		20878.7		20277.3
293.5		20522.3		20276.8
293.4		20495.8		20276.3
293.3		20465.6		20276
293.2		20441.5		20275.8
293.1		20444.1		20275.5
293		20497.1		20275.3
292.9		20619.4		20275
292.8		20619.1		20274.6
292.7		20601.9		20274.3
292.6		20511.2		20274
292.5		20344.4		20273.7
292.4		20572.7		20273.4
292.3		20331.5		20273.2
292.2		20424.7		20273
292.1		20390.3		20272.8
292		20646.1		20272.5
291.9		20575.2		20272.3
291.8		20426.5		20272.1
291.7		20212.9		20271.8
291.6		20434.1		20271.6
291.5		20508.7		20271.4
291.4		20694.9		20271.2
291.3		20415		20270.9
291.2		20615.7		20270.5
291.1		20756		20270
291		20851.6		20269.6
290.9		20642.5		20269.2
290.8		20288.7		20268.8
290.7		20418.1		20268.5
290.6		20507.5		20268.2
290.5		20514.8		20268
290.4		20635.5		20267.6
290.3		20705.2		20267.2
290.2		20742.3		20266.7
290.1		20708.7		20266.2
290		21060		20265.6
289.9		20731.1		20265
289.8		20642.9		20264.3
289.7		21090.3		20263.6
289.6		21036.5		20262.9
289.5		20825.5		20262.2
289.4		20745.3		20261.5
289.3		20852		20260.7
289.2		21373.7		20259.8
289.1		21222.9		20258.9
289		21171.8		20257.9
288.9		21108		20256.8
288.8		21121.6		20255.9
288.7		20998		20254.8
288.6		21648.1		20253.6
288.5		21505.1		20252.4
288.4		21279.1		20251.3
288.3		21157.3		20250
288.2		21388.3		20248.8
288.1		20977.4		20247.8
288		20950.6		20246.9
287.9		20674.8		20246.1
287.8		20978		20245.4
287.7		20784.5		20244.7
287.6		20740.9		20244.1
287.5		20686.4		20243.5
287.4		20687.1		20242.9
287.3		20741.5		20242.3
287.2		20984.1		20241.6
287.1		21344.3		20240.7
287		21387.3		20239.6
286.9		21472.7		20238.4
286.8		21476.5		20237.1
286.7		21464.7		20235.7
286.6		21702.5		20234.1
286.5		21971.3		20232.4
286.4		22048.9		20230.7
286.3		21983		20228.7
286.2		22309.4		20226.5
286.1		22708.3		20224
286		23198.4		20221.2
285.9		23529.4		20217.8
285.8		24502.4		20213.8
285.7		25553		20208.9
285.6		26247		20203.1
285.5		27395		20196.2
285.4		28550.4		20188.1
285.3		29917.7		20178.8
285.2		31142.9		20168.1
285.1		32230.6		20156
285		33702.6		20142.7
284.9		34200.1		20128.4
284.8		34314.8		20113.4
284.7		34041.6		20098.2
284.6		33339.8		20083.2
284.5		32480.3		20068.9
284.4		31190.4		20055.6
284.3		29786.1		20043.5
284.2		28224.5		20032.9
284.1		26791		20023.7
284		25619.8		20015.9
283.9		24971.2		20009.5
283.8		23630.9		20004.3
283.7		22608		20000.1
283.6		22186.8		19996.8
283.5		21832.4		19994.2
283.4		21287.2		19992.3
283.3		20816.8		19990.7
283.2		20924		19989.4
283.1		21084.8		19988.4
283		20387.2		19987.6
282.9		20543.9		19986.8
282.8		20311.9		19986.3
282.7		20243.2		19985.8
282.6		20501.5		19985.3
282.5		20403.7		19985
282.4		20056.1		19984.6
282.3		20273.4		19984.3
282.2		20335.8		19984
282.1		20223.5		19983.6
282		20642.9		19983.2
281.9		20464.6		19982.8
281.8		20098.1		19982.4
281.7		20225.5		19982
281.6		20241.6		19981.8
281.5		19863.3		19981.7
281.4		20029.2		19981.5
281.3		20373.2		19981.3
281.2		20379.3		19981
281.1		20429.4		19980.6
281		20456.7		19980.2
280.9		20342.5		19979.7
280.8		20535		19979.1
280.7		20655		19978.5
280.6		20515.8		19978
280.5		20364.5		19977.5
280.4		20074		19977.1
280.3		19898.9		19976.9
280.2		20112.2		19976.8
280.1		19674.6		19991.4
280		20124.5		20006
279.9		20205.9		20020.6
279.8		20007.8		20045.9
279.7		20090.6		20071.2
279.6		20243.7		20096.5
279.5		20205.4		20121.8
279.4		20101.5		20147.1
279.3		20212		20172.4
279.2		20170.6		0

## Sheet: Cl2p Scan
							Acquisition Parameters :
							Parameter
							Total acquisition time	50.2 secs
							Number of Scans	5
﻿							Source Gun Type	Al K Alpha
Axis	Energy	Elements=	201				Spot Size	500 祄
							Lens Mode	Standard
C:\Users\Fermi\AppData\Local\Temp\VGD{BC56DFA4-ECD8-47DF-B7D9-5C63CDC27DD7}.vgd							Analyser Mode	CAE : Pass Energy 30.0 eV
							Energy Step Size	0.100 eV
							Number of Energy Steps	201
Binding Energy (E)				Backgnd.
eV		Counts / s		Counts / s
210.2		21648.8		0
210.1		22049.7		21862.5
210		21653.6		21845
209.9		22097.8		21823.3
209.8		21934.2		21797
209.7		21928.5		21778.2
209.6		21742.2		21736.5
209.5		22082.6		21703.2
209.4		21711.7		21671.3
209.3		21745.3		21656.9
209.2		21375.3		21649.4
209.1		21503.8		21642.9
209		22007.7		21628.8
208.9		21838.2		21610.4
208.8		21760.8		21575.5
208.7		21662		21537.6
208.6		21411.2		21521.4
208.5		21339.4		21510.6
208.4		21631		21502.8
208.3		21635.1		21497.6
208.2		21554.6		21479
208.1		21686.3		21453.3
208		21415.1		21437.3
207.9		21294.4		21419.9
207.8		21598.2		21394.6
207.7		21660.7		21389.7
207.6		21113.8		21387.8
207.5		21281.4		21384
207.4		21351.9		21376.3
207.3		21754.4		21368
207.2		21627		21354.8
207.1		21301.3		21338.4
207		21360.9		21322.1
206.9		21250.7		21314.5
206.8		21225.2		21306.2
206.7		21600.5		21285.6
206.6		21848.9		21258.9
206.5		21551.7		21229.8
206.4		21232.4		21197.6
206.3		21239.1		21163.4
206.2		21542.5		21133.8
206.1		21456.3		21104.7
206		21385.3		21069.6
205.9		21387		21030.7
205.8		21267.8		21002.1
205.7		20847.2		20979.8
205.6		21008.1		20962
205.5		21048.8		20946.1
205.4		21202.6		20929.7
205.3		21208.4		20909.4
205.2		20951.8		20888.3
205.1		20949		20864
205		21102		20834.7
204.9		21342.9		20807
204.8		21000.4		20780.4
204.7		20763.6		20757.3
204.6		20659.4		20735.9
204.5		20915.1		20718.7
204.4		21034.3		20698.6
204.3		21070		20679.9
204.2		20600.6		20657
204.1		20787.7		20634.3
204		20806.1		20611.4
203.9		20952.4		20589.5
203.8		20928.8		20566.8
203.7		20545.8		20549.9
203.6		20412.1		20537.3
203.5		20519.3		20533.1
203.4		20485.8		20533.1
203.3		20702.6		20532.7
203.2		20584.5		20529.4
203.1		20796.5		20523.2
203		20881.9		20515.8
202.9		20618.3		20510.2
202.8		20435.4		20505.4
202.7		20452.5		20501.6
202.6		20636.3		20506.8
202.5		20365.5		20511.9
202.4		20649.9		20517
202.3		20569.7		20522.2
202.2		20600		20527.3
202.1		20823.2		20532.5
202		20857.1		20537.6
201.9		20615.1		20542.7
201.8		20302.3		20547.9
201.7		20665.6		20553
201.6		20768.8		20561.6
201.5		20413.4		20570.2
201.4		20709.3		20578.8
201.3		20703		20587.4
201.2		20684.8		20598.5
201.1		20426.5		20609.5
201		20683.8		20620.6
200.9		21061.4		20631.7
200.8		21363.5		20642.7
200.7		21703.9		20653.8
200.6		21513.3		20664.9
200.5		22186.2		20676
200.4		23253.2		20687
200.3		24021.6		20698.1
200.2		25063.8		20709.2
200.1		26511.7		20720.3
200		28414.9		20731.3
199.9		29457.1		20742.4
199.8		30787.9		20753.5
199.7		30884.1		20764.5
199.6		31409.3		20775.6
199.5		30871.1		20786.7
199.4		29483.7		20797.8
199.3		28197.1		20808.8
199.2		27092.5		20819.9
199.1		26385.8		20831
199		25715.6		20842
198.9		25292.3		20853.1
198.8		26079.9		20864.2
198.7		27500.8		20875.3
198.6		29277.3		20886.3
198.5		31483.8		20897.4
198.4		34296.1		20908.5
198.3		37251.6		20919.6
198.2		39516.8		20930.6
198.1		41035.9		20941.7
198		41442.4		20952.8
197.9		40460.1		20963.8
197.8		38134.2		20974.9
197.7		34985		20986
197.6		31511.8		20997.1
197.5		28632.8		21008.1
197.4		26171		21019.2
197.3		24163.4		21030.3
197.2		22576.9		21041.4
197.1		21722.2		21052.4
197		21638.9		21063.5
196.9		21930.5		21074.6
196.8		21308.3		21085.6
196.7		21048.2		21096.7
196.6		21214		21107.8
196.5		21295.4		21118.9
196.4		21229.5		21129.9
196.3		21463.8		21141
196.2		21041.2		21152.1
196.1		20930.2		21170.1
196		21095.8		21188.2
195.9		21572.4		21206.2
195.8		21665.4		21224.2
195.7		21348.9		21242.3
195.6		21469.8		21260.3
195.5		21470		21278.4
195.4		21536.9		21296.4
195.3		21368.7		21314.5
195.2		21372.8		21332.5
195.1		21522.6		21350.6
195		21987.6		21368.6
194.9		21694.7		21386.6
194.8		22125.1		21404.7
194.7		22196		21422.7
194.6		22184		21440.8
194.5		22116.2		21458.8
194.4		22214.6		21476.9
194.3		22141.8		21494.9
194.2		21898.5		21512.9
194.1		21822.5		21531
194		22063.5		21549
193.9		22266		21567.1
193.8		22387.9		21585.1
193.7		21933.4		21603.2
193.6		22092		21621.2
193.5		21956.2		21639.3
193.4		21712.3		21657.3
193.3		21913.5		21675.3
193.2		21800.5		21693.4
193.1		21612		21711.4
193		21616.9		21729.5
192.9		21879.5		21747.5
192.8		22070.7		21765.6
192.7		22002.5		21783.6
192.6		21577.3		21801.6
192.5		22203.7		21819.7
192.4		22267.5		21837.7
192.3		21724.2		21855.8
192.2		21981.9		21873.8
192.1		21901.8		21891.9
192		21844.6		21909.9
191.9		22073.4		21928
191.8		21982.3		21946
191.7		21950.3		21964
191.6		21982.4		22005.8
191.5		21831.8		22047.6
191.4		22398.5		22106.6
191.3		22075.1		22165.5
191.2		22253.3		22224.5
191.1		22794.1		22283.4
191		22824.1		22342.4
190.9		22726		22401.3
190.8		22658.2		22460.2
190.7		22467		22519.2
190.6		22401.7		22578.1
190.5		22746.4		22637.1
190.4		22939.9		22696
190.3		22849.3		22946.7
190.2		23251.4		0

## Sheet: Bi4f Scan
							Acquisition Parameters :
							Parameter
							Total acquisition time	25.6 secs
							Number of Scans	3
﻿							Source Gun Type	Al K Alpha
Axis	Energy	Elements=	171				Spot Size	500 祄
							Lens Mode	Standard
C:\Users\Fermi\AppData\Local\Temp\VGD{ADBA144D-C903-4467-9A4A-148A3E3A5F40}.vgd							Analyser Mode	CAE : Pass Energy 30.0 eV
							Energy Step Size	0.100 eV
							Number of Energy Steps	171
Binding Energy (E)				Backgnd.
eV		Counts / s		Counts / s
170.2		18314.4		0
170.1		18544.3		18626
170		18878.5		18605.2
169.9		18766.7		18572.4
169.8		19030.7		18526.3
169.7		19180.7		18462.4
169.6		19092.6		18380.3
169.5		19364.6		18276.5
169.4		19350.2		18153.1
169.3		19423.9		18017.9
169.2		19110.8		17866
169.1		19214.3		17697.7
169		19410.8		17518.6
168.9		19054.6		17328.8
168.8		19096.2		17133.9
168.7		18456.9		16944.4
168.6		18029.7		16772
168.5		17676.3		16614.2
168.4		17518.6		16474.7
168.3		17449.8		16354
168.2		16854.8		16242.8
168.1		16983.1		16127.9
168		17320.8		16009.8
167.9		17135		15891.2
167.8		16927.5		15763.5
167.7		16763.4		15632.4
167.6		16579.3		15511.6
167.5		16221.9		15397.3
167.4		16289.1		15283.9
167.3		16384.5		15178.1
167.2		15898.2		15087.2
167.1		15390.3		15009.2
167		15203.3		14953.2
166.9		14866.7		14921.7
166.8		14940.3		14910
166.7		14777.1		14909.6
166.6		14784.1		14908.7
166.5		15179.7		14907.5
166.4		15302.8		14905.8
166.3		15738		14903
166.2		16813.2		14898.6
166.1		17512.5		14892.2
166		18645.4		14882.3
165.9		21288.9		14868
165.8		23377.2		14848.1
165.7		26586.5		14819.9
165.6		31766.2		14779.8
165.5		39268.6		14723.6
165.4		49157.7		14644.8
165.3		62520.4		14535.6
165.2		79171.9		14388.3
165.1		97671.5		14195.2
165		118471		13950.6
164.9		137899		13652.9
164.8		154023		13306.3
164.7		163052		12921
164.6		163593		12513.4
164.5		155334		12104
164.4		139297		11713.8
164.3		118786		11360.9
164.2		96136.4		11057.5
164.1		75507.4		10809
164		58378.9		10614.7
163.9		43760.4		10468.4
163.8		34013.2		10361.4
163.7		27026.3		10284.6
163.6		22474.3		10229.8
163.5		19491		10190.3
163.4		16979.4		10161.2
163.3		15745.7		10139
163.2		14716.8		10121.8
163.1		13690.9		10108.2
163		13220.9		10097
162.9		12663.5		10087.6
162.8		12442.8		10080
162.7		11656.2		10073.9
162.6		11164.3		10069
162.5		11004.7		10065.2
162.4		10657.6		10062.5
162.3		10464.9		10060.6
162.2		10344.9		10059.2
162.1		10263.4		10058.2
162		10313		10057.5
161.9		10194		10056.9
161.8		10117.2		10056.7
161.7		9865.47		10056.5
161.6		10066.5		10056.3
161.5		10331.5		10056.3
161.4		10010.9		10055.9
161.3		10007		10055.3
161.2		10385.5		10054.3
161.1		11216.8		10052.7
161		12011.8		10050.2
160.9		12774.5		10046.7
160.8		13127.6		10041.7
160.7		14765.8		10034.6
160.6		17394.5		10024.6
160.5		20553.6		10010.8
160.4		23980.9		9991.01
160.3		31188.3		9962.44
160.2		40714.2		9921.74
160.1		53420.5		9863.88
160		71540.7		9782.74
159.9		93110.6		9672.91
159.8		116359		9527.63
159.7		145903		9341.96
159.6		173157		9114.39
159.5		195624		8848.67
159.4		205819		8552.88
159.3		204772		8240.43
159.2		194213		7927.56
159.1		172932		7630.98
159		145630		7363.78
158.9		116836		7134.34
158.8		90944.2		6947.09
158.7		67352.4		6800.84
158.6		49816.8		6690.83
158.5		36900.7		6610.36
158.4		28221.6		6552.79
158.3		22315.1		6511.63
158.2		18171.6		6481.88
158.1		15589.8		6459.62
158		14415.3		6442.55
157.9		12646.8		6428.8
157.8		12358.7		6417.35
157.7		11237.4		6407.5
157.6		10766.6		6399.08
157.5		10089.8		6391.59
157.4		9839.25		6384.97
157.3		9747.85		6378.89
157.2		9585.22		6373.32
157.1		9225.46		6368.07
157		9089.5		6363.18
156.9		8770.95		6358.6
156.8		8774.75		6354.42
156.7		8407.56		6350.6
156.6		8103.19		6347.18
156.5		7868.17		6344.14
156.4		7639.78		6341.54
156.3		7460.88		6339.26
156.2		7426.89		6337.24
156.1		7300.41		6335.49
156		7081.15		6333.87
155.9		7239.92		6332.45
155.8		6842.24		6331.27
155.7		6719.56		6330.27
155.6		6752.39		6329.33
155.5		6899.85		6328.5
155.4		6889.18		6327.68
155.3		6845.25		6326.84
155.2		6742.46		6326.1
155.1		6462.13		6325.52
155		6423.59		6325.08
154.9		6464.94		6324.77
154.8		6446		6324.57
154.7		6443.59		6324.37
154.6		6422.45		6324.18
154.5		6421.7		6324.04
154.4		6292.98		6323.94
154.3		6356.16		6323.83
154.2		6436.72		6323.75
154.1		6369.72		6323.75
154		6153.72		6323.75
153.9		6253.44		6323.75
153.8		6351.53		6323.75
153.7		6378.53		6323.75
153.6		6437.15		6323.71
153.5		6297.12		6323.69
153.4		6231.49		6323.67
153.3		6398.07		6323.67
153.2		6367.99		0

## Sheet: Survey
							Acquisition Parameters :
							Parameter
							Total acquisition time	1 mins 8.0 secs
							Number of Scans	1
﻿							Source Gun Type	Al K Alpha
Axis	Energy	Elements=	1361				Spot Size	500 祄
							Lens Mode	Standard
C:\Users\Fermi\AppData\Local\Temp\VGD{904DF5D5-93BE-42C9-AC4F-AF01762025BC}.vgd							Analyser Mode	CAE : Pass Energy 100.0 eV
							Energy Step Size	1.000 eV
							Number of Energy Steps	1361
Binding Energy (E)
eV		Counts / s
1350		403321
1349		398803
1348		393998
1347		394335
1346		392024
1345		389807
1344		388816
1343		389721
1342		388655
1341		389951
1340		388550
1339		385967
1338		382459
1337		380433
1336		376442
1335		375044
1334		373925
1333		374527
1332		372694
1331		370750
1330		364810
1329		364219
1328		370341
1327		367982
1326		364299
1325		362619
1324		365291
1323		364619
1322		358212
1321		359798
1320		356396
1319		352232
1318		350626
1317		352009
1316		351687
1315		353738
1314		351167
1313		349442
1312		346908
1311		344677
1310		342947
1309		340255
1308		343787
1307		344857
1306		346409
1305		351504
1304		359505
1303		362119
1302		356918
1301		353452
1300		345773
1299		338724
1298		334493
1297		329967
1296		325735
1295		324702
1294		323939
1293		319889
1292		319966
1291		319905
1290		320087
1289		317371
1288		315942
1287		314467
1286		316132
1285		316396
1284		314590
1283		312734
1282		312687
1281		313299
1280		313716
1279		312810
1278		314293
1277		310968
1276		306697
1275		305299
1274		306481
1273		306636
1272		307481
1271		306407
1270		304595
1269		305301
1268		304855
1267		306643
1266		305463
1265		304815
1264		304846
1263		302245
1262		302409
1261		307256
1260		305374
1259		301465
1258		302021
1257		300825
1256		299077
1255		301698
1254		300232
1253		301332
1252		303038
1251		302684
1250		304181
1249		301187
1248		306331
1247		305168
1246		304503
1245		303592
1244		303796
1243		303045
1242		303006
1241		303345
1240		303180
1239		302859
1238		297684
1237		297774
1236		295287
1235		294418
1234		292347
1233		292039
1232		294851
1231		295239
1230		293132
1229		292226
1228		294812
1227		296524
1226		294382
1225		292159
1224		293521
1223		294607
1222		297181
1221		295894
1220		292333
1219		290841
1218		290295
1217		283850
1216		280761
1215		277573
1214		272917
1213		268806
1212		269100
1211		270212
1210		267870
1209		265317
1208		264388
1207		264163
1206		266279
1205		266747
1204		265930
1203		262380
1202		263338
1201		264805
1200		265619
1199		267223
1198		264344
1197		263350
1196		260987
1195		262879
1194		265665
1193		265766
1192		266166
1191		264920
1190		264504
1189		265608
1188		263983
1187		264352
1186		262717
1185		260973
1184		257157
1183		259297
1182		259565
1181		258512
1180		260502
1179		261863
1178		259800
1177		260414
1176		257553
1175		259287
1174		260750
1173		258875
1172		256689
1171		256062
1170		256879
1169		260106
1168		258305
1167		257795
1166		257886
1165		256289
1164		255497
1163		256641
1162		257816
1161		256641
1160		253586
1159		254908
1158		254235
1157		255106
1156		254991
1155		255202
1154		255759
1153		255270
1152		254390
1151		253734
1150		253479
1149		251892
1148		251590
1147		252180
1146		254840
1145		253235
1144		252992
1143		248520
1142		248834
1141		249120
1140		245074
1139		244255
1138		245166
1137		243582
1136		240551
1135		240099
1134		239008
1133		240388
1132		242337
1131		239730
1130		238609
1129		240476
1128		239440
1127		238612
1126		238102
1125		238420
1124		238570
1123		238719
1122		239943
1121		238297
1120		237270
1119		239018
1118		243391
1117		241684
1116		241423
1115		241502
1114		242236
1113		241298
1112		241130
1111		243779
1110		243636
1109		244605
1108		245653
1107		243852
1106		243024
1105		241752
1104		243161
1103		241963
1102		242588
1101		240798
1100		241210
1099		239474
1098		236603
1097		235838
1096		236395
1095		236632
1094		238279
1093		238094
1092		241932
1091		242936
1090		246458
1089		255527
1088		262501
1087		268219
1086		267681
1085		258794
1084		251266
1083		245124
1082		244424
1081		247837
1080		248307
1079		243732
1078		233397
1077		226143
1076		221018
1075		219110
1074		220944
1073		223634
1072		222164
1071		220328
1070		217676
1069		217703
1068		216660
1067		218986
1066		216983
1065		213723
1064		214324
1063		214731
1062		214061
1061		213059
1060		213679
1059		216280
1058		215196
1057		214563
1056		213599
1055		212561
1054		211473
1053		213247
1052		213813
1051		212912
1050		212993
1049		213279
1048		212158
1047		214036
1046		210891
1045		212991
1044		213162
1043		214318
1042		213308
1041		213858
1040		212914
1039		212848
1038		213358
1037		214581
1036		214074
1035		214474
1034		216536
1033		217603
1032		217166
1031		218539
1030		217346
1029		217751
1028		217826
1027		215208
1026		215415
1025		218423
1024		217891
1023		215702
1022		216705
1021		218358
1020		216973
1019		219410
1018		220540
1017		220811
1016		220499
1015		222345
1014		221727
1013		221018
1012		220669
1011		220630
1010		220654
1009		220736
1008		221393
1007		221304
1006		221292
1005		220791
1004		221056
1003		222390
1002		221867
1001		221497
1000		223324
999		223860
998		225623
997		226388
996		225881
995		227623
994		226122
993		223826
992		223241
991		223410
990		221562
989		222745
988		223917
987		221710
986		218992
985		220202
984		221011
983		219721
982		217774
981		216409
980		219642
979		222059
978		224916
977		231275
976		237812
975		239046
974		238121
973		234488
972		227763
971		224537
970		222030
969		217353
968		215527
967		213908
966		212039
965		208478
964		206995
963		205965
962		204950
961		203090
960		206893
959		208752
958		205278
957		206260
956		205856
955		206400
954		205020
953		207539
952		206310
951		205235
950		206455
949		207962
948		209108
947		207955
946		209246
945		207581
944		208891
943		209099
942		209375
941		208111
940		209227
939		210508
938		211510
937		210031
936		211408
935		207444
934		204989
933		206326
932		205843
931		205139
930		205284
929		207310
928		207052
927		206434
926		207237
925		207914
924		208655
923		208634
922		205790
921		205288
920		204876
919		206069
918		206899
917		207543
916		207430
915		207600
914		207073
913		208943
912		206917
911		204959
910		205021
909		205065
908		208716
907		206990
906		206458
905		209938
904		207640
903		206788
902		205920
901		208496
900		209552
899		209158
898		209212
897		208626
896		208419
895		210463
894		212781
893		212302
892		211064
891		209541
890		212349
889		211710
888		210875
887		210825
886		211062
885		209971
884		209058
883		209219
882		211316
881		212037
880		212457
879		211685
878		213634
877		213012
876		212633
875		213231
874		212791
873		211939
872		210257
871		210503
870		213789
869		213188
868		212703
867		212800
866		216132
865		216096
864		214485
863		213708
862		212391
861		212607
860		214295
859		216967
858		215118
857		214271
856		215807
855		216379
854		216091
853		215122
852		214911
851		215780
850		216941
849		217178
848		218302
847		218817
846		218959
845		215744
844		216172
843		216611
842		217792
841		217326
840		216396
839		216781
838		216949
837		219817
836		218204
835		218755
834		220491
833		219223
832		219631
831		224244
830		225352
829		225801
828		225705
827		225177
826		225485
825		226071
824		224851
823		224661
822		224302
821		221036
820		223772
819		223097
818		222278
817		220693
816		220929
815		220543
814		220625
813		219002
812		220889
811		222831
810		223100
809		223995
808		225364
807		227292
806		227504
805		223581
804		222117
803		221706
802		219432
801		221157
800		223280
799		219695
798		218815
797		220866
796		219746
795		217633
794		218014
793		220578
792		219786
791		219507
790		219274
789		218505
788		220608
787		219126
786		217626
785		219383
784		222195
783		220038
782		218768
781		220882
780		221084
779		220128
778		218937
777		220125
776		223486
775		223911
774		222537
773		222041
772		223617
771		220950
770		220391
769		221215
768		220924
767		222862
766		221444
765		223678
764		225415
763		224628
762		224545
761		224714
760		222570
759		224420
758		225273
757		224548
756		224845
755		225373
754		225650
753		225804
752		226583
751		227329
750		228411
749		226895
748		227466
747		230227
746		229384
745		229032
744		229718
743		228247
742		231305
741		232095
740		230209
739		231552
738		231814
737		230492
736		227334
735		230886
734		231967
733		230939
732		231075
731		232033
730		232825
729		231838
728		232316
727		231848
726		234991
725		234262
724		232349
723		233243
722		234964
721		235499
720		235108
719		234649
718		235596
717		237687
716		236196
715		232823
714		233712
713		237084
712		236250
711		235259
710		237816
709		237735
708		239467
707		242005
706		252057
705		265016
704		273600
703		272574
702		262255
701		249866
700		242779
699		239441
698		240580
697		237217
696		235144
695		234609
694		231183
693		232669
692		235652
691		235034
690		234681
689		234808
688		236931
687		236970
686		240325
685		245094
684		250339
683		260303
682		271846
681		272550
680		265470
679		254423
678		245131
677		236687
676		228735
675		222808
674		219153
673		218428
672		218244
671		218781
670		221254
669		231557
668		245868
667		266649
666		284575
665		279356
664		257140
663		237039
662		223525
661		215517
660		211959
659		208658
658		206380
657		207986
656		210182
655		207478
654		206981
653		206441
652		206237
651		204776
650		204416
649		203456
648		205485
647		206098
646		205237
645		205149
644		206319
643		205010
642		205918
641		206342
640		205873
639		205755
638		206729
637		207764
636		205960
635		204887
634		207448
633		209276
632		206618
631		206806
630		209690
629		209802
628		207780
627		209669
626		208939
625		207334
624		210430
623		211493
622		211769
621		211251
620		210383
619		211351
618		213792
617		212530
616		212992
615		213080
614		214075
613		214081
612		214641
611		215768
610		211317
609		213164
608		216577
607		215588
606		214682
605		215675
604		215923
603		213781
602		216627
601		217404
600		217533
599		218570
598		217655
597		215837
596		217338
595		215832
594		217307
593		217381
592		219885
591		217903
590		217464
589		220356
588		218583
587		218572
586		218719
585		222431
584		223000
583		221823
582		220631
581		221889
580		221017
579		222417
578		222241
577		218707
576		219680
575		223863
574		225327
573		224245
572		222099
571		222285
570		223189
569		223921
568		224956
567		227604
566		228448
565		228275
564		226452
563		225111
562		225205
561		225800
560		225506
559		225449
558		226731
557		227645
556		229367
555		230484
554		230957
553		229204
552		231018
551		235477
550		234050
549		233145
548		232513
547		233136
546		234263
545		234743
544		229707
543		228521
542		227146
541		224800
540		221587
539		221821
538		222157
537		224132
536		221650
535		224227
534		231415
533		245057
532		273256
531		318090
530		342062
529		288342
528		237089
527		221423
526		215775
525		214958
524		217461
523		215135
522		217732
521		219884
520		218001
519		218168
518		219432
517		219193
516		220037
515		220334
514		219751
513		218993
512		220559
511		223090
510		221635
509		221387
508		221786
507		220789
506		221267
505		222399
504		223543
503		225687
502		226606
501		226561
500		227082
499		226402
498		226843
497		228721
496		230253
495		230143
494		228837
493		231053
492		232247
491		232875
490		233375
489		234335
488		233403
487		236966
486		236872
485		232442
484		234037
483		233866
482		233957
481		232824
480		232633
479		234217
478		232865
477		232678
476		234952
475		238671
474		241722
473		243140
472		245762
471		253650
470		262879
469		280895
468		304282
467		326172
466		330588
465		312898
464		286148
463		262366
462		245921
461		230342
460		217132
459		205895
458		198922
457		190074
456		184380
455		188670
454		225393
453		317497
452		388828
451		323365
450		211242
449		168309
448		168928
447		199881
446		307344
445		488696
444		552237
443		428955
442		310287
441		242980
440		192682
439		161046
438		141443
437		129334
436		120556
435		114216
434		110580
433		108226
432		106018
431		105165
430		104295
429		103595
428		104358
427		102070
426		101672
425		101346
424		101330
423		101613
422		102659
421		102770
420		101966
419		101649
418		100273
417		99044.7
416		100445
415		101649
414		101709
413		99514.8
412		99597.2
411		100385
410		100288
409		100327
408		100698
407		99891
406		100765
405		101500
404		102676
403		102541
402		102370
401		103032
400		100855
399		101953
398		103337
397		102384
396		101597
395		102515
394		101492
393		101825
392		102213
391		102314
390		102536
389		100876
388		100801
387		101063
386		101877
385		100893
384		102017
383		102698
382		103456
381		103771
380		102857
379		103641
378		103936
377		104454
376		102940
375		104180
374		102716
373		103255
372		103928
371		105110
370		106426
369		106072
368		106788
367		106268
366		107463
365		107014
364		105148
363		106077
362		104977
361		105578
360		105138
359		104898
358		105555
357		105858
356		105817
355		106471
354		106252
353		107272
352		108986
351		108364
350		108173
349		108028
348		107424
347		108636
346		109280
345		108360
344		109905
343		110290
342		109734
341		109742
340		111986
339		110929
338		109209
337		107875
336		109609
335		110123
334		110532
333		110831
332		109736
331		111083
330		113164
329		113458
328		113367
327		114784
326		113639
325		112087
324		113771
323		115004
322		115817
321		115435
320		113989
319		114460
318		114906
317		114331
316		114574
315		114253
314		114194
313		114408
312		114614
311		116675
310		117143
309		116681
308		118282
307		118980
306		118510
305		118708
304		118618
303		118648
302		118797
301		118686
300		118408
299		120449
298		118607
297		118210
296		119930
295		119783
294		119987
293		119052
292		119350
291		118826
290		119220
289		122729
288		123881
287		129156
286		143724
285		160864
284		153700
283		132286
282		121343
281		117194
280		117318
279		114367
278		115476
277		114584
276		116156
275		117895
274		116516
273		117610
272		120787
271		127655
270		140002
269		146811
268		140448
267		127392
266		121228
265		119087
264		119245
263		120107
262		117690
261		117519
260		118087
259		118227
258		118892
257		119737
256		119926
255		120858
254		120463
253		120308
252		118339
251		119216
250		120785
249		121583
248		121931
247		121555
246		121492
245		121670
244		121616
243		123590
242		122414
241		121378
240		122433
239		123284
238		123675
237		125991
236		123955
235		124517
234		125193
233		125542
232		124290
231		124416
230		124246
229		123377
228		125189
227		126676
226		126739
225		126362
224		125631
223		125395
222		128509
221		128290
220		129621
219		131742
218		131847
217		133372
216		132815
215		131175
214		132034
213		131274
212		130086
211		128867
210		130564
209		131015
208		128183
207		129676
206		126357
205		124110
204		122676
203		123432
202		124950
201		136731
200		159795
199		177824
198		177916
197		153194
196		130749
195		130404
194		132629
193		131215
192		134596
191		137647
190		141550
189		147295
188		148774
187		148545
186		149950
185		151002
184		154390
183		154164
182		151144
181		148215
180		145657
179		142670
178		139810
177		134621
176		132384
175		130599
174		127690
173		119250
172		110640
171		108538
170		110564
169		110791
168		109723
167		136399
166		269889
165		452946
164		388349
163		167387
162		102311
161		218688
160		472588
159		525267
158		254705
157		79917.3
156		48305.3
155		43191.3
154		40327.3
153		38611.6
152		37148.4
151		36836.6
150		36675.8
149		37431.3
148		36238.3
147		36300.3
146		35500.9
145		35612.1
144		37528
143		37200
142		37301.8
141		36543.8
140		36491.2
139		34715.3
138		34978.8
137		36421.5
136		36256.3
135		36169.6
134		36054
133		36439.8
132		36040.6
131		36564.8
130		37368.1
129		36863.9
128		37041
127		37180
126		39402.6
125		42612.9
124		43889.9
123		44999.7
122		45943.4
121		44018.4
120		41036.8
119		39287.6
118		39097
117		38115.5
116		36922.3
115		37065.7
114		36138.5
113		35857.6
112		35660.4
111		35393.8
110		35053.2
109		35550.2
108		34889.8
107		34458.3
106		35507.2
105		36010.1
104		36282.7
103		36236
102		36924.5
101		38218.4
100		38910.4
99		40383.8
98		41114.2
97		41436.1
96		43324.7
95		43712.5
94		43686
93		42091.7
92		40408.3
91		37769.7
90		36767
89		36184.9
88		36057.2
87		34963.3
86		35891.3
85		36112.1
84		34894.1
83		35118
82		35425.4
81		35942.7
80		35618.7
79		36171.5
78		35329.2
77		34493.5
76		33936.4
75		31327
74		30673.7
73		28875.7
72		28846
71		28251.3
70		27038.8
69		25767.6
68		24218.2
67		23499.2
66		23099.9
65		23839.7
64		23673.5
63		23796.2
62		24000.2
61		24290.8
60		24416.5
59		24829.4
58		24732.7
57		25627
56		26431.4
55		27136.7
54		26342.3
53		25723.2
52		26923.3
51		28195.7
50		28345.4
49		27938
48		29395.8
47		30103
46		29308.7
45		28560.3
44		27689.8
43		25970.3
42		24666.4
41		23913.5
40		24473.6
39		25274.6
38		25949.6
37		25691.8
36		25766.7
35		24545.6
34		22617
33		20002.1
32		20879.5
31		31752.1
30		57744.6
29		68202.6
28		58816.1
27		76142.5
26		84987.3
25		46762.7
24		18740.2
23		14690.7
22		13980.9
21		13788.7
20		21600.7
19		44304.4
18		69388.4
17		62375.1
16		32508.9
15		12155
14		5847.98
13		4725.83
12		4083.59
11		3501.07
10		2819.7
9		2833.18
8		4141.8
7		5817.03
6		8263.35
5		10778.2
4		10669.8
3		6758.52
2		2220.2
1		458.064
0		175.018
-1		160.212
-2		130.274
-3		38.8622
-4		15.5414
-5		36.2086
-6		32.4948
-7		44.8577
-8		99.3286
-9		134.629
-10		63.0118

## Sheet: Peak Table
Peak Table :
	Name	Start BE	Peak BE	End BE	Height CPS	FWHM eV	Area (P) CPS.eV	Area (N) TPP-2M	Atomic %	Peak Type	Q	SF ALTHERMO1	TXFN	Backgnd	PP Height CPS	PP Hgt (N)	PP At. %	Title	File Name
	Bi4f	170.09	159.35	153.29	197800	0.98	393629	0.13	10.88	Standard	1	38.304	1064.92	Smart	199666	0.01	7.55	Bi4f Scan	C:\Users\Fermi\AppData\Local\Temp\VGD{ADBA144D-C903-4467-9A4A-148A3E3A5F40}.vgd
	Cl2p	210.09	198.03	190.29	20418.9	0.92	34061.8	0.15	13.29	Standard	1	2.741	1078.61	Smart	21140.1	0.02	18.8	Cl2p Scan	C:\Users\Fermi\AppData\Local\Temp\VGD{BC56DFA4-ECD8-47DF-B7D9-5C63CDC27DD7}.vgd
	C1s	298.09	284.8	279.29	14085.3	1.37	27845.1	0.35	30.52	Standard	1	1	1110.84	Smart	14640.2	0.06	43.89	C1s Scan	C:\Users\Fermi\AppData\Local\Temp\VGD{4363E76A-B2A2-4D44-8B94-DDCE271DB0D3}.vgd
	In3d	460.09	444.35	438.29	104656	1.77	382109	0.16	13.68	Standard	1	32.235	1176.39	Smart	106824	0.01	5.23	In3d Scan	C:\Users\Fermi\AppData\Local\Temp\VGD{BF87FAD9-519F-40BC-A317-2A53F530C592}.vgd
	O1s	545.09	530.03	525.29	42575.2	1.21	76402.9	0.36	31.62	Standard	1	2.881	1215.56	Smart	43339.1	0.03	24.52	O1s Scan	C:\Users\Fermi\AppData\Local\Temp\VGD{A7BB654D-98CA-496C-9F0C-9EFBE347E5B2}.vgd

## Sheet: Titles
15:50:30 Wednesday, November 30, 2022
E:\20221130-1\20221115-1098 HE 1 A1\A1.xls
A1
Data Files :	Title	File Name	Comment
	O1s Scan	C:\...\Temp\VGD{A7BB654D-98CA-496C-9F0C-9EFBE347E5B2}.vgd
	In3d Scan	C:\...\Temp\VGD{BF87FAD9-519F-40BC-A317-2A53F530C592}.vgd
	C1s Scan	C:\...\Temp\VGD{4363E76A-B2A2-4D44-8B94-DDCE271DB0D3}.vgd
	Cl2p Scan	C:\...\Temp\VGD{BC56DFA4-ECD8-47DF-B7D9-5C63CDC27DD7}.vgd
	Bi4f Scan	C:\...\Temp\VGD{ADBA144D-C903-4467-9A4A-148A3E3A5F40}.vgd
	Survey	C:\...\Temp\VGD{904DF5D5-93BE-42C9-AC4F-AF01762025BC}.vgd
	O1s Scan	D:\...\Experiment 1\Mono 500μm\HE A1\Group\O1s Scan.VGD
	In3d Scan	D:\...\Experiment 1\Mono 500μm\HE A1\Group\In3d Scan.VGD
	C1s Scan	D:\...\Experiment 1\Mono 500μm\HE A1\Group\C1s Scan.VGD
	Cl2p Scan	D:\...\Experiment 1\Mono 500μm\HE A1\Group\Cl2p Scan.VGD
	Bi4f Scan	D:\...\Experiment 1\Mono 500μm\HE A1\Group\Bi4f Scan.VGD
	Survey	D:\20221130-1\Experiment 1\Mono 500μm\HE A1\Surve
